# Supplementary material for: Targeting matrix metallopeptidase 2 by hydroxyurea selectively kills acute myeloid mixed-lineage leukemia
Source: Cell Death Discov. 2022 Apr 8;8:180. doi: 10.1038/s41420-022-00989-4 (PMC8993889; doi:10.1038/s41420-022-00989-4)
Supplement: Supplementary file 2 — Supplementary Tables [file 41420_2022_989_MOESM2_ESM.xlsx]

## Sheet: Table S1
Supplementary Table 1. Primer sequences
Target sequence of knockdown experiments
Scramble	GCGCGCTTTGTAGGATTCGTT
shRRM2	CCCATTTGACTTTATGGAGAA
shRRM2B	GCTAAAGAAGAGAGGTCTTAT
MMP2 expression qPCR
	forward		reverse
	CAACTACAACTTCTTCCCTCGCA		GGTCACATCGCTCCAGACTTG
MMP2 chIP qPCR
	forward		reverse
	GACCATTCCTTCCCGTTCC		TTTCCCCGGCCGCCTGC
MMP2 promoter methylation
	forward		reverse
unmethylated	GGTGGTTATATGTATTGAGTTAGTGA		ACTCTTTATCCATTTTAAAAACAAC
methylated	GCGGTTATACGTATCGAGTTAGC		ACTCTTTATCCGTTTTAAAAACGAC
cDNA clone
	forward		reverse
MMP2-isoform1	ATGGAGGCGCTAATGGCCCG		GCAGCCTAGCCAGTCGGATTTG
MMP2-isoform2	ATGCAGAAGTTCTTTGGACTGCCCC		GCAGCCTAGCCAGTCGGATTTGAT
RRM2	ATGCTCTCCCTCCGTGTCCC		GAAGTCAGCATCCAAGGTAA
RRM2B	ATGGGCGACCCGGAAAGGCC		AAAATCTGCATCCAAGGTGA

## Sheet: Table S2
Supplementary Table 2. RNA-Seq matrix of AML cells with HU treatment
gene_id	gene_symbol	exp_NOMO1	exp_NOMO1_HU	exp_SKM1	exp_SKM1_HU	exp_THP1	exp_THP1_HU	exp_U937	exp_U937_HU	read_count_NOMO1	read_count_NOMO1_HU	read_count_SKM1	read_count_SKM1_HU	read_count_THP1	read_count_THP1_HU	read_count_U937	read_count_U937_HU
2323	FLT3LG	3.75	4.07	3.47	5.58	2.8	5.63	2.64	4.12	67.87	72.2	69.15	107.13	51.22	108.73	50.69	80.97
90459	ERI1	4.87	5.42	14.92	15.51	12.71	14.46	18.14	23.34	316.73	372.24	1049.56	1078.27	810.27	961.98	1242.64	1590.81
79595	SAP130	15.74	15.62	16.02	19.06	20.53	20.03	20.74	21.39	1188	1173	1243	1474	1580	1519	1637	1690
10927	SPIN1	12.02	10.94	14.82	13.81	19.4	17.95	19.6	20.53	1016	919	1290	1195.01	1672.01	1528	1735	1818
7475	WNT6	2.88	1.64	5.18	6.19	4.71	4.67	4.67	3.6	90	51	166.87	198	150	147	153	118
8879	SGPL1	4.12	4	9.83	10.36	5.44	5.21	3.93	4.65	388.73	390.66	976.37	1020.52	544.98	498.38	388.49	470.89
51450	PRRX2	0.18	0.61	0	0	0	0	0	0	4	12	0	0	0	0	0	0
390940	PINLYP	26.49	39.88	0.02	0.12	9.5	11.48	0.1	0.09	343.58	520.1	1.14	2	106.14	138.4	5.09	4.23
1211	CLTA	193.47	195.61	106.69	102.1	177.9	166.56	174.7	175.12	3525	3488	1960	1888	3234	3132	3483	3391
51399	TRAPPC4	19.91	18.94	25.65	25.64	33.29	26.06	15.99	14.12	459	433	612	605	781	606	387	342
102723623	LOC102723623	0.19	0.44	0.12	0	0.54	0.46	0.12	0.13	13.85	31.94	9.03	0	39.1	33.55	8.77	9.74
57470	LRRC47	11.71	9.86	21.79	22.67	22.6	19.19	33.55	27.58	574.47	480.97	1101.12	1138.69	1130.64	947.93	1724.21	1418.02
91966	CXorf40A	4.65	4.1	6.86	5.94	6.24	4.27	10.22	7.74	317.36	280.23	353.51	305.99	330.75	249.75	617.81	472.84
8200	GDF5	0.06	0.04	0.05	0.05	0.02	0.05	0	0	2.92	1.91	2.67	2.62	0.85	2.22	0	0
8470	SORBS2	0	0	0	0.01	0.02	0	0	0.01	0	0	0	1	1	0	0	1
79848	CSPP1	5.87	5.15	5.95	6.31	5.73	6.26	7.66	7.46	571.1	517.76	624.48	658.51	606.03	637.21	804.53	787.19
5533	PPP3CC	4.7	5.75	9.3	10.15	6.86	7.97	6.29	7.19	209.01	258.82	418.5	453.95	308	359.73	288.09	333.38
54926	UBE2R2	39.2	36.81	24.21	26.91	27.16	24.6	19.31	18.65	3255	3036	2069	2287	2298	2056	1676	1622
11181	TREH	0	0	0	0.03	0	0	0	0	0	0	0	1	0	0	0	0
51429	SNX9	15.99	17.84	14.45	13.74	11.09	11.71	6.37	8.7	992	1087	887	851	708	698	414	550
10288	LILRB2	5.64	7.36	0.35	0.86	1.75	2.73	6.33	10.71	256.3	340.8	18.81	40.28	78.79	129.77	318.57	518.34
10293	TRAIP	8.09	8.71	14.36	16.15	9.61	11.98	14.25	14.63	305	317	556	604	357	451	541	573
1810	DR1	21.84	28.53	36.76	35.43	41.15	46.29	24.24	25.55	1302	1690	2257	2162	2501	2778	1513	1596
91156	IGFN1	0.02	0.01	0	0	0	0	0	0	5	1	0	0	0	0	0	1
166	AES	154.25	182.72	91.88	107.23	79.57	84.62	88.14	99.1	4753	5596	2925	3392	2501	2626	2851	3206
26049	FAM169A	2.76	2.5	3.76	2.47	0.88	0.83	0.19	0.23	305	277	433	282	100	93	22	27
11197	WIF1	0	0	0.09	0.09	0	0.02	0	0	0	0	4	4	0	1	0	0
10683	DLL3	0.02	0.03	2.2	2.33	0.49	0.09	1.29	0.62	1	1	91	96	20	4	55	26
284996	RNF149	6.47	11.58	29.13	36.02	9.09	13.22	15.35	17.53	319.01	546.52	1376.26	1659.79	428.16	607.45	786.27	898.13
282679	AQP11	0.33	0.58	0.95	0.93	0.39	0.73	0.48	0.37	13	23	39	28	16	26	20	14
84987	COX14	17.14	18.89	8.81	11.81	13.24	11.76	18.03	16.21	228	250	121	160.99	180	158	253	227
23520	ANP32C	0	0.08	0.13	0	0	0	0	0.09	0	1.05	1.62	0	0	0	0	1.13
285782	CAGE1	0.08	0.04	0.04	0.06	0.02	0.05	0.06	0.12	4	2.21	2	3.76	1.06	3.07	3.4	7.17
56935	SMCO4	13.77	16.03	12.57	16.7	11.05	12.13	8.61	9.53	268.17	321.98	254.65	322.56	222.84	231.45	188.91	204.09
157807	CLVS1	0	0.04	0	0.03	0.03	0.03	0	0	0	3.14	0	2.11	2.09	2.03	0	0
7066	THPO	0	0.03	0	0	0	0	0	0	0	1	0	0	0	0	0	0
1311	COMP	0	0	0.04	0.3	0	0.04	0	0	0	0	2	14	0	2	0	0
100505767	SPDYE18	1	1.38	0.24	0.36	0.13	0	0.06	0.12	22.67	31.11	5.62	8.37	2.93	0	1.35	2.96
1030	CDKN2B	0	0	0.03	0.05	0	0	0.79	1.57	0	0	2.01	4.04	0	0	59.55	118.77
8545	CGGBP1	35.87	36.64	40.04	38.98	27.33	34.68	36.36	43.07	2978.61	3021.96	3421	3309.47	2311.01	2894.61	3161.99	3747.3
10575	CCT4	132.74	104.75	216.8	200.55	185.83	131.47	237.06	194.34	5769	4523	9702	8920	8233	5747	10783	8842
10663	CXCR6	0.13	0.17	0.18	0.11	0.06	0.3	0.13	0.13	6.06	7	7	5.01	3	12.78	6	5
85378	TUBGCP6	8.79	6.53	5.19	5.33	6.5	6.09	5.29	5.02	980	737	594	597	740	671	627	567
374	AREG	0.13	0.26	0.21	0	0.25	0.38	0.04	0	3	6	5	0	6	9	1	0
51816	ADA2	24.39	33.7	2.65	3.78	4.46	8.29	28.27	33.74	1792.85	2459.49	205.26	290.18	333.72	616.03	2163.01	2596.95
84687	PPP1R9B	33.95	32.24	51.75	45.97	60.38	45.18	42.72	35.78	2474	2344	3874	3433	4485	3311	3242	2726
9951	HS3ST4	0	0	15.65	12.33	0	0	0	0	0	0	959	751	0	0	0	0
79830	ZMYM1	4.03	3.94	7.59	8.65	4.81	3.95	7.59	7.87	379.91	364.24	728.99	809.78	445.09	375.79	694.38	738.96
6871	TADA2A	14.4	8.86	24.84	20.68	18.62	13.29	10.72	8.76	598.1	405.61	1007.07	865.04	848.96	585.01	459.24	404.46
142	PARP1	75.88	70.77	94.12	92.74	212.03	203.86	137.32	124.65	5631	5218	7192	7043	16040	15228	10670	9690
2629	GBA	20.39	25.2	60.37	77.57	65.15	74.83	41.42	48.06	877	1072	2695	3446	2875	3241	1873	2166
122773	KLHDC1	0.67	0.83	0.18	0.21	0.5	0.56	0.19	0.26	36.34	44.09	13.42	16.08	28.92	29.59	11.81	24.6
6262	RYR2	0.02	0.01	0	0.01	0	0.01	1.06	0.65	6	4	0	2	1	3	337	204
84418	CYSTM1	12	17.66	9.35	11.85	8.54	11.38	7.1	9.83	197	288	158	199	143	188	122	169
102724995	LOC102724995	0	0	0	0	0	0	0	0	0	0	0	0	0	0	0.14	0
9936	CD302	26.28	19.6	21.24	18.37	17.87	11.45	6.01	5.87	1930.43	1433.5	1606.59	1391.99	1337.88	849.79	460.35	451.73
2531	KDSR	7.1	6.83	10.68	9.88	4.7	4.13	10.18	9.7	684.94	657.81	1061.27	983.87	463.31	402.37	1029.46	981.69
6038	RNASE4	0.12	0.25	0.32	0.4	0.6	0.48	1.16	1.65	4.36	8.25	8.39	13	20.39	16	36.03	59.32
1959	EGR2	0.59	2.1	0.2	0.28	0.14	0.32	0.09	0.71	33	114	11	15	7	18	5	38
1804	DPP6	0.01	0	0	0	0	0	0	0	1.1	0	0	0	0	0	0	0
9666	DZIP3	1.98	2.42	4.95	6.47	0.92	1.49	1.46	2.33	195.08	236.93	451.65	606.78	97.22	153.44	153.48	218.82
8774	NAPG	12.28	14.58	8.68	8.5	8.01	9.55	9.12	11.07	839.62	978	616.05	586.8	556.49	644.03	647.44	769.09
955	ENTPD6	8.46	8.29	11.97	12.15	16.04	16.99	35.39	31.13	417	387	571	579	792	801	1780	1533
79675	FASTKD1	19.66	21	19.67	18.4	13.7	11.19	19.63	17.83	1405.46	1363.76	1292.14	1174.09	954.29	802.94	1321.96	1223.04
90550	MCU	38.78	28.66	26.33	24.64	15.38	14.65	25.04	26.03	2123.08	1559.32	1485.11	1382	861	808	1434.84	1493.01
6905	TBCE	23.2	17.31	29.48	28.06	52.05	37	28.96	26.49	842.42	624.44	1103.37	1042.92	1929.95	1355.1	1099.53	1009.64
107984751	LOC107984751	0.22	0.3	0.12	0.09	0.15	0.16	0.1	0.08	49.64	68.68	29.15	20.3	34.65	36.98	23.03	19.15
890	CCNA2	82.79	71.21	104.49	101.65	67.33	53.04	73.22	74.47	4402.5	3762.19	5721.43	5531.65	3650.14	2839.32	4076.66	4148.54
51807	TUBA8	1.53	1.01	0.63	0.56	0.84	0.62	1.14	0.76	59	39	25	22	33	24	46	31
55677	IWS1	22.81	20.67	36.61	33.87	22.58	25.87	31.64	33.77	1212	1078	1999	1853	1230	1378	1762	1885
2525	FUT3	0.15	0.09	0.1	0.04	0.1	0.19	0.02	0.07	7.28	4.44	3.72	1.6	5.08	8.11	1.2	3.56
10564	ARFGEF2	7.03	5.53	20.27	19.42	8.16	7.98	9.54	10.22	1160	920	3456	3287	1366	1322	1641	1747
101927262	LOC101927262	0.08	0.1	0	0	0.28	0.08	1.8	1.22	4	2	0	0	8	4	64.92	40
27246	RNF115	22.04	20.51	40.68	36.97	18.42	18.96	26.03	27.85	948.73	928.09	1853.43	1731.83	887.01	936.86	1294	1378.17
134864	TAAR1	0	0	0	0	0.05	0	0	0	0	0	0	0	1	0	0	0
55901	THSD1	0.37	0.8	1.38	1.02	0.54	0.29	1.24	1.43	22	48	88	63	34	17	77	90
3036	HAS1	0.03	0.1	0	0	0.1	0	0.03	0.17	1	4	0	0	4	0	1	7
90850	ZNF598	23.1	20.47	32.64	34.48	30.09	30.53	33.84	28.17	1447	1274	2105	2210	1921	1925	2219	1848
256815	C10orf67	0	0.02	0.02	0.02	0.02	0	0	0.02	0	1	1	1.04	1	0	0	1.01
9435	CHST2	1.67	3.28	1.7	1.26	0.78	0.72	6.83	9.46	129	251	135	99	61	56	551	764
8968	HIST1H3F	0.62	1	0.12	0	0.36	0.25	0.24	0	5	8	1	0	3	2	2	0
9852	EPM2AIP1	7.19	7.56	3.19	2.62	4.83	4.92	8.37	7.74	999.94	1044.42	456.75	373.04	684.49	688.93	1218.87	1128.34
22934	RPIA	22.94	12.96	31.05	27.16	16.96	8.59	23.38	19.58	775	435	1080	939	584	292	827	693
8723	SNX4	16.08	18.99	20	19.34	18.07	22.9	15.11	17.79	756	886	967	929	865	1084	743	874
131118	DNAJC19	24.7	17.63	30.4	27.95	12.83	7.79	13.11	9.52	658	466.68	833.9	762.04	348.54	208.82	365.7	265.7
1203	CLN5	7.89	8.72	6.06	6.17	6.7	6.34	7.06	7.29	332	378	241	226	298	273	323	341
25809	TTLL1	3.57	3.86	4.29	6.83	10.18	9.85	2.62	2.46	109	114	129	208	310	298	82	77
80273	GRPEL1	29.55	23.24	36.44	33.03	14.44	11.46	28	25.61	1534	1199	1948	1755	764	599	1522	1393
79782	LRRC31	0.02	0.12	0	0.02	0.01	0.09	0	0.04	1	5	0	1	0.43	4	0	2
149840	SHLD1	7.82	7.85	4.63	4.98	4.13	4.17	11.72	10.5	169.53	163.2	112.73	105.81	98.4	89.49	246.25	220.99
387882	C12orf75	9.49	23.85	10.18	10.83	12.64	19.32	19.8	35.57	237	592	262	277	322	486	518	931
55665	URGCP	6.05	6.73	10.77	12.63	6.19	5.82	12.04	11.62	433.5	479.09	798.03	928.83	454.48	420.86	906.72	871.82
168667	BMPER	0.16	0.32	0	0	0	0.05	0.02	0	9	19	0	0	0	3	1	0
26019	UPF2	18.37	19.36	9.63	8.96	19.15	18.56	12.9	13.13	1767	1869	962	891	1877	1811	1313	1334
221443	OARD1	14.08	13.56	21.68	26.4	14.14	18.38	24.58	28.03	311.4	298.76	481.84	594.48	321.19	398.28	582.25	647.2
57216	VANGL2	0	0.08	0	0.02	0	0.05	0	0	0	7	0	2	0	5	0	0
9564	BCAR1	9.33	18.68	6.07	9.14	2.3	5.94	0.02	0.05	584.5	1166.99	411.99	620.16	148.82	376.33	2.79	6.3
336	APOA2	0.24	0.25	0	0	0.36	0.73	0.12	0	2	2	0	0	3	6	1	0
5064	PALM	5.71	9.68	5.7	10.04	1.22	1.95	2.07	3.48	299	512	308	545	66	103	114	190
219854	TMEM218	3.63	3.3	3.69	3.35	7.85	6.89	6.91	5.6	246	218	263	235	524	456	479	378
23761	PISD	20.69	21.12	28.68	27.73	20.79	20.69	16.37	17.93	1008	1012.96	1435	1376	1030.98	1007.98	829	908.96
55096	EBLN2	1.59	2.11	1.91	1.39	1.56	2.16	1.98	2.13	49	64.72	60.85	44	49	67	64.04	69
55954	ZMAT5	7.06	6.57	17.58	12.81	13.46	12.79	15.03	12.46	114.8	105	294.88	214.77	225.3	211.52	256.39	211
3226	HOXC10	0	0.03	0	0	1.3	1.07	15.24	14.18	0	1	0	0	48	39	577	537
1497	CTNS	6.41	6.33	3.69	4.3	5.97	5.3	5.18	5.53	335.59	330.74	206.5	240.17	325.87	301.56	290.11	306.24
92017	SNX29	2.3	2.3	2.01	1.89	1.08	1.32	2.65	2.72	353.93	341.7	305.81	296.86	157.72	197.07	392.01	404.22
5510	PPP1R7	55.25	62.02	54.75	54.5	50.63	58.64	25.12	25.1	1306	1405	1206	1232	1190	1359	587	571
11338	U2AF2	99.8	88.75	67.86	76.21	106.01	102.48	116.97	115.6	5796	5123	4055	4526	6269	5985	7114	7031
114327	EFHC1	1.56	1.55	0.96	0.99	1.12	0.96	1.44	1.21	162.89	160.07	103.49	105.44	118.56	100.23	156.96	132.14
389792	IER5L	2.11	2.42	1.97	2.14	1.82	2.27	5.66	4.62	106	121	102	110	93	115	298	243
5430	POLR2A	61.1	57.46	37.68	46.25	63.93	73.89	39.97	48.21	7695	7190	4886	5961	8208	9368	5271	6361
7482	WNT2B	0.02	0.18	0.29	0.26	0.3	0.13	0.31	0.12	1	9	14	12	16	6	15	6
8802	SUCLG1	66.56	56.33	62.72	57.03	60.15	62.29	41.71	37.62	1777	1494	1724	1558	1637	1674	1166	1052
91752	ZNF804A	0.39	0.48	6.31	5.26	1.88	1.76	0.66	0.57	34.49	42.07	567.5	470.52	167.33	154.41	60.41	51.99
7270	TTF1	6.91	7.47	13.66	12.84	6.2	7.3	8.16	9.38	392.72	416.21	808.99	757.28	350.11	413.06	485.91	550.99
3798	KIF5A	0.05	0.04	0	0	0.01	0	0.01	0.04	5	4	0	0	1	0	1	4
100132874	LOC100132874	0.01	0.03	0.09	0.14	0.08	0.24	0.45	0.64	1	2	7	11	6	19	36	52
5443	POMC	0	0	0.04	0	0	0	0	0	0	0	1	0	0	0	0	0
1363	CPE	1.1	1.95	9.42	10.21	2.98	5.69	0.02	0	54	95	476	513	149	281	1	0
147906	DACT3	0.51	1.29	0.08	0.21	0.1	0.45	1.04	1.88	24	62	4	11	5	23	52	93
57585	CRAMP1	8.99	7.06	7.94	7.73	2.67	2.34	6.93	6.12	1289.53	1006.68	1172.97	1134.93	391.19	337.66	1041.76	920.57
100631383	FAM47E-STBD1	0.18	0.5	0	0.25	0	0.35	0.13	0.03	10	28.42	0	14.29	0	20.07	7.44	1.93
9114	ATP6V0D1	56.24	76.22	45.34	56.8	77.44	96.68	38.43	51.65	1680	2240	1392	1722	2343	2915	1192	1617
138429	PIP5KL1	0.15	0.61	0.15	0.28	1.12	3.03	0.55	1.11	9	20	7	10	49	106	24	33
157680	VPS13B	9.34	6.8	5.54	4.23	5.76	7.06	5.12	3.56	1974	1293	1200.74	850.4	1364	1472.98	1093.31	665
29887	SNX10	51.42	45.03	65.83	46.95	6.87	10.22	19.88	19.25	2416	2082	3144	2218	328	487	967	942
83637	ZMIZ2	19.32	18.64	16.75	17.48	17.81	15.35	19.01	16.6	1563.48	1554.99	1419.99	1473.99	1460	1274.99	1666.99	1467.99
84839	RAX2	0.23	0.39	0.25	0.36	0.2	0.16	0.34	0.18	8.96	16.31	10.31	14.8	7.92	6.25	14.26	7.71
57645	POGK	23.84	23.06	27.16	28.77	47.42	40.64	37.13	34.42	2048.71	1828.47	2307.35	2378	4211	3360.14	3391.02	3033.91
339983	NAT8L	7.14	4.79	12.35	13.32	6.87	2.64	8.84	5.32	783	522	1394	1495	768	291	1015	611
54511	HMGCLL1	0.18	0.23	0.24	0.19	0.12	0.16	0.13	0.09	10.35	13.17	14.53	11.63	7.16	9.15	7.89	5.35
2266	FGG	0	0	0	0	0	0	0	0.03	0	0	0	0	0	0	0	1
107984974	LOC107984974	8.6	14.98	5.87	8.29	9.14	12.99	5.97	5.08	384.4	684.31	233.45	268.8	322.57	421.83	192.07	203.28
285190	RGPD4	0.15	0.37	0.12	0.13	0	0.19	0.04	0.11	17.28	49.79	14.61	14.35	0	17.73	4.14	10.79
85461	TANC1	0.61	0.94	0.68	0.77	4.05	4	0.8	0.75	87	131	97	111	565	559	117	113
5136	PDE1A	0.01	0.03	0.06	0.06	0.05	0.11	0	0.01	1	3	2	2	2	4	0	1
345222	MSANTD1	0.17	0.27	0.02	0.06	0.06	0.03	0.1	0.13	12.69	15.8	2.16	8.69	2	2.11	8.62	13.74
390036	OR52K1	0.29	0.24	0.44	0.76	0.05	0.17	0.26	0.16	5.38	4.54	8.5	14.5	1	3.16	5	3.12
79730	NSUN7	0.03	0.03	0.07	0.05	0	0	0	0.09	1.23	1.19	2.63	3.31	0	0	0	3.49
115861	NXNL1	0.06	0.13	0.24	0.12	0.12	0	0.12	0.28	1	2.04	4.09	2.03	2	0	1.99	4.84
54987	C1orf123	19.71	17.06	23.2	22.87	21.35	21.12	27.98	23.26	395.5	332.02	462.39	467.21	435.27	420.41	574.25	483.64
55294	FBXW7	5	5.39	8.45	8.04	5.22	4.9	4.42	4.48	423	423	713	675	439	405	385	393
387496	RASL11A	8.12	10.34	11.15	19.99	3.62	5.74	7.89	6.35	154.05	191	207	386.22	78.86	112.84	167.11	126.26
4124	MAN2A1	8.27	8.58	19.24	18.02	16.94	27.21	11.41	13.66	887	1005	2106	2034	1890	2937	1333	1507
100526693	ARPC4-TTLL3	21.11	28.17	3.62	4.13	3.94	4.44	7.35	11.29	1567.06	2077.96	277.02	314.05	297.83	331.52	571.71	878.43
1832	DSP	1.68	1.32	0	0	0	0.01	0	0.01	306	226	0	0	0	1	0	1
259307	IL4I1	3.36	20.95	0.03	0.15	0.94	4.2	0.93	2.92	113.27	689	1	6.59	33.46	140	33.22	106.81
388595	TMEM82	0	0	0	0	0	0	0	0.04	0	0	0	0	0	0	0	1
284021	MILR1	27.24	51.8	6.44	13.54	19.02	36.36	1.79	3.62	761.31	1450.76	189.22	388.23	541.79	1048.25	47.38	105.13
347744	C6orf52	6.97	3.59	0.45	0.71	1.38	1.05	0.37	0.86	83	42	7	8	17	15	5	12
5518	PPP2R1A	105.26	93.85	53.09	54.26	129.98	96.67	125.72	116.6	4891	4333	2540	2581	6158	4522	6117	5677
51529	ANAPC11	30.18	27.53	31.57	31.77	36.83	34.82	20.95	16	507.16	462	549	552	636	598	370	287
3983	ABLIM1	2.99	3.15	4.01	4.41	0.1	0.17	4.55	4.4	365.11	387.85	508.2	568.25	6.83	10.47	593.68	586.47
388677	NOTCH2NLA	0.4	0.3	0.97	0.96	0.53	0.5	0.87	0.65	40.23	29.44	98.87	97.72	54	49.85	90.91	67.8
3707	ITPKB	5.44	6.43	9.06	9.07	7.99	6.92	6.55	7.14	613.69	719	1048.44	1027.44	917.38	759.39	736.71	822.02
9683	N4BP1	8.29	11.96	5.44	6.06	4.86	5.73	4.4	5.35	1101	1578	744	824	658	767	610	745
491	ATP2B2	0.21	0.21	0	0.02	0.07	0.17	0.72	2.61	24	28	0	3	8	21	98	359
875	CBS	0.04	0	23.63	30.88	13.15	24.26	9.16	10.32	2	0	1174.4	1520.11	641.53	1177.23	462.49	510.51
55711	FAR2	133.59	171.22	10.88	7.12	13	20.71	9.64	8.23	9227	11621	777	498	919	1429	699	614
100287513	USP17L22	0	0	0	0.04	0	0	0	0	0	0	0	1.13	0	0	0.06	0
163051	ZNF709	0.24	0.24	1.13	1.11	0.5	0.89	0.19	0.09	22.06	21.37	105.89	104.12	46.67	81.69	18.54	8.83
90268	OTULIN	9.87	10.68	7.96	7.34	12.98	13.51	5.32	5.63	1544.1	1663.58	1267.44	1165.86	2061.89	2111.32	862.34	910.73
5099	PCDH7	0.01	0.01	0	0	0.12	0.19	0	0	1	1	0	0	13	21	0	0
4543	MTNR1A	0.09	0.05	0.05	0.05	0.02	0.07	0.02	0	3.56	2.02	2.11	2	1.01	3.03	1.01	0
5458	POU4F2	0	0	0	0	1.8	1.41	0	0	0	0	0	0	107	83	0	0
7283	TUBG1	38.79	52.67	49.78	55.51	49.65	60.3	33.72	33.63	1406.69	1905.24	1850.21	2056.66	1830.36	2198.28	1275.42	1271.86
8818	DPM2	23.76	24.48	25.23	26.42	27.63	29.76	26.06	21.37	674	690	737	767	799	850	774	635
10263	CDK2AP2	50.39	46.6	33.81	31.74	38.94	33.67	35.69	43.71	1116	1016	747	706	860	729	822	1007
4680	CEACAM6	3.03	3.95	0.98	0.93	3.1	12.03	2.35	18.78	146.26	187.24	48.66	43.64	151.12	580.53	115.91	938.95
8290	HIST3H3	0	0	0	0	0	0	0	0.11	0	0	0	0	0	0	0	1
57215	THAP11	16.66	12.8	27.97	26.63	16.89	13.1	21.76	15.7	579.22	442.01	1000.99	947.24	598.49	458.37	792.03	571.59
11284	PNKP	10.87	8.27	4.23	5	12.15	11.89	11.34	10.46	344	260	138	162	392	379	376	347
114824	PNMA5	0.02	0	0	0.03	0.02	0.14	0.03	0.07	1	0	0	2	1	8	2	4
65010	SLC26A6	9.49	14.31	9.33	11.37	14.32	16.23	15.55	23	455	661	463	557	694	784	795	1151
51530	ZC3HC1	5.53	5.33	21.15	18.51	18.59	14.97	17.13	15.11	208.66	195.74	800.25	710.34	698.56	535.98	665.18	596.27
51319	RSRC1	38.35	28.84	35.3	24.52	22.52	18.02	18.56	12.44	1233.02	925	1164.03	807.49	734	582	622	416
2633	GBP1	0.68	1.34	0	0	0.04	0.32	0	0.04	37.54	75.37	0	0	2.01	18.36	0	2.37
55858	TMEM165	27.35	33.53	29.83	27.5	40.19	33.5	35.54	32.3	1048.28	1270.51	1168.78	1076.17	1549.16	1273.73	1402.43	1280.05
1745	DLX1	2.18	2.12	9.65	11.24	8.63	9.6	44.44	52.82	96	88	437	499	388	426	2052	2440
10480	EIF3M	183.16	145.24	305.08	279.76	189.49	180.62	204.32	170.69	4585.61	3611.6	7879.03	7184.06	4863.2	4562.13	5363.17	4492.63
25992	SNED1	1.11	1.78	0.28	0.33	0.38	0.32	0.05	0.1	138.49	243.51	31.73	37.82	42.05	42.78	6.35	10
55256	ADI1	107	119.37	51.77	66.11	75.73	84.11	101.44	122.57	3441.68	3788.67	1760.65	2220.65	2473.09	2749.31	3387.39	4106.01
9580	SOX13	3.43	5.15	0.84	1.96	1.11	2.46	5.24	5.23	251	378	63	152	83	181	409	409
128866	CHMP4B	42.65	47.52	65.3	79.39	44.6	52.68	74.09	83.74	1291	1429	2035	2459	1376	1605	2348	2655
23029	RBM34	22.8	25.2	29.98	25.39	39.85	51.58	25.81	26.37	681.41	748.67	910.64	750.31	1160.59	1479.25	801.57	801.9
154881	KCTD7	2.54	3.13	1.74	1.9	1.52	1.42	4.34	5.28	237.25	293.1	169.06	180.77	145.81	134.7	428.26	521.01
220134	SKA1	9.21	13.27	16.76	16.03	13.44	20.05	20.55	25.26	493.95	708.33	928.55	880.2	734.13	1081.28	1152.65	1415.41
23645	PPP1R15A	13.81	24.03	5.07	5.56	10.63	34.04	27.03	40.05	609	1053	230	251	478	1511	1248	1850
6391	SDHC	49.3	44.91	73.56	73.61	45.58	43.43	40.63	35.38	2600	2358	3996	3976	2459	2306	2246	1952
51287	COA4	51.87	32.19	99.09	98.28	72.56	51.75	58.14	44.08	868.11	539.71	1654.61	1610.83	1219.74	865.19	1033.62	789.89
63970	TP53AIP1	0.43	0.64	0.5	0.43	0.44	1.05	0.31	0.12	4.53	7.57	8.34	4.62	6.44	14.34	6.56	1.32
3792	KEL	0.03	0	0.15	0	0.07	0.03	1.47	0.84	1	0	5	0	3	1	63	34
5862	RAB2A	65.55	56.36	17.07	16.77	32.81	35.63	32.56	32.11	4651	3973	1247	1218	2373	2545	2418	2387
93979	CPA5	0	0	0	0	0.03	0.03	0	0.03	0	0	0	0	1	1	0	1
9667	SAFB2	31.59	28.38	34.08	34.96	39	36.06	27.73	28.97	1941.65	1710.58	2097.02	2135.7	2372.54	2216.79	1779.87	1806.71
1649	DDIT3	10.6	20.81	3.78	3.62	12.85	72.02	7.97	9.83	193	365.46	70.51	68.17	237.22	1248.72	154.4	188.05
2153	F5	0.64	0.67	0.47	0.46	0.57	0.67	0.53	0.74	110.27	113.76	83.7	80.66	100.29	116.55	95.01	133.25
113177	IZUMO4	1.66	2.03	1.85	2.72	0.72	1.13	1.08	1.62	31	42	39	57	14	25	21	38
105377805	LOC105377805	0.15	0.23	0.09	0.07	0.1	0.18	0.3	0.28	12	18	7	7	8	15	26	28
23601	CLEC5A	23.93	41.16	1.55	1.69	0.34	0.97	41.25	43.85	1560	2666	103	113	22	63	2785	2964
8351	HIST1H3D	1.57	3.73	0.35	0.65	0.44	0.42	0.49	0.16	26.04	61.62	6	11	7.44	7.08	8.61	2.82
440435	GPR179	0	0.01	0.05	0.04	0.03	0.03	0.01	0.04	0	1	8	6	4	5	2	7
113791	PIK3IP1	1.43	1.36	2.78	3.98	0.51	0.38	1.71	2.93	64	62	131	185	23	17	80	139
2874	GPS2	61.02	57.35	29.38	29.37	60.37	63.5	44.67	39.67	1285	1200	637	633	1296	1346	985	875
388969	C2orf68	19.09	16.51	15.34	14.87	11.07	8.52	8.29	6.45	1156.61	986.09	979.24	919.63	768.41	543.94	534	411.09
107984138	LOC107984138	4.81	2.95	4.89	4.05	4.56	4.31	7.13	7.25	242.6	149.09	250.57	208.67	237.37	217.93	379.28	384.05
56907	SPIRE1	1.89	2.04	8.17	7.25	3.56	4.22	2.55	2.85	196.19	204.2	822.09	741.16	362.82	414.87	270.87	296.27
10322	SMYD5	13.92	6.04	24.84	22.96	15.92	8.22	16.1	9.94	687.6	305.53	1269.69	1169.63	796.43	412.48	824.68	521.01
91057	CCDC34	9.52	10.64	16.81	20.58	8.11	10.5	0	0	261	293	500	602	230	292	0	0
51588	PIAS4	9.7	9.78	14.2	14.99	11.97	10.04	11.64	11.56	580	571	853	906	727	596	728	711
123876	ACSM2A	0.04	0.05	0.05	0.04	0.06	0.06	0.03	0.09	2.71	3	3	2	4	3.67	2.04	6.04
25793	FBXO7	65.72	59.93	67.32	68.24	64.01	72.25	54.83	54.17	2427	2189	2570	2561	2397	2631	2155	2097
5051	PAFAH2	5.3	4.51	6.72	5.92	5.07	4.62	4.45	6.31	346.78	291.26	457.23	401.42	339.4	304.68	306.43	433.27
64801	ARV1	15.63	14.57	22.17	20.77	30.73	34.71	26.33	23.81	415.47	384.77	613.67	572.62	836.88	932.09	732.11	665.8
8673	VAMP8	254.61	163.56	234.61	212.87	262.18	198.89	188.41	178	3540	2260	3362	3032	3718	2783	2746	2594
9318	COPS2	34.93	28.83	26.01	24.39	23.6	25.62	57.77	50.84	2664.61	2185.86	2043.19	1905.05	1836.28	1968.03	4616.13	4062.74
9937	DCLRE1A	7.99	8.98	10.12	9.93	5.64	7.29	5.5	7	651	720	842	828	459	593	464	593
4584	MUC3A	0	0.01	0.05	0.2	0.01	0	0.07	0.13	0	3	10	43	3	1	15	27
7153	TOP2A	87.58	80.43	118.91	113.06	101.71	91.92	87.97	112.54	9401	8559	13140	12431	11130	9934	9883	12659
745	MYRF	2.23	6.15	8.86	13.14	0.2	0.47	4.49	6.68	240	662	990	1457	21	51	508	756
8505	PARG	8.11	6.27	8.76	8.55	6.23	4.95	6.22	5.79	570	463	615	626	422	334	479	439
105371921	LOC105371921	0.52	2.19	0.24	0.12	0.66	2.82	0.18	0.79	11	40.21	8.45	4.29	11	47.26	3	18.46
10260	DENND4A	7.65	4.95	12.86	10.34	11.87	12.47	12.99	12.14	1174	854.27	1963.98	1566.38	1827.25	1830.54	2008.7	1937.47
386617	KCTD8	0	0.02	0.79	0.71	0.06	0.37	0	0	0	1	39	35	3	18	0	0
54331	GNG2	9.32	25.47	3.6	4.58	0.28	0.54	10.44	15.79	620	1672	242	311	19	35	723	1084
79161	TMEM243	21.02	29.48	13.02	17.61	7.91	5.2	9.86	9.82	473.36	643.15	287.22	389.13	173.06	109	233.61	228.68
440400	RNASEK	244.1	229.22	74.06	87.81	193.69	177.99	166.59	159.56	3553	3315	1110	1308	2874	2608	2539	2433
92745	SLC38A5	31.32	18.96	100.53	101.42	50.51	25.05	0.17	0.29	1096	661.37	3612.03	3609.01	1759	872	6	9.92
57035	RSRP1	30.28	45.09	19.38	21.98	16.72	23.54	24.32	29.45	1502.79	2183.67	956.04	1075.16	788.64	1118.9	1209.87	1484.84
57132	CHMP1B	21.58	22.48	18.61	16.92	13.54	12.39	15.77	16.35	1226.01	1269.17	1088.61	983.98	784.45	708.84	938.15	973.17
3557	IL1RN	17.37	25.77	43.37	55.17	20.18	42.37	5.69	14.28	557	821	1433	1811	660	1371	191	480
728588	MS4A18	0	0	0	0.02	0	0	0	0	0	0	0	1	0	0	0	0
8643	PTCH2	0.14	0.17	0.23	0.18	0.23	0.42	0.85	1.17	10	12	17	13	18	30	63	87
219537	SMTNL1	0	0.17	0	0	0.02	0	0	0.06	0	5	0	0	1	0	0	2
253017	TECRL	0.19	0.09	0.16	0.27	0.08	0.1	0.11	0.02	8.08	4.66	4.02	6.59	2	4.13	4	1.03
1831	TSC22D3	4.33	11.09	7.68	8.9	6.59	16.62	9.99	17.68	154	396	280	331	241	601	376	668
2932	GSK3B	9.57	12.18	12.72	12.92	9.04	9.28	10.78	11.96	1265	1599	1732	1748	1218	1235	1493	1656
1668	DEFA3	0	0	2.77	4.3	0	0	0.78	0.67	0	0	24.33	37.63	0	0	7	5.97
8915	BCL10	13.87	15.24	14.75	15.71	11.17	10.86	11.61	11.96	688.84	752.76	758.1	805.41	574.38	557.06	615.2	653.28
2559	GABRA6	0	0	0	0	0.02	0	0	0	0	0	0	0	1	0	0	0
51738	GHRL	2.65	11.35	2.37	4.5	0.65	3.48	0.66	1.79	76	326	64	120	26	65	25	49
28977	MRPL42	19.45	17.51	15.08	12.64	18.17	18.08	18.23	16.08	1134.7	1015.03	905.81	754.89	1081.03	1061.39	1113.28	982.4
84649	DGAT2	9.51	18.7	24.5	25.5	14.62	23.82	9.4	7.57	410	800	1095	1155	646	1045	432	352
57184	FAM219B	9.74	13.81	9.84	10.23	9.99	11.79	16.5	16.25	603.63	803.94	626.89	632.49	609.09	718.75	1003.82	954.97
2852	GPER1	0.02	0.08	0	0.26	0.14	0.2	0	0.02	1	4	0	13	7	10	0	1
6723	SRM	91.06	56.08	190.66	184.63	150.12	90.71	310.39	200.3	2104.76	1290.12	4548.56	4384.57	3547.62	2114.38	7541.37	4871.28
84079	ANKRD27	15.03	13.34	35.47	39.01	18.75	16.36	66.79	55.6	1232	1081	2970	3248	1564	1342	5696	4746
14	AAMP	33.18	28.62	50.59	51.47	36.66	30.21	47.65	39.07	1122	963	1764	1781	1263	1027	1685	1383
84319	CMSS1	30.9	16.2	67.74	63.48	30.19	17.89	60.84	40.25	693	361	1561	1456	686	404	1429	944
60680	CELF5	0.03	0.03	0.16	0.15	0.05	0.09	0.19	0.17	2	2	15	14	4	3	13	12
5469	MED1	23.04	17.8	28.75	25.38	25.44	24.84	15.99	15.02	3418	2674	4495	3953	3908	3767	2525	2397
23589	CARHSP1	20.86	30.09	16.54	28.53	24.53	33.02	13.82	17.71	1084.95	1551.79	882.63	1510.58	1301.27	1718.28	743.24	952.15
25847	ANAPC13	45.63	39.75	48.01	50.13	30.66	39.74	24.19	27.04	1122.31	997.06	1243.74	1275.38	751.32	968.17	639.54	715.3
3996	LLGL1	6.78	6.26	9.47	12.94	5.56	4.78	7.41	7.01	533.67	491.6	767.43	1042.19	446.43	378.42	611.85	578.66
7979	SEM1	250.88	270.38	60.49	57.01	62.89	70.27	79.23	82.86	2184.4	2339.88	552.57	516.31	566.47	628.09	725.02	760.9
114792	KLHL32	0.2	0.28	0.44	0.48	0.12	0.19	0.15	0.12	22.79	35.89	46.65	36.57	14.97	18.88	19.07	17.02
204219	CERS3	0.03	0.03	0	0.01	0	0.01	0.03	0.05	2	2	0	1	0	1	2	4
644019	CBWD6	4.68	3.46	7.61	6.14	9.43	6.86	9.71	7.71	108.47	74.95	181.73	130.73	213.35	157.44	227.59	200.66
7832	BTG2	8.39	52.76	8.88	17.47	8.62	61.24	2.58	4.54	422	2636	460	899	442	3100	136	239
107984043	LOC107984043	0.07	0.11	0.11	0.1	0.07	0.15	0.07	0.04	2.07	3.05	3.13	3.02	2.16	4.2	2.12	1.04
105370092	LOC105370092	0.08	0.12	0.01	0.12	0.63	2.47	0.14	0.54	7	9.05	1	9	69.01	245	12	52.04
399664	MEX3D	5.57	7.54	11.77	13.39	6.91	6.06	12.17	13.17	280	396	627	702	363	312	651	714
55118	CRTAC1	0	0	0	0	0	0	0.13	0.02	0	0	0	0	0	0	7.04	1.01
29974	A1CF	0.01	0.01	0.01	0.02	0.01	0.01	0.04	0.04	1.27	1.01	1.49	2.7	1.31	1.81	7.04	7.43
1340	COX6B1	319.94	337	245.82	280.77	242.54	266.92	271.76	259.34	3328	3483	2633	2989	2572	2795	2960	2826
221960	CCZ1B	27.24	28.25	39.66	35.56	60.33	63.58	75.33	85.35	921.12	949.22	1381.19	1230.59	2080.08	2164.55	2667.46	3023.83
27097	TAF5L	12.36	12.8	20.21	20.55	36.38	36.65	22.43	24.35	766	765	1297	1287	2284	2277	1464	1609
220929	ZNF438	25.12	17.2	4.69	4.93	14.06	17.66	31.13	33.28	1473.33	1008.52	304.02	304.47	861.9	1056.36	1922.51	2067.28
112267939	LOC112267939	0.08	0.18	0	0	0.24	0.11	0.03	0	3.88	8.93	0	0	12.4	5.56	1.45	0
6339	SCNN1D	0.11	0.28	2.5	4	0.16	0.65	1.48	1.77	6	16	146	232	9	37	88	105
29893	PSMC3IP	3.61	8.64	5.82	6.27	6.17	15.61	3.78	3.84	96.4	228.56	159.95	171.41	168.04	419.51	107.07	109.07
51085	MLXIPL	0.29	0.24	2.71	3.53	0.15	0.88	0.07	0.02	16	11	161.34	207.22	7	52.96	4.15	1
80179	MYO19	16.91	20.38	28.69	31.64	24.49	29.56	20.79	20.88	1090.03	1312.37	1828.82	2004.95	1726.19	2050.06	1399.49	1490.93
4176	MCM7	241.97	241.18	196.79	173.52	191.59	155.52	279.13	216.61	11357.6	11161.6	9466.91	8288.14	9161.58	7336.62	13663.6	10601.6
114793	FMNL2	2.47	2.44	6.46	6.36	0.52	0.72	2.38	1.69	262	257	711	692	56	78	264	190
1524	CX3CR1	7.32	17.02	9.81	17.69	15.08	34.43	2.25	5.41	423	978	583	1045	891	2008	136	327
51351	ZNF117	2.02	2.51	2.16	3.36	5.41	7.83	0.33	0.31	241.49	298.72	266.16	410.97	659.67	943.31	41.15	39.13
255411	TEX49	0.12	0.13	0	0.1	0	0	0	0	6.89	7.37	0	1	0	0	0	0
80772	CPTP	7.73	7.5	10.09	11.91	12.02	11.26	21.6	22.32	314	302	424	498	496	457	920	948
131583	FAM43A	7.29	8.97	24.14	30.01	17.3	22.96	11.51	12.08	426	520.65	1452	1794.23	1030.51	1350	704	739.47
529	ATP6V1E1	72.69	100.49	70.77	75.61	61.9	90.52	46.05	62.39	1867.81	2569.73	1873.87	1986.95	1621.74	2343.75	1239.83	1680.88
4059	BCAM	0.96	1.89	5.26	8.16	0.99	2.32	0.02	0.02	48	93	285	456	57	134	1	1
83468	GLT8D2	0.13	0.15	0	0	0.22	0.2	0.12	0.19	5	6	0	0	9	8	5	8
5364	PLXNB1	4.91	5.63	3.47	3.36	0.49	0.84	2.53	2.85	725	808	515	488	71.09	123	370	417
503542	SPRN	0.02	0.02	0.12	0.05	0.1	0.04	0.09	0.11	1.15	1.19	7.57	3.27	5.85	2.36	5.57	6.85
107986255	LOC107986255	0	0	0.09	0.2	0	0	0.08	0.08	0	0	1.13	2.5	0	0	1	1
23203	PMPCA	54.85	46.4	38.88	43.1	61.09	49.54	43.63	34.53	2171	1837	1590	1768	2485	1992	1821	1445
5626	PROP1	0	0	0	0	0	0	0.04	0	0	0	0	0	0	0	1	0
3597	IL13RA1	18.72	26.43	15.81	15.84	15.39	21.49	7.58	10.27	1397.27	1959.11	1214.94	1209.21	1170.74	1614.1	592.12	802.49
57082	KNL1	8.82	9.04	11.78	11.47	9.83	11.22	12.42	16.89	1435.29	1521.01	1979.85	1950.17	1652.71	1836.65	2175.57	2904.47
374928	ZNF773	3.42	2.93	2.95	3.08	2.96	5.18	3.62	3.43	117.68	118.41	124.09	129.33	127.76	215.56	139.03	131.93
6927	HNF1A	0.28	0.27	0.14	0.26	0.31	0.14	0.27	0.29	19.01	17	9	18.15	21	11.23	19.13	20.3
9938	ARHGAP25	15.92	37.35	15.63	22.01	10.18	20.03	11.4	22.94	733	1640	747	1029	480	946	549	1130
8364	HIST1H4C	8.43	8.03	4.97	5	5.46	3.44	4.31	2.16	56	53	34	34	37	23	30	15
9670	IPO13	10.77	10.54	9.77	9.77	15.54	16.95	23.75	21.95	735	722	707	724	1100	1192	1807	1688
143098	MPP7	6.36	3.59	1.24	1.14	0.61	0.96	6.79	6.43	530.55	332.77	110.2	109.89	58.78	84.91	622.03	570.39
3003	GZMK	0.05	0.11	0	0	0	0	0	0	1	2	0	0	0	0	0	0
7416	VDAC1	162.33	119.42	260.4	255.74	308.96	219.19	136.97	103.25	5571	4072	9201.42	8990.69	10809.6	7583.65	4920.66	3714.66
11166	SOX21	0	0	0	0	0.05	0.07	0	0	0	0	0	0	3	4	0	0
83953	FCAMR	1.36	3.92	0.08	0.25	0.19	0.69	0.05	0.31	63	178	4	12	9	32	2	15
55966	AJAP1	0	0	0	0	0.95	0.65	0	0	0	0	0.4	0	73.35	44.05	0	0
54813	KLHL28	1.89	1.75	2.94	3.73	2.06	2.83	2.17	2.64	148.24	190.22	228.37	253.81	171.46	214.44	144.7	206.75
89832	CHRFAM7A	9.3	7.79	4.05	4.1	1.75	1.98	3.54	4.76	567.67	497.46	272.37	266.55	118.2	132.44	238.86	315.1
51124	IER3IP1	33.94	41.79	49.69	54.03	30.66	33.32	40.1	41.85	936	1145	1411	1525	862	925	1158	1209
54880	BCOR	21.39	19.8	28.67	26.77	21.6	19.92	23.12	25.72	2520	2308	3471	3231	2612	2363	2839	3189
389941	C1QL3	0.15	0.04	0.06	0	0.34	0.15	0.81	0.97	7	2	3	0	16	7	39	47
3673	ITGA2	0.21	0.1	1.37	1.11	0.48	0.31	0.06	0.08	30.64	15.36	206.97	167.37	71.95	45.65	8.54	12.73
6580	SLC22A1	0.33	0.27	0.13	0.12	0.16	0.09	0.27	0.15	18.39	13.94	9.31	6.82	9.71	5.97	14.11	7.76
200407	CREG2	0.54	0.65	0.54	0.37	0.38	0.52	0.71	0.46	23.88	28.31	24.82	17.48	17.23	23.63	33.15	23.81
579	NKX3-2	2.15	2.72	0.21	0.24	1.4	3.14	0.41	0.41	89	112	9	10	59	131	18	18
147657	ZNF480	9.54	9.09	6.46	5.39	7.96	9.3	11.43	12.11	846.02	800.88	589.24	488.81	718.36	828.14	1056.86	1123.16
130733	TMEM178A	0.12	0.19	0.15	0.19	0.08	0.08	0.13	0.04	4.28	6.12	5	5.09	2	3.16	4.13	1
6556	SLC11A1	0.54	1.02	0.4	0.38	0.46	1.47	0.19	0.24	45.65	84.29	34.82	32.44	39.23	112.88	16.39	21.58
29902	FAM216A	27.83	11.97	29.15	24.46	23.74	15.06	28.12	22.74	620.83	272.05	678.8	570.58	549.22	345.4	680.18	552.06
27293	SMPDL3B	6.11	9.87	1.12	2.16	0.17	1.51	0.14	0.03	209.02	338.72	41	78	7	52	6	1
100287327	USP17L17	0.02	0	0	0	0	0	0	0	0.51	0	0	0	0	0	0.06	0
55196	KIAA1551	42.25	53.58	8.15	6.64	15.08	22.96	5.78	6.62	4798	6068	955	762	1748	2632	692	788
57551	TAOK1	13.24	12.5	10.63	11.2	15.04	13.15	7.7	9.35	2997.11	2806.32	2479.44	2596.87	3470.16	2996.65	1824.95	2218.85
26277	TINF2	19.2	16.19	21.15	20.5	8.9	7.37	14.16	14.78	685	611	796	802	325	263	537	525
23189	KANK1	2.21	1.17	14.87	12.89	3.34	3.23	11.77	13.47	222.18	119.12	1562.04	1359.65	347.03	333.42	1220.11	1397.26
113235	SLC46A1	3.04	2.33	1.16	1.66	2.82	2.24	1.95	1.37	366.67	278.78	143.15	202.72	345.9	272.01	244.63	173.22
165829	GPR156	0.09	0.05	0.02	0.08	0.07	0.05	0.4	0.25	5	3	1	3	6	3	34	21
114049	BUD23	85.73	72.64	47.15	48.1	49.85	49.65	72.41	62.02	2359.54	1935.91	1282.08	1282.41	1236.32	1219.97	1887.31	1660.92
388759	C1orf229	0.56	0.44	0.37	0.36	0.48	0.44	0.36	0.34	23.29	18.11	15.93	15.45	20.32	18.68	15.96	14.68
7099	TLR4	7.8	9.76	14.11	14.16	3.09	6.51	9.66	12.81	828	1035	1546	1553	335	700	1070	1425
6134	RPL10	367.84	287.77	444.8	444.82	432.74	340.81	597.39	473.69	15511.8	12051.8	19311	19208.6	18597.3	14452.4	26386.2	20950.3
203547	VMA21	10.12	10.76	19.4	17.45	11.75	11.07	24.69	22.02	897.54	945.78	1769.12	1579.07	1061.82	988.06	2291.06	2046.88
2782	GNB1	95.25	94.03	167.92	162.13	176.13	140.49	208.73	206.07	5418	5253.99	9806	9351	10108	7969	12393	12193
8857	FCGBP	0.17	0.31	0.02	0.01	0.01	0.04	0.02	0.04	41	75	4	3	3	9	6	10
94086	HSPB9	0	0.09	0.45	0.45	0	0.09	0.09	0.18	0	1	5	5	0	1	1	2
25758	KIAA1549L	0	0	0	0.01	0.01	0	0	0	0	0	1	1	1	0	0	0
478	ATP1A3	2.56	2.7	0	0	4.13	4.96	0.01	0	169	175	0	0	282	334	1	0
222068	TMED4	32.25	35.99	34.83	36.83	28.95	30.26	43.46	39.85	1326.4	1467.87	1505.84	1579.57	1203.77	1262.61	1881.57	1745.18
2861	GPR37	0	0.01	1.1	0.89	0.04	0.16	0	0	0	1	119	96	4	17	0	0
126147	NTN5	0.03	0.03	0.03	0	0.04	0	0.13	0.18	1	1	1	0	1	0	5	6
780	DDR1	1.19	3.7	0.42	0.98	0.04	0.25	0	0	85	259	30	70	3	18	0	0
1318	SLC31A2	5.15	7.43	3.37	3	3.22	3.71	6.21	6.67	193.51	266.97	130.46	116.85	124.41	132.98	225.99	246.02
81533	ITFG1	19.33	19.21	15.29	13.55	10.4	11.34	12.83	14.33	1222	1206.73	982.99	876.78	670	721.79	849	948.8
107984862	LOC107984862	0.03	0.05	0.04	0.08	0.01	0.09	0.33	0.73	2	3.49	3	5.51	1	6	23.85	53.48
2533	FYB1	29.25	45.44	10.19	10.89	14.18	33.02	17.77	24.94	2377	3802	855	967	1262	2691	1484	2121
344558	SH3RF3	0.26	0.38	2.45	2.35	0	0	5.81	5.61	27	40	266	257	0	0	639	619
27244	SESN1	15.82	20.38	13.47	15.57	6.9	12.82	3.52	5.43	889	1107	735	842	404	709	208	331
9693	RAPGEF2	6.72	5.61	8.81	7.86	2.63	4.22	1.78	2.2	827	714	1134	1007	343	540	227	291
9960	USP3	8.79	9.56	11.82	11.47	8.78	9.08	12.6	12.21	934.18	1001.54	1287	1238.67	947.32	967.24	1390.4	1349.83
150368	PHETA2	0.7	1.07	2.41	4.08	0.02	0	0.04	0.13	30	46	107	181	1	0	2	6
30812	SOX8	0	0	0.62	0.78	0	0	0.02	0	0	0	36	45	0	0	1	0
51109	RDH11	15.77	19.71	24.88	25.88	19.4	22.75	27.22	33.78	750.41	931.53	1218.99	1259.95	935.76	1089.62	1356.1	1683.42
143	PARP4	33.3	30.3	40.02	41.4	31.21	35.64	24.07	28.06	3407.42	3081.92	4210.03	4330.09	3256.11	3671	2578.07	3007.45
89874	SLC25A21	0	0.01	1.3	1.61	0	0.01	0	0	0	1	76.95	91.39	0	1	0	0
80781	COL18A1	2.25	1.9	1.62	3.54	1.21	2.14	1.26	2.21	228.52	191.83	169.26	367.44	126.15	220.63	147.3	242.79
84552	PARD6G	2.25	3.02	4.46	6.32	2.66	2.64	4.73	4.05	160.77	214.47	327.87	461.89	193.31	189.45	353.55	302.96
11179	ZNF277	3.73	4.86	12.17	9.68	3.7	5.7	6.02	5.54	150.17	191.87	473.95	375.01	162.07	231.53	239.97	252.61
282890	ZNF311	1.81	1.97	0.54	0.71	0.39	0.56	0	0	114	113	31	39	24	38	0	0
55771	PRR11	28.27	33.3	36.5	37.24	45.88	41.1	33.85	39.61	2747.01	3366.52	3539.13	3683.35	4457.04	3860.55	3497.38	4099.09
162461	TMEM92	3.58	8.08	0.84	2.67	1.94	2.02	0.13	0.17	93.01	224.24	29.97	79	55	59.19	4.02	7.99
1209	CLPTM1	45.32	39.36	29.15	34.26	60.37	50.88	64.15	55.84	2118	1815	1394	1630	2869	2377	3129	2735
9317	PTER	18.9	18.41	6.98	8.45	18.25	23.67	11.23	12.07	1207	1158.11	448	546	1184	1509.03	754	822
6578	SLCO2A1	0	0	0.02	0.01	0	0.07	0.09	0.23	0	0	2	1	0	4	6	15
10233	LRRC23	1.4	0.93	3.08	3.14	1.72	1.23	1.64	1.34	37	28	80	83	44	34	49	41
440087	SMCO3	0.03	0	0.09	0.08	0	0.01	0.04	0	1	0	5	3	0	1	2	0
415116	PIM3	17.15	19.91	23.36	21.55	18.45	16.04	19.96	18.28	755	871	1059	971	828	711	920	843
158055	C9orf163	0.27	0.11	0.08	0.11	0.07	0.09	0.04	0.02	12.87	5.09	4.07	5.17	3.22	4.33	2.12	1.06
64928	MRPL14	35.84	34.99	35.68	35.35	36.23	36.74	60.57	48.21	639	614	659	640	659	660	1131	895
6490	PMEL	0.06	0.18	0.23	0.22	0.26	0.32	0.05	0.25	2	7	9	9	10	13	2	10
92002	CCNQ	9.62	10.92	20.39	16.94	18.54	14.58	29.28	26.51	235.3	258.92	508.04	420.69	450.13	351.97	743.06	668.18
220416	LRRC63	0.24	0.61	0.62	0.81	0.65	1.22	0.96	1.06	10.13	35.01	28.49	44.01	27.09	67.14	48.05	67.99
1375	CPT1B	13.27	14.54	7.35	7.08	6.75	5.4	6.22	7.03	673	740	380	368	351	275	331	376
10838	ZNF275	3.91	3.64	6.88	7.27	5.73	5.98	23.83	27.02	462	427	836	878	690	711	2947	3343
80059	LRRTM4	0.02	0	0.01	0	0	0.02	0	0	1	0	1	0	0	1	0	0
9949	AMMECR1	10.69	6.93	7.83	6.65	8.03	6.98	11.57	9.46	1077	696	813	686	824	711	1220	1001
161779	PGBD4	1.96	1.5	1.68	1.48	1.9	1.67	2.27	1.78	84	64	74	65	83	72	102	80
1174	AP1S1	74.96	82.83	65.5	75.99	45.88	50.5	62.73	65.31	1787	1962	1608	1854	1115	1212	1566	1631
84631	SLITRK2	0.02	0.01	0.05	0	0.59	0.65	0.01	0	3.06	2	5	0	54	58.31	1.92	0
79002	TRIR	127.28	141.26	153.28	168.32	145.35	148.89	157.86	145.99	2233	2461	2769	3022	2599	2629	2899	2683
80071	CCDC15	1.65	2.3	4.64	5.11	2.22	4.21	4.09	4.75	100	144	300	359	145	295	293	321
147372	CCBE1	0.27	0.28	0.28	0.19	0.28	0.25	0.29	0.27	32.34	34.65	35.44	25.18	34.69	27.98	35.09	33.69
80070	ADAMTS20	0.01	0	0	0.01	0	0.01	0	0	1	0	0	1	0	1	0	0
10808	HSPH1	139.14	124.75	131.72	112.47	95.41	88.36	69.55	68.45	8484.44	7689.19	8211.14	7004.05	5909.65	5376.86	4517	4397.43
6259	RYK	19.68	20.94	18.04	20.52	8.65	8.83	15.71	13.26	1072	1134	1013	1145	480	484	897	758
388610	TRNP1	2.2	4.6	17.8	23.44	0.85	0.91	1.09	0.85	79	166	660	865	31	33	41	32
105	ADARB2	0.05	0.03	0.04	0.03	0.05	0.02	0.05	0.08	8.25	5.3	7	4.08	7.65	3.33	9.07	12.97
3054	HCFC1	28.97	21.85	34.27	34.34	37.61	29.54	41.9	36.41	4405	3174	5465	5369	5803	4504	6650	5780
5089	PBX2	32.33	29.86	61.33	58.74	39.14	31.83	33.13	25.23	1930	1771	3770	3589	2382	1913	2071	1578
889	KRIT1	32.51	33.57	20.6	19.32	9.68	10.5	17.53	16.6	2265.3	2255.72	1465.22	1339.05	688.92	708.63	1244.87	1188.22
100652901	LOC100652901	7.66	7.21	6.18	5.99	6.07	8.44	4.32	5.5	236.63	221.27	196.48	189.26	191.05	262.44	139.75	177.83
4986	OPRK1	0.05	0.03	3.24	3.59	0.12	0.08	0.53	1.04	4.97	2.37	316.94	350.19	11.77	7.39	51.92	102.51
10001	MED6	15.37	16.24	20.35	18.24	10.32	9.94	15.84	14.16	678.93	712.27	927.06	824.32	463.72	431.49	732.51	655.4
8997	KALRN	0.03	0.08	0.12	0.11	0.26	0.46	0.01	0.07	6.23	15.56	19.57	23.05	20.86	34.27	4.09	12.25
2624	GATA2	5.99	13.08	10.85	13.31	6.87	9.87	0.64	0.6	368	805	683	837	443	616	43	40
114932	MRFAP1L1	35.29	31.71	42.55	36.54	13.15	11.82	46.6	39.59	1026.89	919.82	1278.98	1090.99	390.92	347.02	1422.9	1209.3
6001	RGS10	21.04	24.88	57.84	62.09	40.91	43.55	27.77	30.01	343	403	971	1036	680	714	474	512
146395	GSG1L	0	0.04	0.01	0	0.01	0.1	0	0	0	1	1	0	1	2	0	0
8170	SLC14A2	1.16	1.78	0.39	0.42	0.56	0.56	0.49	1.1	89.87	140.67	31.06	32.43	44.57	43.73	39.97	87.92
7559	ZNF12	6.22	5.77	6.72	5.84	5.87	6.3	6.92	8.47	587.98	540.23	651.01	563.19	565	599	683	835.01
642819	ZNF487	1.27	2.28	0.16	0.35	0.6	0.52	0.6	0.77	49	86.01	7	14	24	20.99	25	33
55450	CAMK2N1	0.02	0.14	6.94	7.73	0.36	0.78	7.82	9.85	1	6	311	344.22	16	34.15	355.96	449
10938	EHD1	26.37	40.64	37.8	39.89	15.89	18.07	26.34	32.34	1666.99	2546.99	2448	2575	1023	1147	1738	2136
163882	CNST	8.41	7.5	8.98	9.37	9.11	12.31	12.36	13.67	830.48	726.48	877.28	912.22	899.94	1159.03	1198.22	1373.82
357	SHROOM2	0.09	0.15	0	0	0	0.67	2.88	4.54	8	14	0	0	0	57	260	415
102800317	TPTEP2-CSNK1E	6.05	4.24	1.75	2.47	2.62	3.65	0.83	1.57	336.58	234.47	100.54	140.49	148.71	204.21	48.31	91.73
83643	CCDC3	0.28	0.24	0	0	0.05	0.14	0	0.02	14	12	0	0	3	7	0	1
554282	FAM72C	0.89	1.61	11.29	11.04	28.03	36.6	12.7	15.07	38.31	66.96	502.92	486.15	1221.31	1593.59	561.3	671.65
54976	C20orf27	24.99	13.51	41.44	40.16	54.71	33.42	159.05	119.35	602	322	1019	985	1338	806	3992	2992
7789	ZXDA	0.51	0.63	0.57	0.36	1.15	0.82	0.88	1	49.99	60.39	57.31	35.28	113.87	80.36	89.15	101.41
79680	RTL10	4.97	4.17	7.91	9.26	5.38	5.83	6.01	5.89	616.28	513.27	1010.48	1175.77	680.43	727.3	779.97	764.95
10426	TUBGCP3	39.49	27.59	39.99	38.16	27.84	18.25	51.26	43.26	2417	1685	2630	2502	1829	1158	3347	2831
8445	DYRK2	5.22	4.24	6.35	6.29	6.12	4.44	7.37	5.36	657	544	877	861	841	616	1025	706
5261	PHKG2	11.35	10.05	10.95	10.19	8.65	7.94	13.53	12.16	764.69	669.03	742.69	719.6	613.31	544.91	915.2	795.35
2862	MLNR	0.09	0.04	0.04	0.09	0.95	1.27	0	0.04	2	1	1	2	22	29	0	1
2100	ESR2	0.16	0.11	0.31	0.39	0.16	0.25	0.16	0.02	14.07	9.46	25.04	35.17	13.27	20.44	13.49	1.31
392843	IQCA1L	0	0	0	0	0	0	0.02	0	0	0	0	0	0	0	1	0
51666	ASB4	0.07	0.12	0.04	0.04	0.09	0.08	0.05	0.09	5.26	8.25	3.01	2.97	6.84	5.95	4.01	6.43
4215	MAP3K3	6.06	7.48	9.31	12.83	13.44	11.42	7.23	9.95	538.34	647.37	845.44	1134.49	1205	1017.31	671.29	919.76
85451	UNK	6.97	6.99	6.93	7.36	8.86	9.23	3.83	3.8	645.86	690.36	645.93	691.04	880.15	967.26	412.3	431.12
3850	KRT3	0.02	0.26	0	0	0	0	0	0.07	1	11	0	0	0	0	0	3
64219	PJA1	3.97	6.34	4.15	5.41	3.81	5.76	5.65	6.86	189	301	209	266	185	280	277	337
8943	AP3D1	43.91	37.96	43.88	43.47	48.82	41.57	48.24	55.09	4024	3372	4160	4117	4535	3862	4669	5333
6904	TBCD	10.62	8.9	19.94	22.15	24.85	16.7	18.92	19.35	741.56	582.83	1532.59	1680.19	1808.85	1205.3	1336.13	1313.83
5743	PTGS2	1.68	7.45	0.36	0.54	0.75	3.3	0.14	0.42	141	620	31	46	64	278	12	37
105375817	LOC105375817	1.23	1.04	0.05	0.08	0.09	0.09	0.08	0	14.31	12	0.55	0.99	1.07	1.11	0.95	0
1557	CYP2C19	0.18	0.15	0.26	0.28	0.26	0.22	0.23	0.13	14.06	11.72	20.51	22.36	20.02	16.95	18.34	10.58
4595	MUTYH	12.01	12.21	14.6	16.65	17.39	18.09	15.25	13.44	417.75	412.53	497.22	552.54	594.68	617.09	537.4	477.26
200008	CDCP2	0	0	0	0	0	0	0.1	0.13	0	0	0	0	0	0	4	5
6882	TAF11	29.61	29.42	36.64	31.66	47.69	39.37	34.36	29.58	868.84	854.98	1097.56	940.51	1406.92	1146.6	1041.93	897.38
1615	DARS	53.64	46.25	62.69	53.47	40.01	33.54	72.08	63.86	3145.46	2692.82	3785.97	3209	2392	1980	4426	3923
7009	TMBIM6	285.91	330.39	121.15	137.04	135.58	181.84	193.36	220.78	14340	16438	6266	7030	6926	9186	10168	11592
84626	KRBA1	1.44	1.74	3.25	3.55	2.48	2.1	3.83	3.86	104	124	240	262	182	150	288	289
100528021	ST20-MTHFS	0	0	0	0	0.2	0.56	0.65	0.24	0	0	0	0	8.49	23.8	28.68	10.7
2012	EMP1	5.98	13.51	1.29	1.41	0.26	1.78	0.68	2.97	311	698	69	75	14	93	37	162
126	ADH1C	0	0	0	0	0.03	0	0	0	0	0	0	0	1	0	0	0
139135	PASD1	0.05	0.05	0.08	0.05	0.16	0.07	0.11	0.03	3.1	3.23	5.79	3.21	11.23	4.46	7.89	2.03
131096	KCNH8	0	0	0.01	0.02	0.01	0.06	0.01	0	0	0	1	2	1	5	1	0
55872	PBK	14.08	16.18	0.31	0.3	30.22	28.43	27	23.98	549	627	12	12	1194	1114	1100	977
1825	DSC3	0.11	0.1	0.04	0.05	0.28	0.42	0.09	0.04	15.64	14.1	6.52	7.64	40.98	60.69	13.19	6.57
5698	PSMB9	27.14	24.78	45.31	60.71	23.89	34.28	6.83	8.03	516	468	887	1181	463	656	136	160
943	TNFRSF8	0.1	0.25	3.92	5.56	0.01	0.04	0.03	0.11	7.03	17	280.7	393.09	1	2.76	2	8
57631	LRCH2	0	0	0.03	0	0.04	0	0.02	0	0	0	2	0	2	0	1	0
390595	UBAP1L	1.35	0.89	0.74	0.59	0.7	0.63	0.71	0.8	243	240.71	114.33	86.88	117.1	100.28	171.23	179.87
5167	ENPP1	0.09	0.04	0.49	0.46	0.03	0.05	0.04	0.04	12.09	6.1	69.89	65.69	4.09	6.47	5.99	5.82
1749	DLX5	85.42	45.59	0	0.02	0.06	0.06	0	0	2289	1208	0	1	1	1	0	0
51027	BOLA1	5.82	4.88	14.66	16.26	9.71	10.2	4.14	4.01	96	79	242	267	159	163	72	68
5580	PRKCD	61.08	84.07	87.77	87.12	95.44	99.16	71.65	93.05	3097.45	4200.59	4578.65	4514.32	4867.68	4991.58	3763.34	4915.89
317701	VN1R2	1.56	1.19	0.85	0.83	0.91	1	1.08	1.13	37.3	28.39	20.87	20.28	22.33	24.07	26.99	28.46
284355	TPRX1	0	0	0	0	0	0	0	0.03	0	0	0	0	0	0	0	1
84314	TMEM107	4.9	6.33	1.59	2.73	6.37	5.73	3.53	5.29	207.95	264.84	69.53	118.42	274.96	241.38	157.09	229.66
54861	SNRK	8.49	9.7	11.15	10.57	12.1	12.48	18.19	17.81	822	888	1115	1050	1189	1217	1831	1810
1489	CTF1	0.11	0.43	0.19	0.23	0.32	0.14	0.65	0.56	3.54	13.09	6.19	7.6	9.9	4.28	21.41	17.99
6288	SAA1	0	0	0.19	0.12	0.1	0	0	0.1	0	0	2	1.37	1	0	0	1
137362	GOT1L1	0	0	0.06	0.03	0.07	0	0	0	0	0	2	1	2	0	0	0
94097	SFXN5	4.8	8.51	3.53	6.35	3.26	5.31	3.31	5.44	376	637	284	513	257	415	265	441
5438	POLR2I	21.01	14.38	35.79	35.18	21.96	17.79	34.28	23.45	329.92	224.34	578.62	565.3	351.57	281.26	563.54	385.71
257415	FAM133B	32.97	32.25	19.17	18.94	15.96	21.01	19.77	21.79	1607	1559	923	893	771	986	969	1069
56033	BARX1	1.36	1.19	33.78	32.66	73.63	64.54	6.93	6.4	37	32	945	908	2039	1765	197	182
23259	DDHD2	13.76	11.77	13.45	12.47	14.74	11.13	14.16	13.63	967.13	813.51	1020.87	904.21	1063.53	764.56	1063.7	1006.45
64598	MOSPD3	43.53	34.8	63.76	71.08	30.99	21.5	87.06	82.27	890	706	1307	1471	661	447	1897	1735
6891	TAP2	26.28	18.32	55.91	52.83	35.09	26.35	20.31	15.94	1983.85	1579.24	3580.46	3323.43	2535.37	2040.01	1772.05	1495.29
7485	WRB	13.7	16.85	12.49	15.73	12.86	14.83	26.37	28.39	375	462	370	444	360	406	753.1	812
622	BDH1	32.66	22.27	43.74	40.16	16.6	11.23	30.28	23.81	2097.66	1411.35	2890.57	2705.96	1113	737.17	1994.92	1626.34
55658	RNF126	58.08	39.79	48.67	47.22	44.41	37.86	73.63	52.49	1793	1214	1570	1491	1419	1173	2384	1698
286223	C9orf47	0.28	0.5	0	0	0.06	0.09	0.23	0.21	25.24	45.53	0	0	5.1	8.06	21.38	19.47
92558	BICDL1	0.84	1.25	0.46	0.52	3.92	4.95	4.17	5.83	46	65.05	22	27.61	220	287	240.01	334.02
1020	CDK5	8.67	10.17	23.82	33.59	18.73	24.87	17.27	19.91	187	217	533	744	412	538	391	451
157848	NKX6-3	0	0	0	0	0.73	1.48	0	0	0	0	0	0	33	65	0	0
8611	PLPP1	1.15	2.17	1.46	2.75	1.28	2.51	1.51	1.77	35.35	66.11	46.23	86.35	39.89	77.62	48.54	55.99
27235	COQ2	31.01	23.06	29.12	31.45	35.67	27.22	23.58	23.78	1001.18	758.11	893.92	940.98	1081.13	828.18	722.07	725.08
642446	TRIM64B	0.04	0	0	0	0	0	0	0	1	0	0	0	0	0	0	0
8642	DCHS1	7.52	11.34	0.62	1.14	0.26	0.51	0.3	0.47	1516	2270	129	235	54	103	63	100
140873	C20orf173	0.06	0	0	0	0	0	0	0.02	1	0	0	0	0	0	0	1
314	AOC2	0.48	0.26	0.99	0.43	0.2	0.17	0.6	0.52	23	13	49	22	10	8	31	27
129684	CNTNAP5	0	0	0	0	0	0	0	0	0	0	0	0	0	0	0	0.15
5834	PYGB	5.32	5.27	8.46	7.94	19.63	21.2	30.44	30.85	406	398	663	619	1536	1639	2440	2475
644524	NKX2-4	0	0	0	0	9.1	6.58	0	0	0	0	0	0	276	197	0	0
22821	RASA3	24.11	20.69	32	30.72	11.3	12.54	29.56	31.32	1910	1624	2604	2487	914	1009	2436	2586
440804	RIMBP3B	0.65	0.52	0.65	1.67	2.6	2.94	1.2	1.1	65.8	52.71	67.78	172.42	267.61	299.46	127.16	117.09
56891	LGALS14	0	0	0	0	0	0.05	0	0	0	0	0	0	0	0.9	0	0
64981	MRPL34	44.34	35.31	52	50.05	35.48	30.31	69.72	54.91	750	593	905	865	615	516	1235	973
90321	ZNF766	5.65	5.16	5.09	5.37	5.85	6.17	4.71	4.36	327.54	300.19	299.86	307.4	340.63	349.2	277.4	259.08
123606	NIPA1	12.1	20.74	7.72	9.16	2.79	5	0.01	0.01	1456	2475	953	1122	340	607	1	1
2581	GALC	11.52	10.95	2.81	2.65	8.1	9.61	3.87	3.44	833	787	209	196	597	701	292	261
8476	CDC42BPA	0.01	0.03	6.3	5.48	1.5	2.28	0.02	0.02	2	5	1285	1113	300	456	4	5
51257	2021-03-02	5.89	7.45	6.96	8.06	7.78	9.62	5.4	7.46	175.53	211.57	186.25	237.92	225.46	267.73	168.74	235.26
9862	MED24	31.97	24.14	28.08	28.46	40.76	25.43	22.19	19.3	2213	1658	2017	2026	2886	1772	1624	1405
5329	PLAUR	61.09	132.97	20.86	27.92	22.75	47.87	32.5	72.39	1434.23	3108.91	492.98	656.99	544.51	1085.57	800.2	1772.78
1200	TPP1	112.63	119	107.4	109.74	61.98	65.78	78.07	87.87	7401	7769	7267	7380	4152	4351	5372	6049
55503	TRPV6	0.04	0	0.02	0.02	0	0	0.07	0.21	2	0	1	1	0	0	4	12
3029	HAGH	15.58	18.08	17.21	19.14	14.38	13.34	8.91	12.14	342	392	380	430	324	298	199	272
27077	B9D1	3.77	2.79	6.81	5.01	2	2.03	5.16	2.73	71.78	59.33	141.38	103.57	38.92	38.77	104.51	57
10434	LYPLA1	149.98	135.35	78.17	75.17	95.34	86.74	96.24	89.34	5961	5516	3347	3085	4037	3474	4025	3734
219855	SLC37A2	20.2	29.29	21.1	24.63	5.69	6.59	9.51	8.94	1552.72	2230.58	1622.58	1909.92	447.4	510.82	766.54	722.44
145447	ABHD12B	1.52	2.05	1.46	1.1	1.3	1.73	2.1	1.57	31.1	46.82	31.41	22.58	26.54	33.36	42.54	29.84
283710	LOC283710	0.26	0.84	0.29	0.33	0.29	0.6	0.03	0.14	7	21	10	7	5	15	1	5
8330	HIST1H2AK	0.58	0.27	0.14	0.13	0	0.14	0.24	0.12	4.64	2.13	1.13	1.03	0	1.09	1.98	1.04
158038	LINGO2	0.03	0.03	0.15	0.11	0.02	0.03	0.03	0.01	7.42	7.93	40.37	28.47	6.97	9.49	8.15	3.18
4129	MAOB	0	0	0.15	0.19	0	0	0	0	0	0	8	9	0	0	0	0
2492	FSHR	0	0	0	0	0	0	0	0	0.7	0	0	0	0	0	0	1
22899	ARHGEF15	0	0	0	0	0.02	0	0	0	0	0	0	0	1	0	0	0
64854	USP46	3.07	2.93	3.97	3.84	2.42	2.52	1.14	1.2	459.07	434.13	611.15	586.42	369.38	380.32	177.45	187.8
57678	GPAM	2.74	2.62	2.88	2.55	1.56	1.33	4.18	3.82	327	312	354	311	190	160	522	478
79039	DDX54	22.93	14.25	15.61	14.33	36.41	21.63	28.91	21.44	1871.63	1156	1311.69	1196.87	3029.69	1776.92	2470.92	1833.5
493861	EID3	0.11	0.07	0.07	0.04	0	0.04	0.11	0.18	3	2	2	1	0	1	3	5
124220	ZG16B	1.01	2.17	0.07	0.07	0	0	0.06	0.19	15	32	1	1	0	0	1	3
9274	BCL7C	34.6	35.84	30.67	36.81	29.18	26.65	50.7	45.9	742.55	753.24	676.39	806.7	657.32	587.67	1134.4	1011.05
55717	WDR11	13.07	13.62	17.43	17.15	6.06	6.55	6.7	7.09	1036	1080	1464	1428	501	516	566	614
441024	MTHFD2L	9.98	5.94	10.11	8.28	4.47	3.78	2.6	2.19	379.11	228.38	419.45	343.71	192.94	154.01	112.45	96.35
9730	DCAF1	14.63	9	21.29	18.06	15.18	9.8	18.38	14.93	1536.51	934.96	2301.86	1943.9	1622.67	1034.67	2017.9	1641.83
55629	PNRC2	98.92	96.07	128.22	118.12	98.62	93.8	93.35	88.3	4421	4262	5903	5385	4498	4221	4373	4135
6623	SNCG	1.01	6.17	0	0.42	0	0.36	0	0.07	15	91	0	6	0	5	0	1
57614	RELCH	8.89	9.05	8.92	9.15	6.58	11.55	6.84	10.08	875	868.12	873	891	653	1103.42	706	1032
51133	KCTD3	7.32	6.03	15.31	13.72	17.18	13.67	5.61	4.42	537	439	1160	1032	1289	1014	433	341
1269	CNR2	3.74	6.75	0.83	0.82	0.82	0.78	1.3	1.53	210.43	371.39	48.54	50	47.59	46.58	77.34	89.08
60386	SLC25A19	19.08	17.98	44.77	46.62	66.13	54.14	26.82	22.3	621.75	578.54	1491.49	1530.88	2094.79	1712.64	892.51	749.51
8620	NPFF	2.93	1.99	0.83	0.33	1.19	1.4	1.07	1	34	26	8	5	18	18	13	13
653075	GOLGA8T	17.75	11.97	2.43	2.64	7.1	4.15	14.75	13.32	1660.46	1102.96	228.57	248.59	673.68	385.56	1452.94	1309.46
3344	FOXN2	12.58	12.41	17.74	14.55	12.95	14.41	9.99	13.06	1269	1234	1830	1496	1319	1448	1046	1371
553	AVPR1B	0.08	0.16	0	0	0.18	1.85	0	0	7	14	0	0	16	163	0	0
100130519	TMEM221	0.11	0.53	1.22	1.22	0.34	0.82	0.08	0.03	4	17	41	41	11	27	3	1
8576	STK16	14.69	10.83	13.67	13.1	14.74	10.37	6.21	5.73	499.82	352.31	469.22	451.07	507.59	351.28	224.14	201.74
101927601	GOLGA6L19	0.1	0	0	0	0	0	0	0.07	8.45	0	0	0	0	0	0	6.3
8621	CDK13	13.37	11	11.87	12.11	15.76	11.37	15.92	14.08	1597.87	1312.19	1463.42	1490.8	1899.96	1365.4	1996.09	1772.39
54414	SIAE	4.91	4.49	2.26	2.41	4.42	7.24	2.76	2.87	337.69	296.83	166.56	194.1	283.31	445.33	187.95	204.22
222256	CDHR3	0.24	0.42	0.42	0.39	0.28	0.37	0.36	0.34	32.95	51.39	56.77	50.46	37.57	47.36	50.81	46.66
57117	INTS12	13.15	11.98	19.21	17.68	14.8	12.13	14.71	11.79	401	357	615	557	454	370	468	378
81542	TMX1	32.49	36.1	53.47	49.61	22.16	26.36	24.74	27.75	2483.86	2741.96	4208.62	3880.78	1727.18	2028.1	1980.02	2222.01
8447	DOC2B	0.05	0.03	0	0	0.05	0.09	0	0	1	1	0	0	1	2	0	0
8028	MLLT10	15.08	10.38	15.6	11.54	16.89	11.86	6.65	6.67	1214.9	806.02	1218.04	937.01	1346.04	941	424.04	429.13
112268392	LOC112268392	0.17	0.37	0	0	0.31	0.47	0.23	0.18	7.19	15.26	0	0	13.32	19.82	10.25	7.84
6804	STX1A	6.71	14.69	1.5	2.31	0.64	0.94	1.57	2.02	256	572	59	91	25	37	65	83
26003	GORASP2	58.41	52.42	50.67	55.4	48.14	50.35	71.66	66.59	2701	2384	2407	2603	2261	2331	3448	3213
10541	ANP32B	273.68	189.14	176.29	143.33	235.6	180.76	261.82	209.28	8129	5582	5392	4357	7134	5405	8143	6512
554250	GDF5OS	0.18	0.27	0.09	0.34	0.14	0.29	0.21	0.29	5.91	8.86	3.15	11.22	4.5	9.69	7.19	9.84
7274	TTPA	0	0	1.68	1.69	0.59	0.86	0	0	0	0	82.5	84.34	27.81	40.76	0	0
81616	ACSBG2	0.22	0.15	0.21	0.17	0.48	0.47	0.32	0.3	9	7	9	7	21	20	15	13
51015	ISOC1	10.86	9.78	28.42	27.45	17.34	12.93	8.59	6.02	389	348	1048	1006	633	466	322	226
23552	CDK20	1.69	0.63	2.99	2.27	4.6	4.28	2.29	1.75	68	26	124	92	186	175	98	78
5322	PLA2G5	0.01	0	0	0.04	0.03	0.08	0.03	0.04	0.43	0	0	1	1	2	1	1
339451	KLHL17	2.63	1.64	6.78	7.34	4.77	3.1	3.57	3.42	137	81	337	363	243	149	183	178
4321	MMP12	0.43	0.75	0	0	0	0	0	0	15	26	0	0	0	0	0	0
203074	PRSS55	0.1	0.07	0.19	0.15	0.05	0	0.22	0.08	2.05	1.35	3.75	3.01	1	0	4.55	1.72
10695	CNPY3	118.56	115.47	71.25	75.25	114.57	114.23	119.02	134.56	3832	3716.28	2348	2474	3769	3724	4026	4552.22
400954	EML6	0.9	1.04	0.2	0.22	0.17	0.26	2.14	1.83	121.38	144.99	29.62	32.31	24.63	37.65	313.14	265.35
2960	GTF2E1	9.04	8.51	12.93	12.93	10.01	8.06	13.29	11.58	513.41	481.89	756.95	760.31	576.96	465.47	791.52	694.25
339318	ZNF181	4.01	3.48	3.57	3.49	1.27	1.73	1.94	2.11	215.88	188.02	196.46	188.21	76.5	96.64	114.18	117.24
32	ACACB	1.64	2.34	0.71	1.22	2.75	4.04	2.21	3.21	262.23	377.85	122.06	197.79	462.5	677.94	375.63	539
25884	CHRDL2	0.04	0	0	0	0.04	0	0.03	0.03	1	0	0	0	1	0	1	1
50863	NTM	0.24	0.2	0.03	0	0.03	0.02	0	0	17	13	0.99	0	0.96	1	0	0
83999	KREMEN1	2.28	4.09	8.94	10.49	2.3	3.44	5.56	7.59	197.12	389.45	968.33	1130.85	210.55	334.25	576.42	802.78
84247	RTL6	4.86	5.06	7.6	8.88	7	5.49	5.41	4.84	483	500	778	903	709	549	563	504
9283	GPR37L1	0.19	0.09	0.12	0.12	0.19	0.17	0.1	0.1	21.38	10.29	13.8	14.65	22.59	19.8	12.77	13.45
284273	ZADH2	5.8	6.09	14.56	14.65	5.82	5.82	12.34	13.36	699.04	740.09	1769.21	1764.32	710.13	695.86	1548.78	1659.5
29927	SEC61A1	118.68	119.61	92.95	89.8	124.08	119.69	109.42	115.04	8028.2	8039.06	6474.47	6216.88	8556.83	8150.83	7750.66	8152.37
8239	USP9X	11.44	12.24	1.55	1.51	8.31	9.61	13.87	17.66	2181.33	2313.59	324.12	299.25	1617.72	1847.26	2765.38	3512.12
139422	MAGEB10	0.12	0.18	0.28	0.15	0.25	0.14	0.27	0.29	4.49	6.37	10.26	5.39	9	5.14	10.13	11.01
164153	UBL4B	0	0	0	0.04	0.04	0.11	0	0.03	0	0	0	1	1	3	0	1
148156	ZNF558	4.94	4.3	4.83	4.46	0.2	0.27	3.71	3.42	325.03	265.99	312.97	283	12.13	17.26	254.55	226.95
79833	GEMIN6	10.86	8.97	30.15	30.57	13.52	12.72	25.39	18.26	134	110	383	386	170	158	328	236
84233	TMEM126A	18.05	12.41	34.52	25.55	22.41	19.66	21.4	14.85	261	176	509	384	331	289	327	225
51201	ZDHHC2	24.66	21.83	53.25	37.39	18.57	19.16	25.6	22.99	1133.12	935.79	2317.99	1691.35	867.54	888.21	1391.71	1246.29
84300	UQCC2	37.41	31.56	31.6	35.35	55.7	53.57	28.62	25.45	915	767	796	885	1389	1319	733	652
107985320	LOC107985320	0.03	0.03	0.15	0.15	0.14	0.04	0.25	0.19	1	1	5.94	6.06	6.1	2	10.01	7.32
163175	LGI4	0.05	0.03	0.03	0.05	0.04	0.07	0.04	0.05	2	1	1	3	2	4	2	2
10576	CCT2	146.4	120.58	104.65	90.76	163.2	134.06	148.68	119.96	5281	4319	3885	3348	5997	4866	5613	4532
2527	FUT5	0	0	0	0.03	0	0	0	0	0	0	0	1	0	0	0	0
2653	GCSH	15.47	8.28	48.03	51.75	24.27	21.02	27.33	18.16	408	213	1315	1401	656	561	754	520
23545	ATP6V0A2	11.96	8.4	9.57	7.23	8.81	7.82	11	10.17	841.57	637.04	710.54	579.34	684.45	611.23	982.24	905.96
79585	CORO7	33.04	34.08	21.45	26.35	22.71	11.21	24.07	30.69	2250.86	2305	1522	1841	1587	774.7	1734	2201
57181	SLC39A10	33.23	23.65	5.85	4.98	8.77	10.52	11.29	11.57	3340.12	2369.91	583.71	498.86	908.46	1087.4	1161.61	1219.5
84811	BUD13	18	18.33	23.23	23.79	22.56	21.56	14.94	13.93	738	745	976	999	940	888	641	599
3485	IGFBP2	42.1	46.61	84.1	96.19	36.77	40.12	70.47	62.88	955	1059	1950	2253.3	896	944	1720	1537
79789	CLMN	5.15	6.48	3.72	5.21	0.26	1.43	3.95	3.58	516.28	666.7	298.44	431.16	47.99	152.13	405.92	392.2
10965	ACOT2	24.33	23.48	19.26	18.97	17.32	21.34	0.07	0.08	762.38	717.51	602.16	624.87	513.62	613.73	1.48	1.73
10328	EMC8	27.56	21.42	24.49	28.47	21.72	17.37	28.7	24.02	816	730	821	909	673	577	964	840
112268394	112268394	0	0	0.04	0.01	0	0	0.03	0.01	0	0	3	1	0	0	2.44	0.79
9987	HNRNPDL	81.24	46.02	58.72	45.56	71.77	46.13	79	64.83	6262	3525	4658	3592	5638	3580	6378	5236
4854	NOTCH3	0.02	0.05	5.54	11.6	0.04	0.02	0.12	0.1	3	7	858	1783	6	3	19	15
79094	CHAC1	0.61	8.42	0.69	1.19	2.08	27.46	2.1	2.59	27	245	33	63	59	790.3	96	132
503834	DPRX	0.17	0.26	0.17	0.09	0	0.35	0	0.17	2	3	2	1	0	4	0	2
4773	NFATC2	15.82	16.98	19.39	19.49	8.92	11.43	7.42	11.34	2149	2204	2614	2653	1212	1554	1040	1613
1112	FOXN3	12.58	13.24	13.68	12.45	11.1	11.41	10.55	10.28	1853.01	1937	2072.01	1874	1666	1691.13	1627	1584
57506	MAVS	6.4	7.43	11.86	11.36	7.54	6.26	26.46	27.39	1406.3	1620.97	2682.02	2555.1	1686.01	1385.65	6096.01	6312.65
8844	KSR1	3.35	3.67	3.08	3.57	2.28	4.68	2.2	3.17	340.12	382.62	335.52	383.9	246.28	509.9	248.53	343.7
81551	STMN4	0	0.05	0.07	0.05	0	0.03	0.05	0	0	2	3	2	0	1	2	0
55016	2021-03-01	2.56	2.23	2.07	1.69	0.87	0.84	0.95	0.69	258	223	214	167	89	85	100	72
26267	FBXO10	2.56	1.58	2.66	2.3	7.96	6.17	8.63	5.23	187	100	222	191	628	472	676	457
2193	FARSA	88.96	55.78	131.6	123.16	124.02	98.47	153.06	111.5	3037	1892	4627	4305	4316	3384	5472	3989
79844	ZDHHC11	1.87	1.19	1.09	1.11	5.38	4.62	1.43	2.08	118.01	81.16	71.45	61.18	310.47	238.58	84.09	133.15
100529063	BCL2L2-PABPN1	1.58	1.03	1.29	0.79	1.38	1.65	2.53	0.69	62.11	40.09	52.33	31.99	55.36	65.42	104.41	28.33
4312	MMP1	14.02	16.69	0.03	0	0.14	0.06	0.5	0.75	532	629	1	0	5	2	20	30
79600	TCTN1	19.8	22.9	14.08	15.26	19.48	25.49	11.83	13.34	769.18	872.23	563.96	609.33	761.61	990.51	488.74	544.63
112268114	LOC112268114	0	0	0	0	0.09	0.04	0	0	0	0	0	0	2	1	0	0
10388	SYCP2	0.43	0.37	1.96	2.38	0.46	0.44	0.83	0.93	42.46	35.03	198.82	248.33	44.81	48.58	84.47	88.83
79004	CUEDC2	32.81	25.91	28.43	31.39	40.38	32.73	54.17	41.4	715	561	638	700	897	718	1236	945
1176	AP3S1	39.95	45.75	56.89	59.02	39.04	45.03	43.39	49.27	1250.62	1407.08	1801.49	1843.01	1208.79	1403.42	1408.3	1605.7
8269	TMEM187	0.41	0.39	1.86	2.42	1.61	1.68	3.37	3.34	12.72	12	59	76	50.46	52.15	108.38	107.47
54974	THG1L	6.43	4.44	7.53	8.77	10.74	8.22	8.65	6.75	346.84	237.83	418.2	485.42	591.04	446.73	489.56	381.41
84948	TIGD5	5.96	4.73	10.12	11.25	12.22	10.01	8.47	7.21	266	210	465	514	556	450	396	337
283446	MYO1H	0.2	0.37	0.18	0.17	0.19	0.19	0.19	0.2	20.63	36.83	19.03	17.35	19.97	19.42	19.56	20.78
401137	PRR27	0.04	0.12	0.08	0.06	0.02	0.03	0.06	0.03	3.76	10.6	7.48	5.71	2.1	2.29	5.2	3.19
2734	GLG1	16.52	17.63	19	19.61	11.03	11.93	16.3	17.84	2878.52	3046.1	3414.86	3503.82	1960.78	2091.57	2973.36	3259.91
51372	TMA7	164.28	178.07	96.31	104.76	152.8	169.32	123.51	117.48	1678	1807	1013	1095	1591	1741	1321	1257
55847	CISD1	6.63	5.95	21.1	18.52	9.55	9.21	5.32	4.09	258	230	846	738	379	361	217	167
79796	ALG9	13.94	9.77	10.23	9.1	11.94	8.01	10.62	8.41	655.92	503.83	511.11	447.86	554.96	408.12	579.77	504.98
55311	ZNF444	10.6	10.21	5.42	7.28	11.48	13.19	12.51	10	470.49	450.36	239.5	303.21	507.13	548.03	527.35	432.09
79862	ZNF669	6.07	6.45	9.4	6.68	17.14	17.95	5.55	7.25	190.85	202.3	307.86	221.66	556.02	581.75	187.88	245.68
440574	MINOS1	7.63	7.62	12.29	12.57	11.02	11.95	13.57	11.86	530.12	525.28	880.2	893.01	779.81	834.55	986.7	863.37
1591	CYP24A1	0	0	0	0	0	0	0	0.07	0	0	0	0	0	0	0	4
57224	NHSL1	3.55	4.51	1.23	1.66	0.77	1.7	3.37	5.16	470	589.3	170.01	223	103.99	226	464	711.89
5869	RAB5B	28.57	33.46	13.32	14.86	46.97	56.42	32.6	33.74	1833.13	2118.43	886.31	991.87	3053.91	3614.13	2167.82	2249.78
59307	SIGIRR	10.77	11.94	10.3	13.52	8.31	9.7	7.81	9.27	343	369	343	445	264	299	252	307
165055	CCDC138	3.61	3.3	9.17	7.7	4.64	4.28	10.16	7.64	191.84	163.21	451.74	368.13	220.61	199.71	525.54	435.09
26157	GIMAP2	2.27	2.4	2.06	5.8	10.95	11.46	3.76	3.94	60	63	56	157	295	305	104	109
126767	AADACL3	0	0	0	0.01	0	0	0	0	0	0	0	1	0	0	0	0
90007	MIDN	13.05	16.46	8.63	9.09	11.77	13.38	11.34	13.23	930	1167	636	663	857	957	848	986
722	C4BPA	0.16	0.35	0	0	0.02	0.1	0	0	7	14	0	0	1	4	0	0
344167	FOXI3	0.08	0.18	0.08	0.01	0.1	0.16	0.1	0.11	3.8	9.09	4.32	0.32	5.01	7.77	5.4	5.71
10083	USH1C	0	0	0	0	0.2	0.28	0.02	0	0	0	0	0	9	13	1	0
782	CACNB1	11.06	8.62	2.69	3.18	3.6	6.02	0.17	0.61	655	503.56	150.57	191.94	210.07	345.37	9.03	33.78
54477	PLEKHA5	5.64	6.05	3.27	2.62	1.3	1.57	0.59	0.6	508.89	533.31	332.2	266.65	152.81	177.07	75.59	77.75
80135	RPF1	53.14	41.33	42.62	35.91	29.11	25.74	42.05	35.71	1936	1496	1599	1339	1081	944	1604	1363
55072	RNF31	8.52	7.49	14.48	13.77	8.52	7.92	10.89	9.13	535	472	938	887	558	501	728	611
7483	WNT9A	0	0.01	0	0.01	1.66	1.75	0	0	0	1	0	1	127	131	0	0
267002	PGBD2	2.8	2.33	3.16	2.92	4.8	4.99	5.07	5.77	131	117	148	147	237	246	259	284
57862	ZNF410	19.93	23.69	23.69	23.68	23.91	26.44	16.79	17.97	969.91	1141.55	1178.23	1178.48	1152.19	1275.7	857.76	920.62
22849	CPEB3	1.22	1.83	1.51	1.29	1.38	1.95	0.74	0.86	131.09	185	159.29	143	152.06	200.37	77	95.85
100528032	KLRC4-KLRK1	0	0	0	0	0.15	0.19	0	0	0	0	0	0	5.34	6.88	0	0
84432	PROK1	0.04	0	0	0.04	0	0	0.04	0.04	1	0	0	1	0	0	1	1
55262	C7orf43	14	15.39	7.8	8.47	6.72	8.18	7.96	8.58	577	630	338	359	283	342	358	375
23258	DENND5A	5.23	11.68	20.86	23.86	3.81	6.13	17.24	18.29	468	1037	1923	2190	348	553	1619	1717
57571	CARNS1	0.12	0.12	0.24	0.13	0.08	0.12	0.14	0.1	14.5	15.26	31.11	16.69	10.1	14.61	17.97	12.8
64779	MTHFSD	6.18	5.85	8.57	8.83	5.84	6.59	9.64	8.97	336	316	480	490	315	318	508	469
10307	APBB3	7.18	9.45	3.86	3.92	3.21	4.71	1.91	1.66	285	372	157	159	129	188	79	69
353149	TBC1D26	0	0	0.06	0.03	0.06	0	0	0	0	0	2	1	2	0	0	0
79075	DSCC1	10.03	18.04	41.36	41.15	14.94	22.93	14.09	20.89	418	752	1777	1749	633	960	619	916
8831	SYNGAP1	3.22	2.3	4.31	4.25	2.28	2.84	4.42	3.58	360	255	497	486	260	319	517	419
57091	CASS4	1.06	1.66	0.49	0.49	1.11	3.29	0.11	0.61	74.39	106.56	35.18	34.5	81.15	208.48	8.04	37.8
8637	EIF4EBP3	2.75	1.49	26.18	27.2	9.82	7.97	7.32	4.31	33.79	18.18	331.56	342.4	123.14	98.63	94.25	55.56
389197	C4orf50	0.01	0.02	0.01	0.01	0	0.01	0	0	1.96	4.92	3	3	0	3	0.98	1
140883	ZNF280B	1.32	1.47	2.74	2.78	1.44	1.57	1.92	1.7	127	142.2	242.79	280.15	138.89	143.13	181.41	168.15
64763	ZNF574	9.56	8.22	6.01	5.73	11.22	9.17	13.71	12	536	460	346	335	640	522	817	716
159296	NKX2-3	0	0	10.16	5.99	0.25	0.31	0	0	0	0	218	164	10	10	0	0
147686	ZNF418	0.12	0.08	0.16	0.17	0.09	0.1	0.05	0.15	7.82	5.35	14.53	12.24	8.4	6.37	4.55	13.27
26	AOC1	13.96	21.53	0	0.02	14.98	26.05	6.44	11.41	631	966	0	1	691	1185	306	542
100310812	SPDYE2B	2.62	2.86	4.82	6.51	5.52	6.83	3.8	5.3	266.99	293.18	494.18	650.15	569.78	689.28	390.54	532.1
10577	NPC2	73.21	84.58	8.29	10.76	40.36	51.6	100.55	116.46	1184	1359	138	178	667	840	1706	1973
107986838	LOC107986838	0	0	0	0	0	0.02	0	0	0	0	0	0	0	1.02	0	0
55008	HERC6	0.84	1.72	2.82	3	1.12	2.55	0.78	1.84	62.13	113.57	194.57	204.28	74.21	172.35	56.21	134.42
2675	GFRA2	0.1	0.04	0.02	0	0.29	0.59	0	0	6	2	1	0	18	34	0	0
7913	DEK	140.14	163.17	152.2	143.56	44.98	56.25	100.66	114.54	7155	8352	8139	7672	2377	2927	5529	6258
728276	CLEC19A	0.22	0.18	0.4	0.31	0.3	0.36	0.25	0.26	10.17	8.06	19.15	14.72	14.15	16.58	12.18	12.41
57579	FAM135A	5.55	4.62	9.96	8.28	2.9	2.82	3.36	3.21	602.73	498.95	1080.81	881	316	309.11	387	365.01
199720	GGN	0.44	0.24	0.07	0.12	0.07	0.15	0.09	0.31	20	11	3	5	3	7	4	14
8480	RAE1	30.23	29.32	60.8	61.79	36.23	34.49	68.59	59.44	920	878	1903	1915	1134	1054	2170	1878
199221	DZIP1L	0.95	0.7	3.87	5.33	1.76	1.73	2.21	2.35	65.69	53.63	246.44	323.9	116.75	112.17	144.98	155.33
64105	CENPK	25.86	48.44	31.74	34.39	19.04	34.61	16.84	18.82	789.16	1484	985.25	1079.99	590.96	1034.94	523.47	593.37
126375	ZNF792	1.38	1.68	1.21	1.44	1.26	1.06	0.28	0.61	100	121	90	107	93	77	21	46
1859	DYRK1A	10.1	9.02	13.61	12.05	10.35	8.63	13.23	13.55	973.36	837.82	1332	1188.66	1025.22	877.34	1341.97	1389.98
51440	HPCAL4	0.06	0.05	0.2	0.49	0.09	0.26	0.02	0.03	5	4	17	42	8	22	2	3
5425	POLD2	95.68	68.17	101.65	108.66	118.66	91.57	153.74	108.65	2924	2073	3202	3400	3691	2823	4961	3499
340578	DCAF12L2	0	0	0	0	2.41	2.57	0	0	0	0	0	0	118.08	124.61	0	0
126119	JOSD2	10.18	9.88	5.55	6.89	9.81	8.78	9.12	7.53	161	155	94	113	156	148	159	128
55636	CHD7	11.9	9.4	17.15	15.49	4.15	2.77	0.1	0.47	2346	1789	3490	3131	823	552	18	87
57332	CBX8	3.95	4.9	11.02	10.51	10.27	9.66	5.66	5.38	112	138	322	305	297	276	168	160
7561	ZNF14	0.11	0.05	2.33	2.47	1.96	2.78	0.06	0.04	6.02	2.57	131.83	138.91	110.03	153.81	3.54	2.05
1122	CHML	3.9	3.36	9.87	8.35	5.98	5.41	6	5.43	515.13	441.13	1343.2	1129.69	805.76	718.93	829.53	750.96
8893	EIF2B5	46.5	33	73.7	60.33	41	24.99	37.13	26.72	2112	1471	3435	2822	1853	1143	1738	1267
50509	COL5A3	0.01	0.03	0	0	0.01	0.03	0	0	1	2	0	0	1	2	0	0
27146	FAM184B	0.35	0.27	1.7	1.58	0.23	0.32	0.3	0.35	24.97	19.1	125.59	115.96	16.89	23.02	22.29	26.12
57050	UTP3	18.68	14.6	24.84	19.43	14.89	13.26	18.02	16.36	715	555	979	761	581	511	722	656
4240	MFGE8	8.41	19.33	1.25	3.96	2.49	4.73	15.46	24.35	323.21	737.54	50	156.96	98.72	176.33	596.56	959.28
388646	GBP7	0	0	0	0	0.04	0.04	0	0	0	0	0	0	2	2.03	0	0
79074	C2orf49	9.11	9.41	9.99	9.88	8.43	7.95	10.93	9.95	547.73	550.63	689.33	639.14	527.38	489.35	698.01	622.56
107986244	LOC107986244	1.97	1	0.52	0.17	0.38	1.07	0.11	0.3	19.95	10	5.46	1.76	3.96	10.88	1.17	3.13
2824	GPM6B	4.25	2.89	2.6	2.12	1.6	0.92	0.22	0.59	370.65	248.35	227.13	186.4	142.05	78.85	20.35	53.46
387	RHOA	543.25	541.76	405.29	405.91	546.35	492.49	491.1	494.56	19270.8	19016	14828.4	14810	19663.3	17544	18245	18374.6
100996741	100996741	1.67	2.3	5.76	6.4	2.83	3.93	0.22	1.01	105.14	144.04	373.63	412.83	181.59	249.27	14.51	66.86
107987290	LOC107987290	5.19	7.76	7.72	8.63	1.23	1.56	0.59	0.54	79.51	118.15	121.91	135.4	19.27	24.06	9.47	8.65
2961	GTF2E2	22.44	22.29	42.42	37.94	21.37	18.86	34.39	33.26	508.41	519.47	986.27	880.07	498.69	433.54	802.93	770.5
28960	DCPS	8.24	4.9	23.65	17.61	20.72	14.22	11.56	8.15	882.9	520.99	2608.73	1930.62	2263.38	1533.78	1295.95	914.9
7384	UQCRC1	124.96	114.31	132.74	130.78	124.48	107.93	176.54	162.03	3717	3379	4061	3979	3772	3229	5496	5048
6573	SLC19A1	17.85	10.94	29.43	29.38	23	14.19	44.72	34.35	1035.48	612.17	1823.74	1833.56	1414.85	812.37	2783.7	2140.21
64778	FNDC3B	15.93	18.49	32.06	32.15	12.62	14.79	20	20.71	2040	2394	4267	4297	1645	1903	2744	2840
94120	SYTL3	10.92	17.71	0.76	2.1	1.48	3.68	2.79	6.17	554.31	896.89	55.11	121.4	93.28	207.63	175.37	344.07
151242	PPP1R1C	0	0.12	0	0	0.2	0.27	0	0	0	2	0	0	5	6	0	0
22902	RUFY3	5.23	6.04	5.6	5.74	2.34	3.54	4.72	5.4	454.83	477.88	432.66	453.8	187.44	282.7	392.73	437.4
5243	ABCB1	0	0	0	0	0.02	0.69	0.01	0	0	0	0	0	2	56.7	1	0
1291	COL6A1	1.72	2.07	6.43	13.17	3.44	4.67	0.16	0.27	135	162	521	1061	276	370	13	22
4482	MSRA	17.34	15.86	8.06	9.28	17.88	21.92	16.37	13.17	469	434	231	263	497	581	478	383
83595	SOX7	0.32	0.52	0.49	0.35	0.16	0.19	0.63	0.68	19.5	31.74	30.96	21.79	9.73	11.89	40.37	43.22
5211	PFKL	72.72	64.2	45.81	58.15	58.38	51.62	72.83	73.25	3960	3469	2583	3266	3243	2826	4149	4178
7874	USP7	36.77	29.75	53.53	47.29	31.07	27.69	43.58	38.33	3486	2805	5224	4576	2998	2648	4310	3813
255252	LRRC57	10.54	13.62	13.46	15.52	9.98	11.87	8.36	9.9	402.19	565.25	544.73	590.71	419.02	495.25	354.65	428.72
27085	MTBP	8.13	11.53	15.55	15.84	6.31	8.93	7.83	10.12	464.97	657.28	916.56	925.56	369.57	513.64	470.93	604.43
51496	CTDSPL2	26.12	31.3	31.38	30.56	24.63	36.6	21.65	24.47	2317	2786	2828	2847	2299	3167	1884	2156
332	BIRC5	33.8	32.34	58.81	57.67	65.69	47.4	21.07	19.17	1610.7	1509.24	2870.03	2791	3155.47	2259.71	1044.96	943.77
6188	RPS3	621.73	527.57	762.21	819.85	821.3	706.01	494.11	450.62	16203	13734	20601	22108	22040	18733	13632	12453
2068	ERCC2	19.1	11.91	14.28	14.53	28.69	18.41	21.62	17.55	947.21	591.6	766.02	810.65	1481.79	918.04	1206.94	1002.75
9159	PCSK7	8.51	10.13	8.58	8.63	10.46	14.33	6.44	7.09	612.96	713.01	629.9	629.85	755.16	1029.12	491.57	540.94
9500	MAGED1	27.58	19.8	0.49	0.48	0.15	0.09	11.92	9.32	1387.4	999.94	29.01	29.9	9.31	5.25	629.42	497.04
22841	RAB11FIP2	3.2	2.32	7.1	5.79	3.58	3.34	3.63	3.75	351	264	835	674	415	368	419	449
7809	BSND	0	0	0	0	0	0	0	0.04	0	0	0	0	0	0	0	1
1577	CYP3A5	0.15	0.09	0.09	0.03	0	0.12	0	0.07	6	3	3	1	0	4	0	2.29
58492	ZNF77	2.71	2.22	3.12	2.85	3.19	2.11	0.74	0.58	102	83	121	110	121	80	29	23
168451	THAP5	4.01	5.18	9.07	9	5.95	6.22	6.32	6.11	252.31	327.33	581.82	580.56	381.35	396.99	416.26	405.01
107984203	LOC107984203	1.13	1.61	1.53	2.23	0.53	1.48	1.12	1.68	63.29	89.49	88.18	127.37	30.25	83.16	65.23	98.49
22949	PTGR1	8.14	10.37	11.33	16.32	12.88	14.4	0.46	0.37	187	239	277	395	318	349	11	8
1730	DIAPH2	8.63	6.33	16.76	11.01	7.81	8.65	13.39	9.64	761	557	1347	886	615	685	1120	819
126549	ANKLE1	7.66	6.86	30.02	30.88	9.17	6.73	36.42	25.66	446.09	406.21	1839.77	1880.02	549.47	398.8	2262.87	1597.07
57504	MTA3	9.18	9.25	16.38	20.85	5.17	6.64	10.45	10.73	518.34	541.46	885.67	1056.07	316.06	384.01	536.96	563.19
55160	ARHGEF10L	2.41	2.67	3	3.54	2.14	2	2.45	2.42	193	216	232	289	176	159	199	194
118813	ZFYVE27	9.98	9.76	12.57	12.12	8.76	8.82	16.74	13.65	545	529	696	667	485.01	488	950.79	804
81562	LMAN2L	7.87	7.18	13.83	12.67	8.4	6.57	13.82	10.68	350	319	636	579	382	295	646	499
284948	SH2D6	0.26	0.26	0.24	0.21	0.26	0.37	0.33	0.27	11.01	11.21	13.36	11.51	12.22	16.08	15.34	13.63
285489	DOK7	0.33	0.92	0.12	0.66	0	0.05	0.02	0.02	16	40	5	30	0	2	1	1
57093	TRIM49	0	0	0	0	0	0.06	0	0	0	0	0	0	0	1.53	0	0
28986	MAGEH1	2.21	1.89	1.15	0.83	4.01	3.33	7.96	6.58	60	51	32	23	111	91	226	187
746	TMEM258	80.28	93.24	82.38	94.13	102.86	92.87	60.65	63.07	565	652	597	678	738	658	447	465
84447	SYVN1	26.17	27.34	21.56	21.71	21.75	24.39	16.02	16.69	1481.83	1538.35	1257.49	1257.97	1255.52	1391.09	949.82	989.59
4907	NT5E	0	0.03	0.17	0.18	0.77	2.64	0.03	0	0	2	13	14	58	196	2	0
51252	FAM178B	0	0	0.06	0.13	0	0.06	0	0.09	0	0	1	2	0	1	0	2
7567	ZNF19	0.18	0.24	0.65	1.09	0	0	0.04	0.04	9.01	12	34.03	57	0	0	2	2
3185	HNRNPF	140.35	143.45	202.27	190.86	144.99	128.62	188.15	172.45	6906	7043	10213	9601	7276	6390	9693	8919
54836	BSPRY	4.95	4.61	0	0	2.57	2.72	2.29	2.68	215	199	0	0	114	119	104	122
23424	TDRD7	50.61	27.48	4.71	5.14	41.37	25.37	3.97	6.14	3320	1785	329	358	2745	1673	275	417
119391	GSTO2	1.33	1.52	6.5	6.33	1.73	1.6	2.46	2.81	108.55	118.44	316.52	264.45	124.8	102.38	148.45	170.89
1063	CENPF	16.46	7.97	21.82	16.74	22.5	13.88	33.06	33.79	3068	1475	4174	3184	4262	2588	6444	6610
9805	SCRN1	1.16	1.05	28.3	27.93	4.94	5.81	0.03	0.11	113	99	2822	2775	492	571	3	11
1159	CKMT1B	0	0.14	0	0.3	0	0	0	0	0	4	0	8.49	0	0	0	0
80765	STARD5	2.57	2.97	1.58	1.58	1.65	1.87	4.06	3.83	61.74	70.84	39.23	39	40.43	45.35	102.34	96.41
80305	TRABD	40.87	30.58	38.52	36.82	40.58	29.57	35.33	27.61	1732	1329	1617	1604	1767	1278	1593	1250
6405	SEMA3F	1.9	2.45	1.69	3.06	2.14	2.43	1.4	2.59	118.69	137	82	161.79	123.28	139.73	83.8	149.96
2038	EPB42	0.02	0.08	0	0	0	0	0	0	1	3	0	0	0	0	0	0
51154	MRTO4	27.84	12.17	63.81	50.53	52.97	30.96	80.43	49.61	1172.67	512.01	2767.37	2178.13	2272.42	1313.31	3542.93	2189.08
2161	F12	1.76	3.97	5.03	7.2	0.14	0.29	3.55	5.99	64	144	181	258	5	11	129	221
283742	FAM98B	12.24	10.17	16.17	14.25	10.44	8	17.19	15.48	1001	826	1362	1193	870	659	1472	1326
2186	BPTF	14.33	11.87	12.96	11.45	12.11	10.83	8.76	8.73	2952.84	2380.68	2652.14	2353.3	2499.45	2202.89	1876.23	1851.33
92370	PXYLP1	2.18	2.28	3.64	3.36	0.77	1.24	4.18	3.81	126	131	220	207	48	70	261	231
9665	MARF1	15.29	17.82	8.68	9.43	8.38	8.38	5.7	6.64	2084.2	2474.96	1245.78	1346.72	1214	1195.78	851	976.42
51725	FBXO40	0.05	0.08	0.08	0.11	0.06	0.14	0.04	0.02	5.82	8.38	9.21	11.98	6.93	15.06	4.87	2.51
85459	CEP295	4.98	5.91	4.86	4.73	4.61	7.4	3.8	4.53	734	857	744	716	698	1110	586	699
6555	SLC10A2	0.01	0	0	0	0.01	0.01	0	0	1	0	0	0	1	1	0	0
130075	OR9A4	0.06	0.06	0	0	0.06	0	0.22	0.06	1	1	0	0	1	0	4	1
143888	KDELC2	15.54	22.04	25.49	32.87	9.01	13.27	23.74	29.84	1194.15	1684.64	2040.81	2620.3	706.27	1041.9	1925.45	2455.69
51023	MRPS18C	42.21	38	41.18	37.65	35.11	35.15	28.34	29.22	843.68	754.47	841.51	766.21	710.88	706.49	587.88	609.75
514	ATP5F1E	207.29	200.38	305.43	327.33	137.85	132.9	138.63	114.84	1568	1506	2379	2534	1063	1012	1098	910
7314	UBB	1866.2	1992.52	1489.34	1670.7	1401.73	1271.97	841.7	833.72	31653	33615	26399	29277	24387	21716	14988.7	14979
6002	RGS12	5.02	7.15	6.29	7.58	4.04	5.44	15.58	16.47	479.24	645.91	638.95	731.86	446.03	581.07	1400.43	1459.2
9098	USP6	0.42	0.47	1.11	1.43	1.33	1.73	2.38	3.31	63.71	73.38	179.36	227.19	195.28	252.35	358.16	498.82
54627	MAP10	1.64	1.3	0.04	0.05	4.32	3.76	3.7	3.72	167	132	4	5	448	385	394	397
10574	CCT7	208.47	161.2	359.22	346.7	288.26	242.33	239.26	203.47	7393	5681	13150	12599	10460	8677	8935	7596
56654	NPDC1	1.25	1.87	31.74	33.67	16.59	25.06	17.24	16.21	35	52	916	966	474	707	506	476
80063	ATF7IP2	4.32	3.95	4.08	3.2	5.64	5.38	2	2.02	242.49	227.93	246.79	192.56	354.91	339.06	125.87	124.83
6095	RORA	0.19	0.13	0.13	0.15	0.19	0.18	0.09	0.2	38.34	27.07	27.91	32.06	39.69	37.15	18.67	41.8
88455	ANKRD13A	35.69	45.2	18.36	19.55	18.11	23.88	23.02	29.43	2544	3182	1348	1419	1310	1707	1708	2189
153733	CCDC112	3.68	3.56	7.8	6.1	3.48	4.92	4.42	3.68	170.02	165.59	368.61	287.06	164.92	228.89	216.47	178.76
283149	BCL9L	4.24	5.77	6.04	6.54	5.39	6.59	3.08	4.49	576	776	840	918.89	748.81	896	441	647.34
27129	HSPB7	0.51	0.25	0.02	0	0.58	1.56	0	0	23	12	1	0	28	73	0	0
374887	YJEFN3	5.21	5.5	3.08	3.21	7.04	8.9	4.33	4.25	143.54	160.02	89.1	91.97	203.61	248.44	126.58	116.21
4074	M6PR	81.49	73.11	75.66	70.66	66.95	55.21	121.97	122.13	3801.27	3375.05	3627.76	3374.45	3188.89	2587.62	5987.86	5992.43
5328	PLAU	3.25	5.38	10.68	11.24	11.1	22.06	19.14	19.55	144.82	237.8	484.56	506.58	497.01	974.64	882.09	904.66
4778	NFE2	42.63	59.31	11.04	13.42	13.69	36.93	24.81	37.12	1318	1822	353	427	434	1149	801	1205
3224	HOXC8	0	0	0	0	0.07	0.02	1.17	1.22	0	0	0	0	3	1	52	54
9389	SLC22A14	0.05	0.05	0	0.03	0	0	0.03	0	2	2	0	1	0	0	1	0
64131	XYLT1	9.14	11.2	7.22	5.58	2.84	3.41	3.52	3.8	1588	1940	1277.34	998	506	589	644	676
10221	TRIB1	5.85	17.08	10.39	14.82	1.98	6.21	0.71	1.6	347	983	625	880	114	368	41	107
1500	CTNND1	6.44	11.74	8.46	15.03	3.38	6.05	2.78	2.16	724	1293	973	1722	389	686	321	246
5979	RET	43.49	35.16	1.67	1.77	47.46	52.58	0.07	0.07	3927	3160	151	162	4548	5077	5	6
339779	PRR30	0	0	0	0	0	0	0	0.03	0	0	0	0	0	0	0	1
7867	MAPKAPK3	74.55	67.31	120.77	115.8	69.99	57.13	143.99	145.75	3533.01	3160.01	5888.01	5612.98	3373.01	2727.01	7133.02	7228.01
83443	SF3B5	119.33	88.15	117.14	112.3	116.76	82.55	149.8	111.96	1571	1153	1588	1513	1567	1094	2065	1544
151194	METTL21A	29.14	21.95	44.27	34.38	19.7	15.26	12.29	11.01	955.5	759.59	1384.74	1133.03	749.43	623.46	419.74	411.01
55070	DET1	3.61	1.89	5.75	5.56	2.74	1.52	2.94	2.34	154	81	252	243	119	65	132	105
2686	GGT7	5.12	6.4	7.86	11.84	1.6	2.28	0	0.03	211.03	264	331	497	69	96	0	1
100462977	MTRNR2L1	1086.51	1722.37	548.63	634.04	1065.24	1628.63	969.42	1179	31006.4	48836.3	16122	18517.6	30990.6	46787.1	28968	35246.3
53834	FGFRL1	7.53	16.44	20.3	22.34	18.66	26.26	21.93	28	455	978	1225	1354	1105	1550	1346	1736
391104	VHLL	0.08	0.02	0	0	0	0.06	0.1	0.05	1.39	0.27	0	0	0	1.1	1.87	1.02
2766	GMPR	0.94	1.05	1.64	2.43	0.67	0.75	8.94	11.41	26	29	47	69	19	21	260	332
11120	BTN2A1	11.92	12.71	13.92	13.59	6.56	6.84	6.7	7.81	647.29	693.97	805.49	778.1	366.59	371.84	389.3	444.66
51339	DACT1	0.52	0.88	0	0	0.2	0.62	0.14	0.35	36	61	0	0	14	44	10	26
23528	ZNF281	11.91	11.97	12.78	10.81	9.47	11.58	13.97	15.3	1086	1084	1191	1001	881	1063	1334	1462
10205	MPZL2	0.9	1.84	0.13	0.22	0.02	0.04	0	0	48	90	7	12	1	2	0	0
84872	ZC3H10	3.08	2.21	2.35	2.12	4.18	2.58	2.55	1.49	124	90	97	89	170	104	108	63
387911	C1QTNF9B	0	0	0	0	0.07	0	0	0	0	0	0	0	1.66	0	0	0
23621	BACE1	9.73	12.66	21.58	28.58	12.73	14.5	1.05	1.33	1019	1323	2316	3119	1383	1540	108	140
26128	KIF1BP	8.42	11.81	9.39	9.67	12.74	17.9	6.84	9.67	408	569	464	474	622	868	343	484
100505989	SMIM31	0.58	0.57	0.6	0.42	0.37	0.39	0.35	0.48	33.38	32.93	36	25.16	22.17	22.65	21.23	28.91
80790	CMIP	48.06	53.54	50.36	57.94	32.96	34.77	26.5	34.52	3702	4032	3936	4543	2572	2695	2132	2749
8427	ZNF282	6.97	7.39	16.06	19.52	16.89	15.27	15.42	14.1	470.94	488.28	1111.16	1339.01	1185.08	1041.14	1102.31	991.4
10367	MICU1	67.7	62.4	27.25	29.5	38.21	32.8	28.67	28.74	3050	2823	1275	1363	1763	1498	1358	1360
22993	HMGXB3	14.26	13.71	22.48	23.44	24.57	22.7	20.54	21.07	1424.65	1335.83	2308.75	2383.27	2459.57	2238.45	2113.2	2175
392133	OR10AC1	0.1	0	0	0.05	0.05	0.05	0	0.05	2	0	0	1	1	1	0	1
4520	MTF1	5.86	8.08	7.41	7.19	6.97	9.49	5.24	6.22	719.36	1117.5	1009.54	1027.59	988.93	1324.13	757.78	839.98
116093	DIRC1	0.41	0.13	0	0.12	0.03	0.12	0	0	10.99	3.34	0	3.19	0.69	3.1	0	0
6608	SMO	0.43	0.81	7.61	10.13	1.47	1.79	0.05	0.07	30	56	548	721.24	105.07	125	4	5
9476	NAPSA	4.91	10.91	0.85	0.93	13.46	13.84	0.34	0.23	141	310	26	29	392	398	10	8
2516	NR5A1	0	0.02	0	0.05	0	0.05	0.08	0.28	0	1	0	3	0	3	5	17
1910	EDNRB	0.66	0.84	0	0.01	0.05	0.15	0.01	0.03	48	62.01	0	1	4.07	12.21	1.1	2.86
127255	LRRIQ3	0.27	0.33	0.55	1.12	0.91	0.6	0.05	0.1	5	7	12	24	18	11	1	2
10509	SEMA4B	1.11	2.16	6.7	8.09	2.42	1.91	5.05	5.31	78	146	479	584	167	133	359	383
80318	GKAP1	0.88	1.11	1.15	0.87	1.35	1.97	1.69	1.91	27.08	35.11	36.74	28.28	42	60.48	57.79	61.34
22847	ZNF507	5.58	3.42	6.31	4.09	3.68	2.66	5.58	4.34	800.33	488.04	934.09	603.95	538.43	386	842.02	653
4736	RPL10A	720.81	581.63	851.85	806.65	1074.48	878.73	1210.42	983.01	9427	7505	11395	10737	14296	11497	17084	13691
1677	DFFB	3.02	1.77	7.15	5.48	4.86	2.96	9.13	7.37	167.99	101.68	411.06	308.83	269.37	161.8	514.54	423.49
3329	HSPD1	317.9	246.1	427.35	382.14	435.87	360.86	534.35	443.34	13645.6	10497.1	18892.1	16790.1	19077	15596	24019	19935.7
7104	TM4SF4	0	0	0	0	0	0	0.03	0	0	0	0	0	0	0	1	0
441490	FTH1P18	0	0	0.06	0	0.24	0.12	0	0	0	0	1	0	4	2	0	0
9720	CCDC144A	1.31	1.42	2.63	2.67	2.79	3.28	4.44	5.87	234.68	253.07	449.56	423.93	477.22	532.42	735.65	996.11
441155	LOC441155	0.27	0.39	0.21	0.45	0.62	0.77	0.48	0.46	19.13	27.46	15.57	32.88	44.76	54.79	35.34	34.09
23087	TRIM35	10.34	11.45	10.12	11.66	11.48	15.24	10.63	11.62	814	896	822	940	922	1210	877	958
9373	PLAA	0	0.01	13.33	14.15	15.14	19.56	12.96	13.21	0	1	1218	1297.61	1384.21	1762	1207.08	1248.68
91862	MARVELD3	1.1	0.93	0.5	0.46	0.6	0.73	0.9	0.63	48.68	41.4	22.9	21.92	27.39	32.8	39.64	28.76
7690	ZNF131	29.81	26.26	16.19	15.05	28.99	29.52	12.24	11.68	1821.82	1573.41	1014.31	938.16	1803.41	1815.1	792.56	751.11
101929322	LOC101929322	0.63	0.82	0.23	0.37	6.35	6.53	1.57	1.33	16.27	21.36	13.17	29.39	699.37	710.86	58.84	64.03
9205	ZMYM5	5.34	7.53	6.95	7.3	4.64	9.73	3.34	4.46	265.06	380.39	296.47	303.74	211.85	445.94	151.11	208.18
8537	BCAS1	0.48	0.27	0.24	0.14	0.2	0.59	0.13	0.26	28.76	15.95	14.9	8.62	12.83	35.44	8.06	16.08
401190	RGS7BP	0	0	0	0	0.06	0.21	0	0	0	0	0	0	4	14	0	0
85453	TSPYL5	0	0	0	0	8.9	7.28	0	0	0	0	0	0	755	610	0	0
8909	ENDOU	0.02	0	0	0.02	0	0.04	0.05	0.02	1	0	0	1	0	2	2	1
5226	PGD	147.42	179.73	138.86	135.65	98.09	135.02	149.9	160.07	6381	7728	6188	6010	4329	5887	6793	7258
120775	OR2D3	0	0	0.11	0.05	0	0	0	0	0	0	2	1	0	0	0	0
55906	ZC4H2	0.03	0.02	5.66	6.63	5.87	8.59	0.02	0.02	1.86	1.34	304.2	355.37	315.77	449.01	1	1.01
493753	COA5	9.99	10.06	8.48	9.52	6.97	4.61	8.6	7.75	325	325	284	317	231	151	293	264
3516	RBPJ	43.64	35.66	43.18	35.88	25.41	22.76	30.64	29.31	3715	3133	3921	3216	2306	1965	2881	2741
373863	DND1	3.58	3.88	5.73	7.12	4.36	3.86	3.4	4.01	105.42	113.55	173.63	214.51	130.7	114.32	104.91	123.64
27332	ZNF638	19.19	20.67	18.01	16.63	13.84	17.81	16.46	19.14	2183.62	2182.17	2037.11	1887.03	1577.34	1998.57	1964.62	2299.09
285636	C5orf51	14.85	12.72	12.98	11.16	14.46	11.37	9.11	9.36	1452.84	1233	1313	1119.75	1443.02	1119.32	934.75	962.65
348174	CLEC18A	0.29	0.18	0.01	0.13	0.16	0.02	0.13	0.08	15.85	7.75	1.04	9.79	12.07	1.47	9.8	5.83
5693	PSMB5	102	97.34	68.97	73.08	56.12	52.44	84.34	64.59	1447	1365	1008	1085	809	739	1244	942
7461	CLIP2	14.92	20.33	5.17	5.53	2.3	2.27	7.29	10.02	1530	2072	547	580	241	234	781	1075
388436	LOC388436	0	1.04	0.2	0.23	0	0	0.04	0.12	0	36.5	7.38	8.28	0	0	1.34	4.52
728361	OVOL3	0.1	0.09	0.18	0	0	0	0.09	0.19	1	1	2	0	0	0	1	2
28971	AAMDC	4.03	6.72	5.89	8.12	7.42	5.53	4.58	4.66	44.33	75.15	64.25	88.15	80.95	60.7	51.14	54.27
3416	IDE	16.97	16.3	18.4	15.49	10.73	12.09	16.95	16.71	1549	1584.03	1768	1512	1003	1109	1625	1739.02
6165	RPL35A	1231.44	1103.57	1322.55	1251.28	831.11	662.06	637.25	524.89	10200	9089	11300	10676	7014	5525	5531	4557
54108	CHRAC1	38.51	40.49	56.54	56.32	28.36	30.16	18.92	16.69	1785.81	1865.75	2700.04	2672.85	1340.66	1407.82	918.55	810.55
59343	SENP2	20.04	20.92	25.41	25.13	9.65	9.92	11.15	12.7	1131	1188	1494	1460	557	569	671	749
100996517	SEC22B3	0.33	0.53	0.55	0.41	2	2.16	1.72	1.86	45.95	70.57	77.53	58.02	267.75	295.71	241.83	257.48
344892	RTP2	0	0	0	0	0	0.04	0	0	0	0	0	0	0	1	0	0
157922	CAMSAP1	11.38	9.77	12.84	12.51	7.16	6.44	6.57	6.37	1587	1347	1832	1781	1018	907	950	932
64579	NDST4	0	0.05	0	0	0	0.06	0	0	0	5	0	0	0	6	0	0
8604	SLC25A12	9.8	9.8	15.46	13.05	7.49	5.41	30.62	27.02	588	576	948	795	462	330	1954	1703
100287387	LOC100287387	0.3	0.25	0.01	0	0.08	0.14	0.08	0.1	18.88	15.66	0.41	0	5.18	8.76	5.04	6.39
2784	GNB3	0.47	0.31	1.85	2.1	0.37	0.3	0.46	0.55	15.08	9.74	60.53	68.51	12.03	9.72	15.46	18.23
100463285	MTRNR2L4	1.02	1.92	0.54	0.84	1.1	1.63	0.86	1.29	22.92	42.8	12.45	19.25	25.27	36.73	20.21	30.32
153129	SLC38A9	16.89	14.85	19.87	17.84	7.89	9.1	7.8	8.26	758	671	925	826	373	420	376	391
795	S100G	0.06	0	0	0	0	0.13	0	0	1	0	0	0	0	1	0	0
140459	ASB6	7.46	7.86	6.77	6.97	7.03	5.25	6.93	6.1	636.63	669.4	597.55	609	614.52	451.85	619.74	547.59
4144	MAT2A	134.13	98.74	183.68	149.54	139.09	98.15	143.85	114.41	7485.15	5475.01	10555.4	8540.94	7912.93	5514.19	8405.83	6688.3
9166	EBAG9	21.7	13.01	18.3	17.09	13.19	10.04	10.63	7.49	769	450	671	619	473	354	390	278
90871	DMAC1	8.38	5.93	13.98	12.31	7.99	4.56	5.43	3.33	387	272	665	582	376	212	263	161
4763	NF1	9.55	8.85	13.41	14.01	9.69	8.25	4.83	5.98	2186	2011	3154	3288	2244	1919	1134	1430
148213	ZNF681	0.3	0.24	1.43	1.45	0.14	0.26	0.2	0.2	36.97	28.81	179.26	180.18	17.48	31.74	25.19	26.06
387597	ILDR2	0.08	0.05	7.44	7.18	1.1	0.89	0.09	0.08	12.44	7.6	1159.02	1106.2	169.29	135.87	14.93	10.14
643	CXCR5	0.19	1.14	0	0.02	0.02	0.04	0	0.26	10	61	0	1.11	1.19	2	0	14.66
23625	FAM89B	16.7	18.91	18.84	16.58	18.1	17.02	14.37	10.89	441	498	515	450	490	454	399	303
4522	MTHFD1	58.23	52.75	119.16	115.69	82.56	73.92	90.41	82.05	3733.05	3360.43	7867.06	7591.22	5395.84	4770.81	6069.22	5510.45
9117	SEC22C	7.62	8.84	15.37	15	9.93	10.33	16.3	18.04	507.14	556.33	945.85	900.63	700.36	746.71	1081.03	1199.37
105369914	LOC105369914	0	0.08	0	0	0	0	0	0.04	0	2.04	0	0	0	0	0	1.01
54921	CHTF8	58.26	76.78	67.14	81.44	64.27	67.33	45.93	49.66	3019	3848	3565	4269	3358	3422	2420	2531
54145	H2BFS	0	0	0	0.18	0	0	0	0	0	0	0	1.48	0	0	0	0
63926	ANKEF1	0.61	1.04	1.96	1.74	0.6	1.05	0.86	0.67	43.93	73.69	143.01	128	43.87	74.9	65.02	50
319101	KRT73	0	0	0	0	0	0	0.11	0.18	0	0	0	0	0	0	7	14
83698	CALN1	0.29	0.27	0.06	0.1	0.09	0.14	0.08	0.11	52.36	48.13	11.08	17.42	15.83	25.47	14.42	21.2
646862	RNF225	0	0	0	0.05	0.16	0	0	0	0	0	0	1	3	0	0	0
4092	SMAD7	3.77	7.3	5.46	7.15	3.8	4.41	2.64	4.59	188	348	280	359	188	220	146	229
57534	MIB1	9.29	9.97	19.93	19.47	6.97	8.41	11.26	12.64	1519.06	1713	3424	3362.09	1152	1393	1932	2186
79710	MORC4	0.31	0.59	3.27	3.28	3.79	4.89	0.03	0	22	42	237	233.98	274	351.01	2	0
148932	MOB3C	3.47	5.95	4.47	5.47	2.95	5.13	3.64	4.65	181	308	240	293	157	269	199	255
79018	GID4	4.23	4.83	7.63	8.68	4.04	3.64	5.36	4.82	303	327	584	636	319	272	417	382
1299	COL9A3	2.3	2.76	0.61	1.62	2.86	4.71	1.26	3.09	98.28	120	28	74	131.41	207	55.59	146
138151	NACC2	24.14	27.04	5.85	5.3	11.1	13.44	8.11	7.9	3113	3466	777	700	1459	1745	1096	1067
9245	GCNT3	0	0.02	0.02	0	0.19	0.1	0.02	0	0	1	1	0	8	4	1	0
9507	ADAMTS4	0.19	0.26	0.24	0.27	0.56	0.91	0.15	0.37	15.62	20.37	19.5	23.39	49.09	78.49	12.35	32.09
81559	TRIM11	8.86	11.49	12.18	14.67	28.58	34.19	13.17	14.26	430	552	605	749	1423	1707	673	731
388611	CD164L2	0.08	0	0	0	0	0	0	0	1	0	0	0	0	0	0	0
84277	DNAJC30	13.42	10	7.88	8.42	4.11	4.74	4.18	3.79	629.67	466.5	381.08	404.68	196.85	224.03	205.34	186.14
29888	STRN4	28.11	30.79	17.58	18.97	26.02	29.9	34.46	34.22	1550.98	1676	1004.97	1085.03	1499.6	1699.45	2043.82	2012.21
440957	SMIM4	16.64	19.09	11.91	10.35	12.4	16.02	34.74	36.82	129	147	96	83	98	125	282	299
995	CDC25C	9.14	11.03	10.58	11.22	12.33	11.17	3.77	4.28	331	399	410.01	443	483.13	434	157	176
7275	TUB	0.01	0	6.39	7.99	0.11	0.23	0.02	0.01	1	0	756.56	941.21	12.68	26.18	2.09	1
23135	KDM6B	8.1	11.67	2.81	3.7	3.15	10.04	4.84	6.95	1013.99	1440.02	358	471	400	1259.94	633	915
2070	EYA4	0.03	0.01	6.14	5.27	0	0	0	0	1	2	709	590	0	0	0	0
100129583	FAM47E	0.04	0	0.03	0	0	0.04	0	0.09	1.18	0	1	0	0	1.15	0	2.73
101929372	LOC101929372	0.69	0.66	0.71	0.76	0.55	0.44	0.43	0.57	23.45	22.37	24.77	26.38	18.85	15.14	15.12	20.17
84332	DYDC2	0.07	0.06	0	0.1	0.07	0.14	0.07	0.03	2	2	0	3	2	4	2	1
148545	NBPF4	0.02	0	0	0	2.52	2.47	0.01	0	0.95	0	0	0	164.5	159.57	1	0
51057	WDPCP	1.75	2.01	2.94	2.87	1.92	1.81	2.55	1.87	116.48	129.62	215.18	197.91	137.25	131.53	208.84	146.53
50846	DHH	0.23	0.17	0.16	0.12	0.1	0.09	0.18	0.18	18.55	13.77	13.61	10.6	8.02	6.99	15.88	16.18
6792	CDKL5	0.83	0.99	0.53	0.73	0.11	0.15	0.86	1.19	155	177	102	131	21	28	168	232
27185	DISC1	4.59	5.05	3.16	3.1	3.74	3.82	3.52	3.43	582.77	615.87	353.21	381.18	476.89	465.33	455.49	450.05
55536	CDCA7L	17.19	11.82	44.28	38.75	33.49	30.18	67.68	63.3	922.5	626.9	2434.74	2117.81	1832.79	1626.99	3788.32	3550.93
55848	PLGRKT	4.99	4.07	14.71	15.31	13.34	10.45	8.24	8.79	91	73	275	285	248	188	156	167
3339	HSPG2	1.72	1.98	3.7	6.43	1.28	3.18	1.52	2.93	462	528.36	1024.41	1769.35	350.77	861.67	427.63	826.63
140606	SELENOM	0.23	0.16	1.97	5.8	0.77	1.86	3.28	3.8	3	2	26	76	10	24	44	51
55240	STEAP3	9.7	5.62	24.62	23.56	10.56	8.21	31.71	26.24	727.9	415.97	1888.08	1801.66	794.05	618.37	2442.11	2025.63
79632	FAM184A	0.11	0.16	2.89	3.49	0.98	2.27	0	0.03	7	12	215	264	73	169	0	2
79155	TNIP2	11.32	12.89	22.13	24.6	17.32	19.91	20.03	21.44	390	437	766	862	626	673	738	780
284119	CAVIN1	0.24	0.38	0.08	0.18	0.16	0.18	0.16	0.11	16.2	25.66	5.8	12.31	11.07	12.32	11.64	7.74
11011	TLK2	16.84	12.1	17.92	17.49	15.2	14.75	11.76	12.75	1310.8	1015.52	1459.47	1427.96	1275.18	1164.63	1020.28	1064.37
4608	MYBPH	1.5	1.94	4.82	8.84	20.88	28.83	0.2	0.86	50	64	165	301	708	965	7	30
5290	PIK3CA	9.64	10.98	13.83	13.82	2.81	4.37	3.79	5.47	967	1208	1421	1432	381	544	482	639
80028	FBXL18	4.96	5.32	8.14	8.64	4.64	4.43	5.85	5.79	606.56	644.56	1065.82	1140.49	548.28	503.44	762.82	755.17
51550	CINP	22.45	19.07	34.96	37.23	26.29	23.22	23.94	21.29	394	334	635	673	473	414	444	395
23208	SYT11	0.87	1.32	3.44	5.12	0.55	1.45	0.55	0.91	85.3	129.18	347.45	515.43	55.47	143.78	56.88	93.05
164781	DAW1	0	0	0	0	0	0.03	0	0	0	0	0	0	0	1	0	0
6150	MRPL23	98.92	78.83	75.35	86.79	85.2	59.7	57.82	50	1319.63	1040.29	1043.82	1181.73	1151.66	803.24	804.63	696.17
1466	CSRP2	0.06	0.19	1.17	2.23	0.61	1.31	0.18	0.17	1	3	20	38	10	22	3	3
284417	TMEM150B	2.91	5.61	0.07	0.02	3.7	7.47	1.18	3.25	65.36	131	3	1	99	182	31.67	93
112268360	112268360	0	0.16	0	0	0	0	0	0	0	4.85	0	0	0	0	0	0
6103	RPGR	5.6	4.7	5.75	5.1	1.98	2.33	9.81	9.81	318	255	324	288	120	138	591	580
22974	TPX2	43.57	38.98	171.47	168.61	96.93	76.09	270.46	273.69	2703	2392	10965	10742	6153	4776	17695	17854
55334	SLC39A9	21.42	20.77	25.95	26.52	21.8	19.66	13.51	12.87	2078	1982	2623	2633	2150	1910	1378	1321
30011	SH3KBP1	277.65	269.62	86.59	65.72	66.74	73.49	103.41	113.38	16244	15266	5058	3960	4037	4108	6425	6809
10097	ACTR2	286.3	291.6	222.56	215.03	202.01	238.6	233.41	294.86	20890	21140	16722	16057	15026	17526	17833	22538
8692	HYAL2	6.35	5.11	11.79	15.72	5.62	5.08	11.82	10.35	246	194	472	622	227	198	489	432
55275	VPS53	7.62	6.67	4.88	4.83	8.92	7.49	9.89	8.55	993.6	894	626.78	599.72	1103.41	898.6	1193.01	1106.01
7780	SLC30A2	0.25	0.35	0	0	0	0	0	0	11	15	0	0	0	0	0	0
107985692	LOC107985692	0.1	0.1	0.01	0.03	0.03	0.02	0.07	0.06	8.46	9.6	1.03	3	3.37	3.02	10	6.01
79033	ERI3	27.73	19.71	43.15	47.27	58.02	34.27	72.2	49.31	652	460	1074	1131	1383	821	1804	1225
10811	NOXA1	6.05	7.24	3.89	6.22	0.96	1.65	1.71	2.13	191.25	233.02	123.24	195.78	34.67	55.83	59.49	76.76
9940	DLEC1	0.07	0.14	0.11	0.23	0.04	0.06	0.02	0.06	7	14	12	24	4	6	2	6
54499	TMCO1	21.38	22.31	41.68	41.71	33.36	33.22	29.74	30.19	1793.77	1855.41	3596.82	3569.6	2846.64	2798.95	2606.78	2647
7098	TLR3	0.11	0.16	0.12	0.21	0.02	0.28	0	0.07	6	9	7	12	1	16	0	4
143684	FAM76B	7.75	8.31	8.17	7.33	6.24	8.69	5.66	6.99	562	589	604	537	459	627	422	518
7447	VSNL1	0.11	0.54	0.03	0	0.13	0.27	0.03	0.03	3.93	19.99	1.18	0	4.89	10	1	1
7264	TSTA3	33.24	25.87	85.25	85.29	50.22	35.38	69.85	51.95	812	623	2127	2128	1248	864	1789	1328
81628	TSC22D4	68.76	85	38.11	47.73	38.52	46.72	78.89	87.68	3030	3706	1706	2119	1727	2073	3637	4040
55693	KDM4D	0.11	0.07	0.7	1.1	0.2	0.27	0.14	0.28	6	4	40	62	11	15	8	16
113612	CYP2U1	0.84	1.04	1.63	1.62	1.37	1.79	0	0.01	73	92	149	149	122	160	0	1
3758	KCNJ1	0	0	0.09	0.09	0.19	0.02	0.44	0.18	0	0	4	4	10	1	22	9
6382	SDC1	0.68	1.52	12.19	22.46	0.85	1.72	0.05	0.02	36	86	715	1326	51	101	3	1
1356	CP	0.04	0.03	0.04	0.03	0.01	0.03	0.04	0.01	3.17	2.11	3.21	2.04	1	2.23	3.19	1
2729	GCLC	12.75	15.92	20.94	20.14	6.73	9.28	18.74	20.15	812	1026	1361	1294	442	597	1236	1347
57643	ZSWIM5	0.05	0.14	0.19	0.17	0.17	0.19	0.53	0.18	4	12	15	17	15	19	52	21
79598	CEP97	3.46	3.95	3.39	3.14	3.11	3.94	2.5	3.4	493.37	561.69	502.47	463.4	456.78	569.16	375.08	511.15
338785	KRT79	0.21	0.66	0	0	0	0	0.03	0.23	8	25	0	0	0	0	1	9
10581	IFITM2	82.07	78.01	142.91	162.12	98.89	89.27	243.95	210.66	1069.66	1010.2	1917.87	2162.47	1313.86	1171.24	3329.18	2876.1
51650	MRPS33	23.14	20.17	43.92	43.72	30.83	23.92	27.77	27.39	287	247	566	558	388	299	363	358
3340	NDST1	21.77	20.11	5.31	7.43	5.25	11.5	27.4	32.11	2804.19	2842.89	763.41	1059.32	682.23	1508.44	3778.84	4410.46
83882	TSPAN10	0	0.12	0.14	0.43	0.28	0.59	3.37	3.36	0	4	5	15	10	19	106	108
26330	GAPDHS	0.91	0.7	2.34	3	0.79	0.44	1.12	0.35	25	19	66	84	22	12	32	10
5936	RBM4	54.44	60.39	63.75	70.78	50.99	56.78	39.59	36.53	1666	1805.91	1980.51	2158.8	1569.78	1731.51	1340.76	1193.07
2843	GPR20	0.96	1.8	0	0	0	0.07	0	0	27	50	0	0	0	2	0	0
340152	ZC3H12D	5.26	6.79	1.28	1.41	3.15	2.52	2.62	2.31	481.17	617.54	120.31	132.3	294.33	232.2	251.47	221.9
84197	POMK	2.08	1.86	1.5	1.76	2.4	2.25	1.33	1.59	62.11	53.34	46.07	53.83	71.41	66.67	40.13	49.43
27250	PDCD4	22.18	24.38	28.79	27.23	16.19	27.85	23.42	27.3	1488.65	1624.58	1988.3	1871.62	1109.3	1884.3	1647.14	1923.61
23596	OPN3	13.72	9.53	19.46	16.3	9.87	3.34	13.23	5.77	669.14	461.99	977.59	813.5	490.62	163.87	675.64	294.95
1230	CCR1	17.26	34.05	0.49	1	22.48	28.7	4.02	13.07	856	1678	25	51	1137	1433	209	679
344805	TMPRSS7	0.02	0	0.11	0.02	0.02	0.02	0.02	0.02	0.83	0	4.88	1	1.03	1.02	0.81	1.02
25973	PARS2	4.35	3.42	6.84	7.19	4.71	4.39	6.64	5.34	192	150	311	325	212	195	307	247
151176	ERFE	1.52	2.47	3.75	7.84	3.77	5.63	2.5	3.53	82	132	208	432	207	305	141	199
53373	TPCN1	15.86	12.17	1.6	1.9	25.02	25.37	9	7.19	1409.12	1075.16	153.44	169.91	2340.7	2373.17	787.11	658.39
9322	TRIP10	6.98	9.9	10.52	12.33	12.69	10.07	9.64	8.14	265	369	407	470	486	381	366	314
9963	SLC23A1	0.23	0.3	0.32	0.24	0.16	0.32	0.23	0.07	9	12.03	13.19	11.11	7	14	10.08	3
5802	PTPRS	0.3	0.79	8.13	12.92	2.55	4.5	0.01	0.01	40	95	1007	1528	314	537	1	1
4676	NAP1L4	55.6	55.49	75.57	77.13	61.08	58.3	59.14	55.47	2593	2571	3629	3681	2904	2737	2888	2710
3052	HCCS	11.75	10.83	12.47	11.27	11.54	11.7	15.18	14.71	516.65	478.73	564.68	511.44	518.41	519.14	705.84	682.19
4256	MGP	0	0.15	0	0	0	0.03	0	0.03	0	5	0	0	0	1	0	1
253260	RICTOR	11.32	10.62	6.17	5.37	8.7	8.82	3.89	4.65	2011.92	1869.96	1123.96	973	1569.96	1573.95	721.99	863.97
93587	TRMT10A	2.48	1.42	4.44	3.52	2.6	2.01	2.5	1.98	165	94	305	239	176	134	174	138
367	AR	0.05	0.04	11.87	9.82	9.51	9.12	0	0	9.02	7	2294.96	1868.4	1808.9	1694.85	0	0
6194	RPS6	1155.32	958.45	2792.32	2676.54	3222.03	3007.94	1429.22	1241.94	17207	14183	42824	40797	48921	45098	22289	19377
10896	OCLM	0.5	0.25	0.06	0.31	0.43	0.44	0.24	0.12	8	4	1	5	7	7	4	2
54780	NSMCE4A	32.31	23.43	31.67	31	28.11	22.3	27.89	22.38	859.06	622.94	862.78	829.96	752.96	598.43	772.01	620.24
342574	KRT27	0.03	0	0	0	0	0.27	0	0	1	0	0	0	0	8	0	0
64130	LIN7B	1.82	2.54	0.7	1.11	2.14	3.12	2.33	2.51	28	40	11.48	18	32	47	36	38
10462	CLEC10A	0.42	0.77	0	0	1.67	1.07	0.03	0.12	14	24	0	0	54	34	1	4
6531	SLC6A3	0	0	0	0	0.01	0	0	0.01	0	0	0	0	1	0	0	1
8547	FCN3	0.05	0	0.05	0.16	0	0	0.05	0.1	1	0	1	3	0	0	1	2
145501	ISM2	0.02	0	6.91	7.76	0	0.02	0	0	1	0	395	441	0	1	0	0
5604	MAP2K1	27.59	42.16	23.08	24.5	15.64	20.09	26.14	33.5	1315.72	1933.78	1110.26	1179.95	734.01	969.1	1278.8	1641.76
636	BICD1	4.98	3.97	2.67	2.23	1.76	1.46	3.05	2.46	526.77	457.41	266.38	200.07	184.06	129.53	319.94	257.02
6875	TAF4B	4.7	2.4	18.63	17.06	2.66	1.87	8.53	6.37	375	182	1500	1370	213	145	718	511
6611	SMS	56.92	65.28	95.92	99.53	56.44	51.86	156.64	154.35	1820	2042	3120	3220	1808	1656	5262	5137
2199	FBLN2	0.18	0.26	0.04	0.17	0	0	0.01	0	14	21	3	13	0	0	1	0
1628	DBP	8.64	4.72	3.69	3.57	3.4	2.42	11.36	9.36	266	144	112	117	106	79	372	308
83692	CD99L2	19.06	19.93	16.18	17.86	19.82	17.44	27.98	23.82	1307	1356	1144	1239	1393	1183	2014	1719
9788	MTSS1	4.64	8.25	0.74	0.61	0.83	0.81	1.2	1.37	478.44	776.76	99.17	89.81	116.93	108.52	153.82	159.34
9212	AURKB	58.2	67.56	55.36	69.77	60.13	68.85	68.28	66.42	1347	1522	1325	1647	1390	1549	1644	1605
4241	MELTF	10.56	26.57	8.92	17.15	4.66	8.04	5.56	8.7	627	1579.01	536	1107.07	237	398.01	347.99	562.01
51428	DDX41	28.04	18.64	51.33	46.12	65.38	43.84	42.14	32.17	1252	815	2356	2091	2942	1960	1959	1484
105371063	LOC105371063	5.66	7.36	9.96	8.14	7.84	7.38	7.01	5.18	21.01	27.14	38.05	30.91	29.68	27.59	27.25	20.14
51321	AMZ2	41.78	45.3	21.07	20.66	18.38	27.05	31.36	33.39	1246	1341.8	653.99	634	536	797	1021.99	1078.99
220988	HNRNPA3	145.04	106.02	168.3	139.77	116.28	103.26	215.41	189.56	12795.5	9503.38	14380.2	12176.1	10035.6	9016.25	20596.7	18567
1594	CYP27B1	1.5	0.74	2.4	3.1	1.75	1.12	2.05	1.35	69	34	114	146	82	52	99	65
729877	TBC1D3H	0.37	0.2	0.2	0.35	0.26	0.23	0	0.58	22.85	12.94	13.18	16.49	10.56	15.17	0	30.48
2330	FMO5	2.44	2.66	1.66	1.88	4.44	5.43	1.22	0.98	152.29	153.98	112.5	128.19	276.99	341.23	87.65	77.58
7057	THBS1	1.42	13.77	0.57	0.68	0.08	0.22	0.09	0.1	150.83	1508.92	65.74	75.51	9	23	11.5	11
105370733	LOC105370733	0.25	0.49	0.18	0.14	0.19	0.43	0.28	0.24	7.07	13.44	5.11	4	5.41	11.99	8	7
107987233	LOC107987233	0	0	0.05	0	0	0	0	0	0	0	1.42	0	0	0	0	0
8550	MAPKAPK5	16.91	13.02	13.76	12.41	22.82	19.84	20.14	17.3	838.99	677.73	675.02	637.39	1085.02	942.42	1008.15	900.87
6899	TBX1	2.64	2.55	24.8	23.38	5.53	5.77	0.91	0.79	96.28	93.03	964.73	910.11	216.13	219.38	37.32	29.09
392275	SMPD5	1	1.11	0	0.13	0.03	0.29	0.5	1.38	38	42	0	5	1	11	20	55
161253	REM2	0.38	0.09	0.09	0.05	0.14	0.06	0.03	0.03	17	5	4	3	6	2	2	1
409	ARRB2	103.48	137.93	74.53	79.36	59.32	80.24	148.08	159.53	3429	4514	2530	2691	1984	2657	5161	5548
348487	FAM131C	0	0.03	0.22	0.41	0	0.03	0	0	0	1	7	13	0	1	0	0
57159	TRIM54	0.05	0.07	0.56	1.52	0.05	0	0	0	2	2.61	19.02	56.36	1.98	0	0	0
51338	MS4A4A	9.7	6.58	1.1	0.66	10.88	10.46	2.93	2.38	236.29	166.36	28	19	294.07	284.7	68.95	68.94
2925	GRPR	0.5	0.67	0	0.06	0.02	0.14	0.02	0.13	25	33	0	3	1	7	1	7
128209	KLF17	0	0.05	0.13	0.04	0	0.11	0.03	0.09	0	2.69	5.85	2.64	0	6.09	1.9	5.51
4212	MEIS2	6.6	7.91	12.97	15.42	6.45	7.6	3.26	3.36	356	420	719	845	353	400	196	201
1460	CSNK2B	249.6	283.33	209.85	229.23	374.81	404.74	220.4	220.43	5138.65	5795.7	4448.85	4829.9	7866.58	8388.27	4751.23	4754
85013	TMEM128	10.13	8.83	17.35	16.5	12.48	10.23	12.23	11.83	281	240.99	499	458.99	336.15	290.94	345	323
105369214	LOC105369214	0.08	0.03	0	0	0.03	0.14	0.13	0.39	3	1	0	0	1	5	5	15
139285	AMER1	1.95	1.23	7.56	6.78	3.1	1.88	7.2	4.9	308.13	193.33	1229.81	1096.69	498.81	299.5	1191.09	810.86
55739	NAXD	17.89	17.27	5.65	6	11.57	10.67	3.97	3.75	859	820	281	302	565	521	201	187
105378105	LOC105378105	0	0	0	0	0.04	0.04	0	0	0	0	0	0	1	1	0	0
2028	ENPEP	0.01	0.02	0	0	0	0	0	0	1	1	0	0	0	0	0	0
4636	MYL5	2.13	2.92	1.39	2.87	4.76	5.24	6.9	7.57	66.88	90.63	44.02	86.12	105.69	115.87	165.22	165.35
401124	DTHD1	0	0.01	0.03	0	0	0.02	0.01	0.02	0	1.04	2	0	0	2	1	1
79946	C10orf95	2.13	1.46	1.17	1.2	0.9	1.02	2.02	0.71	57.36	39.1	32.42	33	24.59	27.65	56.99	19.89
94104	PAXBP1	18.23	18.17	19.27	16.67	13.49	15.8	18.7	19.84	1264.04	1251	1353	1175	973	1100	1391	1482
10486	CAP2	2.72	3.1	3.77	3.91	1.2	2.55	0	0	153	173	219	225	69	144	0	0
3305	HSPA1L	0.76	1.01	1.99	2.18	0.6	1.23	0.83	1.05	35.66	46.99	96.53	105.05	28.68	58.29	40.63	51.76
55793	MINDY1	6.58	9.17	8.15	10.72	5.87	6.64	3.57	3.98	328.53	449.49	400.66	545.36	293.16	316.91	187.47	204.33
54876	DCAF16	7.15	9.4	14.31	14.18	3.81	4.31	11.5	13.43	641.45	830.58	1304.22	1272.01	347.55	387.11	1056.26	1225.8
1601	DAB2	0.62	0.96	7.8	8.01	6.16	10.55	2.47	3.35	53	82	689	702	538	907	221	301
54584	GNB1L	3.65	1.57	4.22	3.45	3.61	1.47	7.6	3.96	101.69	43.37	121.13	98.25	102.41	41.2	221.58	115.49
9048	ARTN	0.76	0.54	0.12	0.12	3.79	2.02	0.3	0.49	27	19	4	4	138	73	11	18
126205	NLRP8	0.2	0.13	0.11	0.11	0.1	0.11	0.17	0.1	14.19	9.49	8.33	8.02	7.05	8.17	12.85	7.33
1359	CPA3	0	0	0	0.09	0	0.03	0	0	0	0	0	3	0	1	0	0
1849	DUSP7	16.8	15.19	34.33	31.05	27.99	20.62	33.19	28.14	1010	907	2125	1910	1715	1248	2089	1772
64772	ENGASE	8.49	6.37	6.17	7.33	8.55	6.38	2.6	2.59	767	573	575	681	717	537	234	233
3146	HMGB1	421.21	357.09	378.39	333.48	318.62	295.79	394.9	357.34	18913.4	15973.4	17096.4	14891.7	14491.2	13227.8	18518	16763.4
79876	UBA5	15.1	12.65	17.2	13.11	8.07	6.85	11.62	9.36	980.93	799.71	1111.16	850.22	530.66	457.55	794.88	632.18
10295	BCKDK	28.43	28.8	44.39	49.13	38.54	32.1	42.38	37.87	1134	1129	1762	1951	1511	1255	1738	1520
84766	CRACR2A	6	4.11	6.4	5.03	2.56	2.33	6.39	6.52	474	327	537	418	207	194	521	563
10987	COPS5	49.75	47.24	37.4	34.41	47.26	45.02	40.28	38.96	1359	1282	1052	962	1316	1238	1152	1115
246777	SPESP1	0	0	0	0.04	0	0	0	0	0	0	0	1	0	0	0	0
56102	PCDHGB3	0.34	0.12	0	0.02	0.05	0.05	0.11	0.14	16	10.18	0	2.12	4.23	4.34	9.7	13.38
899	CCNF	23.47	22.09	41.04	44.74	23.26	14	29.38	30.66	1855.94	1733.02	3348.65	3623.61	1883.22	1116.31	2434.04	2547.67
80228	ORAI2	20.84	24.69	5.09	6.49	5.87	6.6	12.02	12.81	4196.32	4934.1	1054.44	1335	1201.51	1335.28	2531.69	2701.53
28982	FLVCR1	5.38	5.56	8.39	6.59	6.15	5.44	7.7	6.62	508.32	535.04	727.28	595.57	620.26	483.53	798.29	652.6
165140	OXER1	1.23	3.38	1.89	4.7	2.06	2.57	1.38	2.12	40	109	63	156	68	84	47	72
10180	RBM6	30.03	21.77	31.51	29.2	25.28	21.34	35.5	30.56	1585	1137	1734	1549	1396	1104	1937	1670
3615	IMPDH2	129.08	86.59	403.1	380.55	229.28	149.09	221.67	150.2	4026	2685	12968	12155	7293	4681	7249	4909
642515	PRRT1B	0.08	0.11	0	0	0.08	0.14	0.04	0.04	5.07	6.1	0	0	5	7.82	2.5	2.05
5462	POU5F1B	0.11	0.06	0.04	0	0	0	0	0	3.27	1.61	1.08	0	0	0	0	0
148523	CIART	1.12	3.12	0.05	0.05	1.63	5.61	0.14	0.44	29	94	1	2	53	175	4	16
51603	METTL13	15.12	13.52	18.27	19.44	21.15	15.38	20.65	17.74	903	755	1134	1199	1310	932	1313	1112
129880	BBS5	17.54	16.45	12.63	13.41	17.75	18.53	33.73	29.08	1028.79	958.52	762.8	804.91	1061.4	1094.02	2071.56	1786.55
286183	NKAIN3	0.01	0	0.01	0	0.01	0.01	0	0	2	0	1	0	1	2	0	0
7043	TGFB3	0.35	0.4	1.15	2.45	0.52	0.67	0.71	0.82	21	23	76	163	33	44	48	56
9582	APOBEC3B	44.33	94.99	34.84	59.71	23.28	49.74	60.74	91.73	1223.43	2658.84	1010.78	1721.61	667.54	1403.24	1794.69	2711.64
84502	JPH4	0.05	0.16	0.02	0.09	0	0.25	0.14	0.51	4	13	2	7	0	20	12	43
343172	OR2T8	0	0	0.32	0.17	0.12	0.23	0.17	0.12	0	0	14.61	10	7.59	4	8.08	8.39
1455	CSNK1G2	38.88	31.74	40.46	36.43	31.89	25.7	44.46	39.22	2097.2	1686.5	2243.25	2012.22	1741.67	1394.9	2510.69	2208.45
94059	LENG9	2.28	1.15	3.11	3.62	4.87	2.72	2.44	2.13	80.5	40.38	113.48	131.15	175.75	96.82	90.45	78.99
105371095	LOC105371095	0.11	0.01	0.15	0.02	0	0.01	0	0	3.47	0.45	3.07	0.3	0	0.27	0.13	0
80349	WDR61	28.13	26.27	35.42	33.27	28.13	25.22	69.33	60.58	681	636	881	816	690	608	1741	1520
114991	ZNF618	5.58	3.96	1.6	1.82	6.45	4.74	4.35	3.89	978	667.34	287.94	318.76	1123.38	837.01	794.03	709.14
401541	CENPP	10.66	9.6	4.61	3.04	6.34	6.11	8.72	6.64	475.46	426.45	212.25	169.46	328.63	297.51	416.36	351.54
55004	LAMTOR1	53.28	44.67	61.74	65.94	71.63	57.79	41.41	40.72	1144	953	1365	1449	1568	1249	931	916
828	CAPS	1.1	1.05	0.85	1.13	1.23	1.5	0.83	1.09	43.46	41.08	33.55	45.79	49.64	57.62	33.83	45.17
152756	FAM218A	0	0	0.05	0.15	0.07	0	0	0	0	0	2	6	3	0	0	0
79101	TAF1D	28.37	17.21	38.69	30.61	23.98	20.89	22.11	18.16	680	410	955	751	586	504	555	456
3897	L1CAM	0.24	0.43	0.03	0.03	0.47	0.54	0.03	0.01	22	40	3	3	45	51	3	1
5066	PAM	14.58	21.38	29.28	33.48	6.82	8.75	6.68	7.55	1017	1499.02	2121	2424	486	615	484	550
64708	COPS7B	35.35	26.13	34.87	32.98	24.25	19.73	26.87	19.12	1528.33	1141.58	1536.78	1461.32	1102.19	885.42	1213.44	871.22
5557	PRIM1	28.22	33.77	22.11	27.17	48.33	59.88	22.74	23.37	756	899	610	745	1320	1615	638	656
92291	CAPN13	0	0	0.01	0	0.02	0	0.1	0.02	0	0	1	0	1	0	6.69	1
4340	MOG	1.32	0.93	1.44	1.32	1.02	1.24	1.03	0.86	45.83	36.28	51.39	47.07	36.46	44.82	36.59	30.88
9536	PTGES	0.11	0.48	0.18	0.06	0.23	0.16	0.08	0.21	4.22	15.7	6.21	2.13	7.65	5.44	2.83	7.47
101929738	LOC101929738	0.04	0.02	0	0	0.09	0.07	0	0	1.95	0.91	0	0	3.89	2.9	0	0
3872	KRT17	0.1	0.24	22.24	24.64	0.37	3.16	0.3	0.26	3	7	661.82	728.53	11	91.78	9	8.01
27034	ACAD8	12.85	18.4	10.02	11.18	10.9	15.17	5.76	6.41	599	803	510	528	495	672	278	315
10525	HYOU1	51.63	37.15	82.87	66.95	101.59	93.19	88.76	84.93	4321	3084	7131	5723	8650	7844	7775	7433
10165	SLC25A13	31.19	22.05	19.79	16.23	11.26	7.45	24.2	21.05	1796	1255	1181	945	658	425	1462	1268
79582	SPAG16	1.65	2.57	4.43	3.46	2.13	2.71	0.24	0.41	73.9	95.99	154.69	124.58	113.59	117.69	16.53	27.51
121340	SP7	0.44	0.58	0	0.02	0.02	0.07	0.02	0	26	32	0	1	1	4	1	0
92170	MTG1	7.35	4.35	10.82	11.15	6.97	4.7	5.74	4.47	474.85	278.81	719.43	736.73	459.15	305.64	388.43	302.15
55002	TMCO3	38.41	42.12	15.29	16.15	9.7	12.68	19.08	27.68	1898.58	2095.83	771.58	856.44	520.53	662.67	1013.68	1415.29
246	ALOX15	0.28	0.36	0.14	0.66	0.63	1.6	0.05	0.09	13.99	18.09	7.07	33.84	32.13	80.52	2.47	4.78
2678	GGT1	23.62	39.4	0.21	0.34	9.73	17.15	15.76	26.21	1088.53	1819.66	9.73	15.63	463.39	807.85	769.91	1287.37
64332	NFKBIZ	6.79	12.25	3.52	3.62	1.19	2.45	1.46	1.69	494.2	877.27	265	271.07	86.92	179	112	129
80209	PROSER1	23.84	22.15	30.48	27.86	17.06	14.24	19.12	18.15	2160	1957	2845	2620	1580	1318	1847	1744
998	CDC42	127.32	131.28	184.84	187.53	172.28	175.9	200.74	212.87	5077.56	5202.92	7608.15	7674.3	7037.14	7090.13	8400.11	8928.45
388419	BTBD17	0.02	0	0	0	0	0.06	0	0	1	0	0	0	0	2	0	0
389125	MUSTN1	1.95	0.93	2.01	0.27	0.7	0.76	2.48	1.82	25.38	12.01	26.98	3.62	9.31	10	33.76	24.87
85366	MYLK2	0.12	0.1	0.04	0.02	0.17	0.12	0.74	0.52	6	5	2	1	9	6	40	28
51412	ACTL6B	0	0	0	0	0	0	0	0.03	0	0	0	0	0	0	0	1
7570	ZNF22	42.35	28.19	37.43	29.77	19.99	13.9	19.37	12.28	1725	1141	1570	1240.93	829.93	570	826	523.85
56623	INPP5E	8.37	8.63	3.95	4.74	6.84	6.08	5.67	4.8	512	533	249	293	420	376	360	306
4677	NARS	77.76	66.44	91.25	80.04	60.45	74.67	110.73	107.34	3955	3344	4790	4172	3144	3838	5920	5735
1457	CSNK2A1	38.63	34.56	48	44.64	56.82	54.25	141	133.8	1952.48	1747.29	2493.91	2314.19	2930.21	2761.46	7408.09	7055.52
23460	ABCA6	0.31	0.48	0.16	0.2	0.47	0.58	0.22	0.22	31.02	50.08	17.08	20.66	45.56	58.4	22.96	21.43
161823	ADAL	2.78	3.74	7.75	11.1	4.13	5.16	5.61	6.18	139.24	220.68	401.63	589.19	222.07	287.72	326.48	346.28
79609	VCPKMT	4.64	4.45	6.63	6.57	4.52	3.56	4.1	4.35	221.62	213.38	263.35	272.77	196.67	172.57	194.45	211.11
84807	NFKBID	10.09	15.74	2.15	4.69	6.33	8.73	8.36	11.63	410.88	624.89	93.43	198.88	263.74	360.29	357.88	489.69
54020	SLC37A1	5.1	7.56	2.91	2.47	4.21	6.34	6.61	12.9	292	432	169	142	240	351	397	777
89853	MVB12B	6.26	6.92	2.19	2.91	17.85	15.03	29.58	21.47	528	541	170.39	223	1354	766.87	2469	1766
91408	BTF3L4	12.35	12.29	25.32	24.09	24.72	30.31	18.22	18.19	1065.23	1054.9	2251.51	2128.99	2175.96	2633.62	1646.66	1644.12
728489	DNLZ	9.3	10.34	6.77	8.72	8.53	6.48	5.8	4.73	124	137	93	119	116	87	81	66
4762	NEUROG1	0	0.07	0	0	0	0.03	0	0	0	2	0	0	0	1	0	0
8370	HIST2H4A	0.74	1.12	1.44	1.81	1.16	1.1	0.28	0.28	5	7.5	10	12.5	8	7.5	2	2
8314	BAP1	27.74	20.78	42.56	38.2	37.66	25.97	41.15	32.94	1887	1405	2964	2642	2590	1774	2936	2339
79689	STEAP4	0.8	1.8	0.36	0.47	0.33	0.36	0.14	0.24	59.49	145.07	28.37	38.56	24.38	26.54	10.87	18.17
575	ADGRB1	0.11	0.23	17.21	21.49	1.04	3.48	2.32	3.62	11	24	1871	2310	110	368	254	395
2798	GNRHR	0.07	0.06	0.08	0.08	0.07	0.07	0.06	0.02	8	6	9	9	8	8	7	2
1365	CLDN3	0.26	0.39	0	0.04	0	0	0	0	6	9	0	1	0	0	0	0
57505	AARS2	8.48	6.23	9.2	8.73	17.55	13.7	19.81	17.79	706.18	531.34	806.4	762.51	1568.04	1196.55	1803.46	1602.34
56140	PCDHA8	0	0	0	0.02	0	0	0	0	0	0	0	1.09	0	0	0	0
149951	COMMD7	28.03	33.96	64.15	56.82	43.32	41.15	79.67	72.39	678	825	1661	1430	1079	1038	2067	1898
107986908	LOC107986908	0.07	0.05	0.04	0.05	0.11	0.04	0.09	0	4	3	1.99	2.85	6.64	2	5.98	0
3067	HDC	0.05	0.08	0.05	0	0.07	0.14	0	0	2	3	2.09	0	3.01	6	0	0
55	ACPP	29.71	34.99	1.17	1.32	106.98	49.48	1.87	5.02	1224	1452.73	50.71	76.84	4955.19	2254.23	91.12	206.2
5428	POLG	22.23	19	22.7	24.51	20.42	18.13	24.15	25.49	1838.77	1562.1	1933.18	2074.29	1722.34	1509.64	2094	2211.43
440712	RHEX	23.7	69.22	10.41	22.53	1.62	11.28	0.81	1.55	799.63	2291.35	353.08	778.72	54.21	391.36	25.95	53.1
152992	TRMT44	3.93	2.59	3.58	4.08	1.97	1.47	6.58	6.06	218.08	150.52	217.9	246.57	117.82	88.31	384.53	359.34
6819	SULT1C2	0.19	0.17	0.09	0.1	0.03	0.18	0.05	0.17	10.02	9.03	4.94	5.27	1.39	9.47	2.78	9.07
125336	LOXHD1	1.37	2.47	0.06	0.07	1.02	2.27	0	0	122	181	5	8	67	192	0	0
905	CCNT2	14.14	12.14	11.99	11.31	8.7	11.14	13.01	12.98	1491.38	1262.13	1329.69	1236.76	968.5	1188.52	1468.82	1472.22
253639	ZNF620	1.1	1.24	1.99	1.9	1.15	0.83	1.24	0.96	66.08	76.6	109.47	111.79	67.59	66.23	81.41	65.02
102724985	LOC102724985	9.14	7.41	17.81	16.61	12.95	15.92	30.51	30.38	669.05	536.52	1103.72	1084.53	961.09	1144.68	2093.35	2123.98
342865	VSTM2B	0	0	0	0.04	0	0	0.07	0.04	0	0	0	1	0	0	2	1
84249	PSD2	0.01	0.02	0.03	0.02	0.02	0.01	0.01	0	1	2	3	2	2	1	1	0
100127983	C8orf88	1.19	1.45	19.9	18.59	8.51	11.23	0.1	0.21	22.67	27.33	391.24	363.12	165.81	215.55	2	4
166785	MMAA	1.17	0.73	1	0.76	1.07	0.77	0.77	0.63	108.57	71	94.65	71.83	101	72.02	82	65.36
10342	TFG	42.64	45.1	28.69	30.88	61.6	71.64	56.69	62.31	1421	1477	984	1050	2112	2390	1975	2201
64927	TTC23	0.74	0.86	2.31	3.24	3.1	3.16	0.52	0.49	49.95	59.24	171.26	226.13	217.36	201.8	38.84	36.24
54676	GTPBP2	26.63	35.04	22.92	26.05	35.96	80.86	29.9	37.57	1403	1868	1244	1438	1923	4347	1658	2110
3005	H1F0	18.82	12.75	121.24	69.46	33.02	6.61	55.66	25.76	811	546	5381	3064	1451	287	2512	1163
55257	MRGBP	11.34	10.3	42.32	44.03	12.37	10.33	18.58	17.15	595	537	2287	2365	662	546	1021	943
123016	TTC8	3.18	2.51	8.55	8.79	2.7	3.61	4.06	3.75	127	100.89	356	370	115	150	175.48	156
11309	SLCO2B1	0.35	0.29	0.01	0	0.04	0.03	0.01	0.01	27	21	1	0	3	2	1	1
5316	PKNOX1	5.82	6.52	6.45	6.48	5.36	5.9	12.33	9.26	547.06	615.41	627.57	628.97	515.64	562.56	1213.24	915.35
27033	ZBTB32	0.06	0.05	0.11	0.18	0.06	0.08	0.27	0.2	1	2	4	6	2	3	9	8
84259	DCUN1D5	15.58	11.17	27.79	25.99	17.56	15.28	21.45	17.41	807.97	558.06	1421.06	1293.75	916.35	802.28	1190.39	942.67
83478	ARHGAP24	0.92	1.2	0.26	0.22	0.23	0.51	0.57	0.76	68.84	84.55	31.57	18.72	24.06	55.69	49.46	66.43
9363	RAB33A	6.01	5.45	14.02	11.64	2.59	6.36	31.51	30.34	121	101.76	278.31	227.96	52.05	125.2	648.76	637.12
254272	TBC1D28	0	0	0	0	0	0.01	0	0.02	0	0	0	0	0	1	0	1
5662	PSD	0.05	0.03	0.02	0.03	0.03	0.03	0.03	0.05	3	2	1	2	2	2	2	4
29088	MRPL15	40.54	30.26	37.55	32.78	38.52	28.94	37.63	30.36	1269.94	930.05	1192.95	1018.97	1252	917.89	1226.04	1015.08
56647	BCCIP	58.73	42.84	72.77	63.6	37.8	35.22	46.47	38.97	1700.39	1253.51	2041.29	1807.06	1102.09	1014.55	1424.07	1172.97
65125	WNK1	19.83	16.63	14.02	16.57	22.49	19.02	27.76	26.99	3740.54	3110.14	2751.27	3233.34	4284.6	3594.33	5450.67	5320.85
84988	PPP1R16A	8.72	8.88	12.21	14.52	9.63	8.46	11.45	10.93	469	460.62	671	798	527	456	635.51	620.25
124602	KIF19	0.04	0	0.03	0.02	0	0.03	0	0	2	0	2	1	0	2	0	0
56853	CELF4	0.03	0	0.05	0.04	0.03	0	0.03	0	2	0	4	3	2	0	2	0
931	MS4A1	0	0.07	0	0	0	0	0	0	0	4	0	0	0	0	0	0
84916	UTP4	53.82	40.07	88.65	83.62	54.4	53.23	64.25	51.94	2192	1641	3773	3523	2272	2209	2757	2254
23017	FAIM2	0.01	0	0	0	0.02	0.05	0.01	0.01	1	0	0	0	2	4	1	1
165631	PARP15	14.56	16.53	13.05	12.06	14.27	18.48	6.17	6.95	1162.28	1331.96	1074.11	982.75	1163.39	1500.13	508.95	578.13
11198	SUPT16H	55.19	53.24	93.72	84.8	79.82	81.86	86.14	77.1	4821	4620	8430	7581	7107	7198	7878	7055
1153	CIRBP	61.5	60.88	99.69	99.87	48.59	44.64	47.49	44.2	1606	1559	2655	2617	1276	1151	1249	1157
2619	GAS1	0.06	0.04	0.41	0.26	1.07	0.95	0.73	0.45	3	2	22	14	57	50	40	25
64518	TEKT3	0.13	0	0.02	0.02	0.02	0	0	0	4	0	1	1	1	0	0	0
1666	DECR1	64.87	70.72	47	40.95	60.83	74.96	27.13	32.4	1448.95	1631.94	1101.33	964.51	1432.46	1748.65	677.51	771.99
8437	RASAL1	0.21	0.43	0.74	1.36	0.16	0.14	0.1	0.17	28.19	53.23	86.81	135.81	22.12	19.67	13.53	24.04
65084	TMEM135	2.82	3.54	4.99	4.96	4.71	5.37	1.92	1.6	222.72	304.22	418	416.36	399.41	427.33	171.61	134
10445	MCRS1	44.08	37.59	23.06	22.32	23.8	18.37	23.19	19.81	1559	1303	840	804	850	639	871	735
54438	GFOD1	3.49	3.2	6.22	6.2	1.39	2.58	4.93	4.64	419.55	378.64	695.11	645.83	183.91	294.15	607.94	560.95
23235	SIK2	9.39	10.28	10.55	11.48	7.77	8.61	6.37	7.59	882	962	978	1085	764	815	645	747
790955	UQCC3	5.9	2.29	9.08	7.38	6.68	4.41	7.58	3.94	212.23	81.78	336.19	271.78	244.81	159.73	285.48	148.26
729665	CCDC175	0.02	0	0	0.02	0.02	0	0	0	1	0	0	1	1	0	0	0
2591	GALNT3	4.82	5.3	7.18	5.32	1.61	3.5	6.51	6.62	290	333	454	334	101	204	381	422
124599	CD300LB	9.98	27.15	0.06	0.07	1.2	4.09	0.88	1.52	389	985	1	3	51	149	33	52
125965	COX6B2	0.48	0.6	0.62	0.65	0.29	0.82	0.44	0.69	14.53	18.22	19.66	20.48	8.91	25.33	14.1	22.09
153769	SH3RF2	0.21	0.72	0.14	0.12	0.29	0.56	0.12	0.1	22.72	62.7	15.24	13.12	24.29	45.88	13.8	11.03
1775	DNASE1L2	1.07	1.08	0.56	1.03	0.54	0.58	0.92	0.58	32	38	21	34	18	16	32	22
113246	C12orf57	17.8	13.88	13.74	12.89	32.28	29.32	26.44	26.11	244	189	193	181	446	407	375	374
54586	EQTN	0	0	0.03	0.03	0.06	0	0.11	0	0	0	1	1	1	0	2	0
4081	MAB21L1	0.02	0	2.02	1.59	0	0	0	0	1.01	0	112.28	87.89	0	0	0	0
5689	PSMB1	214.78	215.5	159.45	167.46	186.67	192.7	206.04	214.89	3554	3543	2717	2836	3149	3210	3570	3725
55193	PBRM1	16.63	13.58	16.7	15.41	10.59	9.88	20.64	24.48	2360	1986	2468	2271	1532	1375	3086	3644
2130	EWSR1	149.4	126.79	149.06	144.45	164.82	161.77	145.18	127.4	6120.71	5158.69	6347.52	6105.93	6923.61	6655.45	6306.96	5552.81
10158	PDZK1IP1	0	0	0	0.12	0	0	0	0	0	0	0	2	0	0	0	0
9942	XYLB	6.25	5.39	10.63	10.23	7.29	7.31	11.95	10.8	460.62	384.81	881.57	809.17	572.71	569.74	1031.21	978.27
11146	GLMN	6.35	6.13	9.78	8.25	12.06	13.47	13.03	9.72	248	243	389	327	471	529	525	394
55238	SLC38A7	4.7	3.88	7.47	6.08	3.37	2.83	6.51	5.44	341.7	278.81	559.94	454.1	251.14	199.61	491.95	417.18
155184	SLC2A7	0	0	0	0.17	0	0	0	0	0	0	0	5	0	0	0	0
9577	BABAM2	31.75	20.27	36.72	30.96	28.57	18.06	39.86	27.62	983	628	1180	995	903	565	1298	898
107984648	LOC107984648	0.63	0.58	1.1	1.34	2	1.09	1.16	1.05	18.93	17.19	33.8	41.06	60.87	32.67	36.28	32.96
55813	UTP6	38.24	28.1	42.45	37.08	49.11	41.63	38.08	31.75	1459	1062	1664	1444	1897	1595	1514	1263
5629	PROX1	0.03	0.02	0.03	0.03	0.03	0.08	0	0.01	4	3	5	5	5	12	0	1
220064	LTO1	4.46	3.84	6.58	5.59	4.96	3.58	5.75	4.82	200.5	151.84	281.56	267.79	211.11	155.26	254.18	235.87
7741	ZSCAN26	3.06	2.79	2.09	2.1	1.62	1.7	3.62	3.29	148	124	98	99	78	78	176	169
1665	DHX15	94.81	78.1	144.4	124.14	96.34	72.21	118.47	102.66	5307	4345	8326	7114	5498	4065	6945	6022
100532726	NDUFC2-KCTD14	0.3	0.23	0.29	0.37	0.15	0	0.41	0.36	13.14	9.83	12.95	16.38	6.81	0	18.79	17.06
729991	BORCS8	9.09	9.46	8.64	10.1	11.87	14.38	7.42	8.97	239.51	247.33	234.65	272.59	319.3	381.93	206.22	248.89
331	XIAP	5.33	6.5	5.97	6.06	4.31	4.49	6.92	8.45	844.48	1023.48	973.09	968.61	696.27	715.1	1147.64	1400.17
7919	DDX39B	202.85	214.01	176.42	170.64	141.58	131.46	215.29	186.5	7891	8211	6933	6661	5542	5083	8613	7456
107987211	LOC107987211	0.18	0.16	0.16	0.03	0.29	0.17	0.08	0.15	10.71	9.02	9.14	1.91	17.15	9.84	5.02	8.99
3851	KRT4	0	0.03	0	0	0	0	0	0.02	0	1	0	0	0	0	0	1
79969	ATAT1	7.9	9.86	3.32	5.04	4.99	4.64	3.18	3.7	305	376	126	197	192	181	132	150
51115	RMDN1	28.91	24.45	27.5	28.77	24.33	30.64	24.05	25.64	885.85	826.29	938.24	924.94	892.68	1037.87	863.31	871.85
284904	SEC14L4	0.64	0.54	0.64	0.43	0.53	0.6	0.39	0.5	28.19	27.21	30.85	24.25	24.32	31.09	16.73	21.63
5707	PSMD1	53.26	44.24	55.69	51.45	46.77	40.35	51.48	43.23	3291	2717	3544	3255	2947	2510	3332	2799
147495	APCDD1	7.11	12.18	0.09	0.08	0.6	1.24	0.78	0.88	377.2	624.73	12.66	11.09	35.73	78.05	52.33	62.29
643418	LIPN	0.09	0.17	0.02	0.05	0.38	1.55	0.09	0.22	11.99	21.79	2.63	5.88	31.68	112.14	8.96	27.34
23567	ZNF346	9.36	11.43	12.95	12.16	11.74	14.89	8.07	9.04	429.55	489.25	686.72	686.49	668.72	731.21	490.33	506.18
54788	DNAJB12	20.67	17.96	16.45	17.84	21.55	21.57	10.7	10.72	1276	1099	1087	1163	1378	1340	682	710
58189	WFDC1	0.22	0.37	0	0	0	0.15	8.81	8.24	6	10	0	0	0	4	273	249
51081	MRPS7	35.46	27.16	50.61	47.47	65.67	50.28	29.65	21.7	918.66	699	1350.08	1258.59	1734.37	1311.26	804.27	588.9
201255	LRRC45	5.2	3.81	16.1	15.29	13.33	9.71	6.33	5.27	267	190	837	790	688	496	335	280
147929	ZNF565	0.75	1.06	1.84	1.87	1.08	1.1	1.13	1.19	31.85	48.26	82.5	78.51	47.1	50.51	48.39	49.14
8277	TKTL1	0.04	0.06	0	0	15.95	16.01	0	0	2	3	0	0	799	792	0	0
107987098	LOC107987098	0.18	0.11	0.18	0.06	0.09	0.13	0.1	0.14	21	13	21	7	11	15	12	17
148281	SYT6	0.44	0.75	0.05	0	0.23	0.34	0.01	0	37	61	4	0	19.02	32	1	0
27240	SIT1	0.27	0.67	0.09	0	0.35	0.26	0	0.08	6	15	2	0	8	6	0	2
112812	FDX2	5.72	5.69	15.96	18.82	7.74	8.36	16.7	13.05	87	86	250	293	120	128	266	208
5871	MAP4K2	29.89	29.51	9.82	12.8	22.72	21.31	17.45	19.38	1702.89	1689.4	589.62	758.12	1349.73	1248.82	1056.33	1161.7
5105	PCK1	0.03	0	0	0	0	0.02	0.02	0	1.19	0	0	0	0	1	1.06	0
130827	TMEM182	1.46	1.73	2.44	2.35	1.32	2.6	2.26	1.69	68	83	133	109	75	143	103	93
1411	CRYBA1	0.07	0.07	0	0	0.14	0	0.07	0.07	1	1	0	0	2	0	1	1
7105	TSPAN6	0.21	0.16	0.41	0.31	0.58	0.62	0.21	0.36	15.04	11.6	30.83	22.86	41.75	44.91	16.06	26.76
10483	SEC23B	39.32	33.13	32.42	30.39	26.79	32.28	37.98	42.47	2377.68	1990.76	2030	1883.2	1653.7	1957.62	2415.44	2701.86
6383	SDC2	62.17	96.8	2.64	2.89	47.86	86.89	0	0	4002	6182	176	192	3145	5650	0	0
55589	BMP2K	15.54	15.83	23.31	22.41	7.89	8.43	10.59	10.64	1844.39	1928.39	2230.61	2223.94	949.88	1038.63	1108.21	1109.37
1519	CTSO	6.36	5.99	0.87	1.38	3.12	4.8	1.19	1.32	346	324	49	77	173	263	68	75
221908	PPP1R35	24.53	17.68	21.74	21.27	18.37	10.54	28.83	18.24	415	297	373	365	312	181	498	321
10296	MAEA	34.91	41.07	35.31	36.03	28.61	26.53	34.13	31.38	1405	1619	1470	1474	1182	1072	1453	1315
92609	TIMM50	45.42	34.22	61.85	59.31	57.3	43.49	76.6	56.39	1518.06	1225.46	2154.9	2129.13	1962.77	1485.69	2717.23	2045.62
9310	ZNF235	1.32	0.83	0.62	0.63	0.96	0.97	0.77	0.66	77.99	49	38.98	38.99	58	57.98	49.99	41
94234	FOXQ1	0.07	0.12	0.11	0.09	0.09	0.09	0.02	0.02	3	5	5	4	4	4	1	1
11095	ADAMTS8	0	0.02	0.01	0	0.33	0.44	0	0	0	1	1	0	22	29	0	0
654231	OCM	0	0	0	0.09	0	0	0.25	0	0	0	0	1	0	0	3	0
256643	BCLAF3	2.15	3.1	1.78	1.48	1.88	2.63	2.41	3.78	214.9	296	181.03	154.1	184.19	241.73	308.33	423.06
400745	SH2D5	0.02	0.02	0.09	0.09	0.02	0	0.11	0.17	1	1	6	6	1	0	7	13
8835	SOCS2	48.95	38.83	0.55	1.03	2.71	2.36	6.03	4.86	2047	1544	26	51	118	99	289	238
401265	KLHL31	0.07	0.02	0.3	0.2	0.05	0.05	0.51	0.19	7	2	33	22	6	4	57	21
8660	IRS2	29.74	27.93	12.58	12.31	6.2	10.11	26.59	34.67	3891	3630	1695	1648	827	1332	3642	4751
27127	SMC1B	2.53	3.71	0.04	0.08	0.22	0.37	2.57	2.88	176	271	3	6	16	28	192	219
283417	DPY19L2	0.41	0.43	5.33	5.48	4.28	4.22	1.08	0.95	53.85	63.36	700.86	649.01	419.96	451.73	80.46	74.7
1047	CLGN	0	0.12	7.31	7.76	4.6	11.41	2.14	3.16	0	6	382	404	238	583	114	168
25921	ZDHHC5	42.94	41.86	42.58	43.76	49.95	46.72	44.63	47.76	3533	3417	3602	3678	4179	3861	3843	4119
283212	KLHL35	0.7	0.65	1.71	2.79	1.07	0.78	3.21	3.63	25	23	63	102	39	28	120	136
160418	TMTC3	2.68	3.3	0.85	0.75	1.46	1.97	1.69	1.75	316	410	106	92	186	255	217	234
8031	NCOA4	231.61	194.82	90.93	100.2	67.01	72.56	100.85	114.49	15187	12677	6160	6733	4496	4798	6942	7861
1477	CSTF1	24.8	25.5	48.38	47.55	19.84	20.77	21.93	20.76	964	977	1937	1890	781	817	892	845
10365	KLF2	2.08	2.19	0.52	1.05	1.57	2.3	0.18	0.5	108	113	28	56	83	120	10	27
205564	SENP5	11.53	11.53	15.28	16.82	5.73	5.69	5.66	6.14	1166.14	1268.32	1579.16	1705.65	666.39	606.81	670.03	723.93
646817	SETSIP	0.08	0	0.13	0.12	0.09	0.36	0	0.11	1.58	0	2.57	2.22	1.67	6.84	0	2.09
733	C8G	0.34	0.68	0.25	0.56	0.56	0.64	4.28	6.12	8	16	5	11	11	13	86	121
3692	EIF6	54.25	45.25	114.72	118.07	81.29	72.47	123.88	105.49	1105	915	2392	2441	1698	1500	2674	2278
140710	SOGA1	1.69	1.86	12.87	14.48	10.03	6.85	5.51	5.65	454.71	498.25	3563.26	3984.67	2747.4	1852.01	1541.62	1580.12
55703	POLR3B	5.68	3.93	5.42	4.93	4.27	3.48	6.15	5.04	450	303	445	402	346	275	513	419
117154	DACH2	0	0	0.44	0.35	0.03	0	0	0	0	0	23	21	1	0	0	0
8467	SMARCA5	32.14	29.18	40.04	36.64	30.13	31.96	35.81	38.52	2938.74	2645.91	3776.44	3408.95	2854.04	2944.09	3446.19	3714.7
8929	PHOX2B	0	0	0	0.01	0	0	0	0	0	0	0	0.7	0	0	0	0
100996709	LOC100996709	2.19	5.42	5.61	4.12	3.9	3.91	4.48	4.97	73.72	188.25	174.18	144.75	118.59	121.22	153.98	168.23
169792	GLIS3	0.01	0.03	0.46	0.27	0.02	0.08	0	0.01	1	3	61	36.97	2	9	0	1
4832	NME3	7.13	6.43	6.32	8.21	16.45	16.59	1.14	0.65	131	118	120	155	309	308	22	13
35	ACADS	4.09	3.67	2.89	3.29	4.59	2.71	6.7	6.54	147	131	107	121	168	98	252	246
79815	NIPAL2	10.86	9.55	6.09	5.5	8.01	8.32	5.89	5.56	1087.72	939.04	601.26	516.36	753.27	782.48	595.92	557.5
140738	TMEM37	0.03	0.1	0.44	0.38	0.54	1.22	0	0	1	3	14	12	17	38	0	0
84937	ZNRF1	11.91	12.21	9.44	10.77	5.35	5.87	15.07	14.92	701.57	730.93	626.26	633.13	400.17	398.65	877.84	916.45
3000	GUCY2D	0.45	0.36	0.02	0.03	0.02	0.08	0.12	0.14	56.43	44.6	3.17	3.38	2.38	10.1	15.02	18.01
27148	STK36	2.66	2.2	3.88	3.74	2.92	3.16	3.04	3.63	238	184	333	327	248	266	273	328
129025	ZNF280A	0	0.08	0	0.02	0.2	0.64	0	0	0	3.05	0	1.01	8.11	25.87	0	0
4783	NFIL3	5.1	6.92	5.63	7.26	6.01	22.6	7.33	8.39	191	265	216	284	232	863	287	338
4014	LOR	0.06	0	0	0	0	0.06	0	0	1	0	0	0	0	1	0	0
5361	PLXNA1	6.98	7.65	9.03	10.58	5.04	5.9	8.17	7.78	1188	1291	1585.02	1839.23	878	1011.64	1457.02	1385.68
116064	LRRC58	14.56	15.84	24.17	23.01	16.47	18.9	34.1	37.96	2091.7	2262.26	3576.07	3384.4	2412.74	2734.5	5130.64	5714.48
64965	MRPS9	26.17	16.55	46.62	39.09	21.89	16.44	38.48	26.35	703	444	1288	1073	597	442	1084	742
168448	CDC14C	2.29	2.38	0.57	0.53	1.53	1.69	0.58	0.47	123.09	126.9	31.32	29.04	84	91.28	32.87	26.23
23598	PATZ1	16.17	15.83	17.88	22.18	17.94	15.62	5.4	5.52	1039	1016	1135	1400	1178	997	365	363
22807	IKZF2	0.04	0.02	0.33	0.38	0.05	0.06	0.02	0.02	10.45	5.35	74.58	81.81	11.89	11.58	5.32	5.88
54455	FBXO42	4.04	4.22	8.19	8.92	5.9	7.89	8.07	7.48	466	480	973	1049	689	918	983.02	912
54664	TMEM106B	6.84	5.62	4.83	4.36	3.51	3.89	4.18	4.51	811	662	588	531	422	465	517	559
5017	OVOL1	14.03	12.86	0	0.02	0	0.21	0	0.05	805	723	0	1	0	13	0	3
146754	DNAH2	0.11	0.15	0.09	0.12	0.08	0.1	0.15	0.21	6.17	8.08	5.76	7.06	4.61	6.1	10.78	17.26
4043	LRPAP1	21.01	21.69	20.81	22.47	10.05	13.28	70.32	68.78	2690.13	2729.37	2709.56	2859.49	1410.11	1770.92	8913.63	8693.52
9522	SCAMP1	9.95	6.55	13.07	11.26	6.12	4.3	10.35	9.03	1159.34	756.77	1570.77	1340.81	724.82	503.84	1260.77	1102.17
100528062	ARMCX5-GPRASP2	1.19	1.45	1.28	1.48	1.92	1.73	1.72	1.49	112.14	133.3	102.3	117.61	165.35	148.61	159.57	139.16
728568	C12orf73	3.94	3.43	2.95	2.18	3.83	3	3.34	2.17	142	114	103	77	132	104	124	81
2745	GLRX	33.85	51.5	26.15	28.63	15.91	25.49	28.28	36.29	692	1034	559	609	332	527	603	772
102724993	LOC102724993	49.5	53.57	19.6	22.91	22.34	31.59	31.63	30.6	1664.97	1757.46	709.9	760.96	691.17	942.88	1020.8	1004.91
8665	EIF3F	125.88	115.32	175.51	179.02	195.51	164.88	96.22	81.55	2885	2626	4142	4199	4568	3804	2309	1958
166012	CHST13	14.8	12.14	0.21	0.36	4.99	6.47	7.27	6.89	486	396	7	12	167	214	250	237
7220	TRPC1	0.13	0.14	0.94	1.36	0.19	0.23	0.27	0.42	19.04	20.47	93.16	136.55	25.93	35.62	31.42	51.87
1906	EDN1	0.18	0.06	0.06	0.03	0	0	0.03	0.06	7	2	2	1	0	0	1	2
1361	CPB2	0.07	0.22	0.03	0.12	0.03	0.12	0.41	0.32	2	7	1	4	1	4	14	11
116135	LRRC3B	0	0	0	0	1.61	0.87	0	0	0	0	0	0	87	56	0	0
54811	ZNF562	7.88	8.19	1.34	1.52	10.18	8.63	0.98	1.13	843.25	873.53	145.92	165.32	1103.03	922.9	111.05	126.09
6164	RPL34	651.63	556.5	751.39	740.54	598.27	539.09	436.27	369.04	6655	5657	7893	7723	6246	5566	4698	3954
339366	ADAMTSL5	3.22	3.61	4.86	7.08	2.93	3.6	0.64	1.22	154.22	172.1	237.74	348.29	142.89	174.09	33.58	61.29
23492	CBX7	1	0.76	5.9	7.39	2.28	2.08	2.74	3.13	71	56	444	541	170	151	216	235
10989	IMMT	63.18	58.55	68.25	69.18	66.01	64.07	66.9	68.28	3125	2886	3452	3501	3326	3185	3451	3538
441250	TYW1B	3.44	2.54	4.33	4.03	1.07	1.09	1.16	0.98	158.35	107.18	238.94	221.62	43.93	44.46	58.73	49.27
26539	OR10H1	0	0.05	0.04	0.05	0.05	0	0.11	0.01	0	1.04	0.8	1.06	1	0	2.35	0.18
646174	C16orf90	0	0	0.05	0.16	0	0	0.06	0	0	0	1	4	0	0	1	0
56893	UBQLN4	28.32	25.48	54.05	58.31	38.43	31.7	51.09	40.95	1856	1666	3628	3949	2622	2078	3471	2867
54953	ODR4	6.69	6.9	7.28	8.43	7.15	10.11	4.63	5.33	416.08	442	447.98	473	459.63	648.22	307.3	368.97
55471	NDUFAF7	14.19	13.73	15.13	14.41	7.34	8.2	13.95	13.29	554.86	527.12	593.81	574.3	288.27	320.84	597.74	545.08
105374103	LOC105374103	0.38	0.73	1.31	1.24	0.43	0.51	0.63	0.82	34.81	67.03	124.68	117.25	40.29	47.29	61.5	79.71
340547	VSIG1	0.66	0.77	0.79	0.47	0.65	0.85	0.65	0.51	38.58	44.49	48.11	28.26	38.42	49.78	39.72	30.83
4007	PRICKLE3	5.84	6.04	9.93	11.03	6.21	7.1	8.43	7.91	305.61	309.84	533.51	589.98	328.68	372.46	461.47	431.52
118426	BORCS5	5.28	5	4.37	4.91	1.18	1.51	5.57	4.38	280.11	246.51	212.82	206.34	90.69	75.16	221.86	213.96
333929	SNAI3	7.33	5.69	7.43	12.87	4.7	8.04	8.55	5.73	231	178	241	415	151	255	282	189
197021	LCTL	0.42	0.72	0.95	0.82	0.7	1.51	0.98	1.37	16.81	26.91	41.17	35.52	28.09	58.6	38.46	53.71
5872	RAB13	23.95	50.55	41.62	65.06	11.55	28.86	17.34	30.56	518	1091	917	1413	259	616	394	699
26005	C2CD3	4.09	5.9	7.86	8.67	4.9	6.48	4.41	4.65	593	750	1144.13	1246.13	693.11	898.08	634	708
221079	ARL5B	5.4	5.74	6.34	6.32	3.39	4.38	4.48	5.33	733	775	885	875	467	599	637	752
10657	KHDRBS1	87.41	89.46	94.6	98.49	106.15	100.19	111.03	115.82	4689	4770	5225	5405	5806	5411	6233	6511
59348	ZNF350	4.88	5.53	2.4	2.62	1.48	1.8	0.43	0.35	226.49	253	116.01	121	71.41	88.29	21	17.17
23710	GABARAPL1	3.49	10.93	2	3.46	1.02	2.55	1.44	1.91	114	363	69	119	35	86	52	69
128864	C20orf144	0	0.2	0.1	0.39	0.1	0.1	0.38	0.19	0	2	1	4	1	1	4	2
92715	DPH7	22.58	17.31	17.55	14.99	15.42	14.47	10.93	8.74	920.41	692.02	704.22	638.14	618.48	571.14	461.32	377.34
503835	DUXA	0.64	0.49	0.2	0.27	0.92	0.94	0.16	0.31	40.06	30.09	12.8	17.32	58.37	58.85	10.38	19.99
6156	RPL30	1875.38	1663.26	1021.71	1052.82	2167.3	1910.24	1286.47	1064.47	18239	16072	10232	10479	21488	18702	13101	10845
3111	HLA-DOA	1.7	2.04	0.25	0.22	0.23	0.25	0.2	0.17	110.35	131.4	17.01	14.28	15.38	16.01	13.67	11.72
125893	ZNF816	4.12	3.65	2.53	2.38	2.92	4.05	1.66	1.77	198.14	175.6	125.21	116.95	143.72	197.7	83.74	89.5
10845	CLPX	21.34	15.22	24.23	21.51	16.99	14.36	40.76	32.4	1237.2	947.93	1429.89	1278.32	1011.61	836.68	2511.24	2044.79
913	CD1E	0	0.1	0	0	0.17	0.67	0	0	0	3.17	0	0	4.3	19.2	0	0
23347	SMCHD1	20.36	17.16	20.82	18.91	14.33	16.85	26.33	26.55	3153.01	2753	3180	2865	2221.04	2528	4200.94	4235
100506084	ARL17B	14.59	8.65	11.62	15.51	5.85	4.24	9.52	9.15	401.4	266.53	357.99	457.23	191.51	113.16	248.62	260.94
10721	POLQ	7.79	7.77	8.21	8.66	8.05	8.83	5.95	7.03	1086	1087	1211	1232	1184	1281	893	1016
163351	GBP6	0.18	0.16	0.19	0.23	0.28	0.31	0.25	0.21	12.03	13.27	17.53	20.77	18.72	27.94	20.34	19.53
949	SCARB1	30.22	22.45	25.57	29.84	70.3	58.98	59.04	43.5	1533	1123	1332	1548	3614	3010	3121	2304
9779	TBC1D5	20.69	13.6	26.6	20.89	20.57	14.13	20.73	13.25	2427.5	1674.08	3181.31	2508.83	2531.93	1704.63	2670.21	1716.62
112267857	LOC112267857	0.07	0.14	0	0.13	0	0.07	0	0	1	2	0	2	0	1	0	0
30836	DNTTIP2	22.03	17.19	30.77	27.98	30.51	32.89	24.66	22.77	1112	862	1599	1445	1570	1671	1303	1204
2264	FGFR4	0.73	0.51	5	9.83	2.37	1.87	0.06	0.02	40	29	292	557	135	104	3	1
26205	GMEB2	6.52	7.03	10.57	11.86	6.72	8.54	6.7	5.97	514	538	859	952	539	659	545	481
2326	FMO1	0	0	0	0	0.03	0	0	0.03	0	0	0	0	1	0	0	1
100129543	ZNF730	0.08	0.2	3.07	3.77	1.63	2.87	0	0.22	4.42	9.97	103.92	136.01	73.9	134.67	0	4
729597	SPDYE6	0.18	0.1	0.19	0.36	0.16	0.47	0.27	0.43	10.44	5.77	11.32	21.59	9.56	27.58	16.5	26.15
9759	HDAC4	5.21	4.92	5.38	4.79	3.77	4.13	0.03	0.03	833.83	780.97	884.8	809.21	618.98	673.41	9.42	9.44
29979	UBQLN1	29.99	27.73	32.71	32.43	46.8	47.28	52.79	53.21	2298	2118	2576	2544	3668	3655	4237	4292
55486	PARL	83.52	61.02	84.8	76.04	62.2	45.44	30.67	27.26	1962.3	1458.77	2069.28	1864.88	1524.11	1140.11	736.86	679.4
2590	GALNT2	21.16	21.99	36.65	42.99	19.38	24.92	65.06	64.56	1765	1818.04	3138.96	3646.55	1640.2	2090.24	5678.03	5629.08
84080	ENKD1	3.86	6.43	9.68	11.57	5.38	7.87	6.86	6.16	118.81	198.68	297.94	352.78	162.97	249.06	221.83	196.96
7092	TLL1	0	0.02	0	0.02	0	0	0	0	0	1	0	1	0	0	0	0
5930	RBBP6	18.25	17.3	15.68	15.08	14.72	17.32	21.66	22.04	2263	2088	1920	1812	1849	2163	2711	2848
27245	AHDC1	3.04	4.4	2.97	4.7	2.42	3.67	4.24	5.1	362	517	365	573	291	439	529	634
8785	MATN4	0.02	0.06	0.11	0.11	0.09	0.19	0.29	0.53	1	2	4	4	4	7	13	20.25
26958	COPG2	11.76	7.57	18.71	18.47	10.15	7.99	11.72	10.26	686.97	439	1124.98	1103.97	604	469.95	716.97	627.99
26033	ATRNL1	0.36	0.3	0.3	0.24	0.25	0.31	0.19	0.24	74.09	66.57	73.38	61.94	55.09	67.01	47.46	64.27
107987096	LOC107987096	0	0	0.5	0.33	0.5	0.31	0.01	0.04	0	0	35.51	23.82	35.57	22	1	3
22911	WDR47	2.36	3.07	4.35	5.63	5.92	5.6	3.11	4.61	170	226	327	421	440	420	237	350
10908	PNPLA6	14.81	15.38	7.96	8.2	15.22	15.24	11.32	11.82	1216	1258	672	689	1274	1260	972	1018
79875	THSD4	0.05	0.06	0.03	0.04	0.11	0.31	0.02	0.03	8	9	5	8	19	52.01	2.98	5
4713	NDUFB7	123.21	100.79	83.12	87.98	91.1	73.96	80.2	68.5	1207.3	981.53	848.44	897.52	916.02	750.53	838.24	726.63
10536	P3H3	0.46	0.59	10.98	12.31	0.2	0.04	1.97	1.29	23	29	560	624	10	2	102	67
23012	STK38L	13.68	16.07	4.43	4.44	5.38	11.2	6.08	7.05	1174	1382	391	382	470	953	549	635
55285	RBM41	4.83	4.78	5.74	4.98	3.03	4.37	2.08	2.38	445.78	530.76	477.94	429.67	311.56	433.27	203.12	258.82
1586	CYP17A1	0	0	0	0	0	0	0.03	0.03	0	0	0	0	0	0	1	1
100130302	SUPT20HL1	0.01	0	0.21	0.33	0	0	0.87	0.5	0.96	0	20.57	32.37	0	0	88.21	50.05
101927345	LOC101927345	0.73	1.53	0.19	0.45	0.84	1.02	1.2	0.8	25.63	36.2	7.14	9.29	29.84	34.34	42	28.92
1823	DSC1	0.1	0.21	0.12	0.16	0.31	0.1	0.23	0.11	7.85	16.83	9.81	13.2	24.57	8.25	19.45	9.07
4496	MT1H	329.46	179.54	0.14	0.14	0	0	0	0.14	2232.1	1208.58	1	1	0	0	0	1
10438	C1D	23.01	25.38	32.8	29.93	21.52	21.67	25.54	26.19	508	556	747	674	485	479	587	604
222642	TSPO2	0.28	0.18	0.04	0.04	0.08	0	0.07	0.14	6	4	1	1	2	0	1	3
1893	ECM1	3.91	18.69	0.45	1.01	59.08	115.39	13.46	31.84	155	737	17	41	2384	4607	559	1324
144132	DNHD1	2.22	2.1	0.61	0.64	1.39	0.91	1.03	1.12	575.64	537	101	99	293.32	211.17	186	212
7586	ZKSCAN1	17.8	17.14	10.88	11.2	8.25	10.04	10.48	11.82	3150.69	2989.02	1975.08	2020.31	1487.59	1778.66	1920.86	2175.18
51573	GDE1	27.86	21.15	36.94	34.61	30.41	26.04	31.32	25.55	1519.11	1146.26	2074.27	1931.33	1692.07	1429.86	1787.77	1459.34
25802	LMOD1	0.04	0.05	0.03	0	0	0.09	0.03	0.08	3	4	2	0	0	7	2	6
23553	HYAL4	0.06	0.07	0.18	0.08	0.2	0.05	0.07	0.13	2.5	3.15	8.33	3.62	9.1	2.19	3.38	6.11
54795	TRPM4	10.88	11.83	2.16	4.07	13.83	13.49	12.96	20.94	654	708	145	275	844	813	815	1320
85452	CFAP74	0	0	0.01	0.05	0.02	0.02	0	0	0	0	1	5	1	2	0	0
63925	ZNF335	9.97	9.34	9.56	9.26	11.12	12.14	9.9	9.79	865.51	805.13	857.08	820.05	976.84	1056.41	895.37	904.37
221830	TWISTNB	24.07	18.88	25.32	22.87	13.59	17.96	23.3	21.03	1744	1359	1889	1696	1004	1310	1768	1596
7082	TJP1	0.01	0.01	0	0	0	0.01	0.01	0	1	1	0	0	0	1	1	0
844	CASQ1	0.14	0.11	0	0.03	0	0.03	0	0	5	4	0	1	0	1	0	0
6142	RPL18A	1039.3	850.38	1073.15	1146.96	1173.39	905.46	1025.71	774.76	12393	10075	13177	13997	14264	10869	12807	9678
84224	NBPF3	0.76	0.78	8.39	8.86	3.48	3.48	13.32	11.7	65.41	68.2	667.63	715.94	310.26	296.39	1114.75	1020.67
4094	MAF	0.6	0.4	0.05	0.03	0.18	0.37	0	0.03	82.9	51.48	8.48	6.61	25.3	52.75	0.65	6.58
55540	IL17RB	0.07	0.03	7.67	12.03	0.03	0.11	0.11	0.15	4.83	2.25	288.96	449.23	2.03	7.67	7.72	10.81
1827	RCAN1	9.58	9.16	13.59	12.63	6.85	17.28	29.15	23.26	439.35	402.6	615.85	567.96	310.76	810.58	1381.66	1107.08
63036	CELA2A	0	0	0.06	0	0	0	0	0	0	0	1	0	0	0	0	0
101927506	LOC101927506	9.51	10.13	6.39	6.24	5.3	4.93	7.13	6.52	316.39	328.25	218.48	224.3	190.68	178.23	275.87	257.02
5893	RAD52	5.51	3.95	2.91	2.79	2.34	2.57	3.55	3.51	308.08	236.01	157.43	167.85	136.34	150.69	200.23	191.21
7812	CSDE1	183.12	149.02	202.25	193.51	297.3	308.55	192.79	194.86	13619	10921	15590.6	14747.2	22470.6	23069.3	14968	15136
112942	CFAP36	4.25	5.72	9.85	10.19	5.98	7.15	17.35	16.33	106	139	249	258	151	173	442	420
8687	KRT38	0	0	0	0	0	0.06	0	0	0	0	0	0	0	3	0	0
115557	ARHGEF25	0.68	1.24	2.94	5.02	0.89	1.67	1.55	3.77	31	56	143	243	43	79	77	177
56967	C14orf132	0.18	0.21	5.72	9.4	0.22	0.36	0.17	0.11	25.74	29.62	847.72	1380.51	34.85	52.72	25.98	16.51
163486	DENND1B	7.79	6.97	3.3	3.17	11.08	10.88	2.47	3.31	1139.98	971	509.88	423.99	1706	1625	382.12	503.05
23742	NPAP1	0.32	0.27	0.22	0.2	0.21	0.18	0.11	0.18	48.19	40.46	34.47	30.63	32.08	27.8	17.75	29.1
5730	PTGDS	0.14	0.28	0.07	0.07	0.13	0	0	0.07	2	4	1	1	2	0	0	1
93343	MVB12A	13.36	10.21	14.64	13.69	12.32	8.29	20.02	16.2	345	264	397	366	327	214	543	439
387103	CENPW	26.42	28.94	26.58	26.07	15.97	14.04	32.47	30.75	549	597	567	550	338	292	705	663
10634	GAS2L1	2.95	4.36	2.23	3.82	5.54	5.53	1.96	3.14	145	204	113	189	274	270	97	156
645432	ARRDC5	0	0.16	0.07	0.03	0.09	0.13	0.03	0	0	2.69	1.98	1	2.5	2	1	0
8728	ADAM19	0.24	0.53	0	0.01	0.16	0.27	0.04	0.06	27	63	0	1	20	33	4	7
100289187	TMEM225B	0.53	0.5	0.76	0.66	0.54	0.54	0.48	0.41	64.19	61.65	111.03	73.79	73.76	76.67	62.06	61.6
388327	C17orf100	1.39	1.02	1.25	1.13	0.31	0.39	0.7	0.42	39.91	29	37	33	9	11.13	21	12.62
1173	AP2M1	301.97	315.68	257.74	273	174.62	181.24	148.77	149.21	10786	11202	9487	9986	6358	6516	5566	5584
23369	PUM2	34.06	28.37	41.79	37.96	27.57	23.44	37.64	35.58	3817.55	3105.85	4855.55	4375.46	3162.42	2688.61	4460.55	4180.14
148789	B3GALNT2	9.95	9.11	27.08	24.27	28.19	28.04	15.82	13	858.27	761.41	2419.42	2147.2	2462.61	2364.42	1394.04	1180.07
57482	KIAA1211	0.03	0.03	4.79	3.81	0.18	0.13	0.01	0.01	4	4	631	498	24	15	1	1
220992	ZNF485	4.28	3.35	6.46	6.61	2.23	1.41	0.2	0.3	197.11	146.03	290.64	295.51	115.83	66.26	13.9	18.58
51207	DUSP13	0.16	0.43	0	0	0	0.08	0	0	3	11	0	0	0	2	0	0
10905	MAN1A2	8.55	7.72	10.84	10.73	9.06	11.46	10.25	10.51	1118.21	1070.56	1540.02	1426.37	1184.08	1306.94	1350.02	1359.84
51206	GP6	0.96	0.83	0.74	0.51	0.8	0.7	0.66	0.63	40.03	34.34	31.42	21.95	34.06	29.45	28.77	27.74
7265	TTC1	61.12	55.91	54.64	52.31	63.2	61.13	53.43	47.8	1660	1509	1528	1454	1750	1671	1519	1360
253982	ASPHD1	0.41	0.38	9.27	12.55	16.43	13.07	8.54	8.38	11	10	283.01	372.42	505.03	388.48	277.2	250.71
126282	TNFAIP8L1	7.47	7.92	7.63	8.82	4.84	2.32	10.68	11.96	532.21	561.86	559.72	639	356.19	167.2	794.24	897.77
29920	PYCR2	62.76	59.01	121.38	129.9	125.19	140.59	67.95	72.22	1974	1860	3945	4199	4048	4449	2257	2382
3992	FADS1	30.11	39.88	39.38	49.06	73.02	65.43	44.56	61.26	2391.37	3230.26	3220.98	4036.18	5933.94	5285.84	3720.25	5216.24
728661	SLC35E2B	6.72	5.95	15.65	17.68	19.25	16.17	18.32	19.86	692.36	617.74	1611.67	1775.32	2054.2	1651.99	2032.9	2135.27
105379545	LOC105379545	0.02	0.06	0	0	0.4	0.63	0	0.02	0.25	0.95	0	0	5.98	9.34	0	0.26
90701	SEC11C	37.58	35.23	23.7	21.6	30.13	38.97	47.48	48.93	550	494	345	306	454	571	720	732
2647	BLOC1S1	54.05	48.26	21.57	24.58	48.58	48.61	26.37	22.33	550	488	226	256	504	498	281	238
80231	CXorf21	31.63	26.23	6.96	5.08	66.84	65.47	15.28	11.85	1123.76	925.85	254.75	184.8	2420.84	2341.66	568.61	440.89
55964	SEPT3	2.09	4.18	14.79	16.37	3.9	3.61	38.35	30.13	172.03	333.11	1175.23	1224.56	306.25	315.38	3158.26	2531.5
4629	MYH11	0.26	0.44	0.23	0.21	0.01	0.04	0.08	0.05	32.84	50.88	28.17	25.09	1.06	5.2	10.44	6.37
1351	COX8A	438.12	436.07	406.26	464.35	433.87	429.16	280.06	283.93	3874	3831	3699	4202	3911	3820	2593	2630
1621	DBH	0	0.04	0.04	0.08	0	0	0	0	0	2	2	4	0	0	0	0
3552	IL1A	0.33	4.81	0.02	0.02	0	0.11	0.02	0.02	18	260	1	1	0	6	1	1
114788	CSMD3	0	0	0	0	0	0	0	0	0	0	0	0	1	0	0	0
4929	NR4A2	0.35	0.53	0.75	0.82	0.4	0.85	0.43	0.63	20	32	43	50	24	52	25	39
51639	SF3B6	101.85	87.2	131.62	139.65	101.4	89.37	231.06	201.29	1405.86	1195.94	1870.85	1972.77	1426.92	1241.88	3339.69	2910.72
3299	HSF4	1.96	3.08	1.06	1.52	1.33	2.18	1.61	1.72	92.39	143.99	50.75	73.51	63.91	104.27	80.28	83.72
163115	ZNF781	0	0	0.27	0.18	0.03	0	0	0	0	0	16	11	2	0	0	0
84735	CNDP1	0.02	0.02	0	0	0	0	0.05	0	1	1	0	0	0	0	2	0
170627	XAGE5	0.08	0.08	0	0	0	0	0	0	1	1	0	0	0	0	0	0
92840	REEP6	7.77	5.54	21.06	26.07	6.82	7.23	10.64	10.37	219	155	611	752	196	205	314	306
347252	IGFBPL1	0.12	0.18	0.11	0.11	3.77	6.39	0.04	0.16	7.62	12.01	7.83	7.78	254.56	419.49	2.9	10.85
79640	C22orf46	7.02	9.46	10.53	13.5	4.86	8.19	3.13	4.02	655.28	876.82	1011.86	1289.75	462.7	768.99	305.49	392.94
493856	CISD2	8.48	10.6	5.93	6.8	7.09	8.87	6.56	6.71	933.25	1159.06	671.56	766.3	795.94	982.55	755.55	773.02
8428	STK24	61.42	83.52	65.43	68.73	38.71	40.63	86.1	84.07	2940	3955	3213	3396	1898	1987	4375	4258
4826	NNAT	0.13	0.23	0.65	0.45	0.39	0.43	0.44	0.67	3	5	15	10.28	9.43	10	11	16.55
2570	GABRR2	1.38	1.05	0.22	0.14	0.65	0.52	0.28	0.44	112.19	88.53	16.8	11.67	51.89	39.09	23.59	33.56
6473	SHOX	2.3	2.15	1.91	1.72	1.08	1.41	1.52	1.18	97.89	88.8	73.41	64.63	41.86	51.76	60.79	45.46
10810	WASF3	0.1	0.05	12.61	12.93	0	0.01	0.02	0	9	4	1170	1193	0	1	2	0
27079	RPUSD2	5.9	3.12	9.29	7.94	9.61	5.38	12	7.94	229	121.93	376	319.26	385.01	213	494	327.01
1131	CHRM3	0.35	0.42	0.42	0.48	0.52	0.67	0.36	0.31	63.03	74	74.23	86.55	91.14	113.7	65.34	58.11
323	APBB2	3.08	3.58	9.83	9.9	1.68	2.64	11.84	11.64	360.48	410.03	1187.86	1176.44	192.49	304.79	1479.12	1445.7
340596	LHFPL1	0	0	0	0	0.04	0	0	0	0	0	0	0	1	0	0	0
64180	DPEP3	3.28	3.6	0	0	0	0	0.03	0.03	105	114.45	0	0	0	0	1	1
6641	SNTB1	25.66	22.4	14.03	7.73	5.53	4.82	26.03	30.12	2328	2038	1310	693	523	412	2424	2789
91523	PCED1B	0.29	0.85	0.18	0.76	4.67	10.49	0.22	0.36	12.65	35	8	30	194.58	413.69	8	16
107985556	LOC107985556	0.26	0.09	0.26	0.13	0.13	0.02	0.08	0.13	12	4	12	6	6	1	4	6
5700	PSMC1	103.97	92.37	82.83	76.61	87.15	89.34	93.9	87.91	3036.37	2693.07	2494.4	2285.55	2594.79	2626.06	2874.25	2698.57
56936	CCDC177	0	0	0	0	0.09	0.09	0	0	0	0	0	0	7	7	0	0
10120	ACTR1B	14.72	8.75	17.02	18.95	12.59	8.8	20.21	15.94	601	346.63	711.72	794.4	521.74	370.03	871.28	675.47
29127	RACGAP1	26.06	27.39	28.73	27.3	23.7	18.08	38.75	41.66	1466	1520	1667	1565	1358	1030	2289	2448
11273	ATXN2L	75.22	69.25	84.09	83.68	89.98	100.55	102.64	100.65	5603	5156	6497	6439	6923	7583	7962	7861
10003	NAALAD2	1.35	0.87	3.95	4.24	1.49	1	0.83	0.61	103.83	66.65	284.81	305.66	117.38	77.77	67.23	49.07
107987433	LOC107987433	1.02	1.58	0	0.25	1.81	1.75	0.2	0.15	63.3	97.04	0	15.74	114.17	108.92	12.99	10
219931	TPCN2	7.6	7.3	8.92	9.71	5.65	4.54	7.6	7.02	611	599	602	620	439	339	506	467
10978	CLP1	10.03	9.5	13.74	12.36	9.98	8.56	12.13	10.5	339	321	467	430	346	286	431	374
135293	PM20D2	23.35	15.05	37.18	33.8	12.38	9.39	29.68	23.75	1939.4	1267.13	3228.53	2907.65	1058.86	807.54	2639.5	2114.28
64393	ZMAT3	3.48	5.29	3.15	3.07	1.19	1.34	0.66	0.84	586.63	885.57	547.83	530.83	204.17	227.78	117.64	148.87
400746	NCMAP	0.46	0.51	0.39	0.5	0.68	0.53	0.4	0.38	33.93	37.57	29.53	37.74	51.18	39.57	30.77	29.42
11339	OIP5	14.73	15.58	21.28	21.09	10.7	9.5	14.74	15.37	331	348	494	485	246	213	348	363
10044	SH2D3C	8.68	19.6	3.15	7.02	6.47	10.07	1.18	3.16	503.88	1127.8	187.73	417.66	384.98	586.85	71.36	185.48
60488	MRPS35	72.68	52.3	30.69	27.06	63.36	47.85	46.69	39	2540	1816	1104	946	2257	1683	1679	1424
107987489	107987489	0	0	0	0	0	0	0	0.01	0	0	0	0	0	0	0	0.25
80742	PRR3	12.44	9.5	18.05	17.16	9.42	5.97	14.84	10.2	777.7	593.48	1167.2	1103.3	600.83	375.4	973.37	668.95
2016	EMX1	0.1	0.11	0.11	0.09	0.17	0.14	0.09	0.08	16.75	18.25	19.56	15.54	24.52	24.24	16.53	15.04
4217	MAP3K5	8.14	7.72	8.34	5.55	3.86	3.07	9.45	9.19	754.13	700.38	806.12	526.79	372.72	293.4	946.47	920.96
6708	SPTA1	0.01	0.07	0.01	0	0.05	0.2	0.11	0.25	2	11	1	0	7	30	15	39
84901	NFATC2IP	18.56	22.1	32.47	33.35	23.31	23.45	28.78	31.62	1226.16	1464.99	2114.78	2234.09	1587.16	1587.74	1995.29	2214.91
10203	CALCRL	0	0.01	0	0	0.06	0.23	0	0.01	0	1	0	0	6	23	0	1
10725	NFAT5	6.87	8.4	5.72	5.68	2.9	4.14	3.63	4.62	1676.9	2047.65	1440.16	1416.2	692.6	1022.32	915.91	1176.47
64506	CPEB1	0.02	0.02	0	0.04	0.07	0.12	0	0.02	1	1	0	2	4	7	0	1
150209	AIFM3	2.29	2.33	0.93	1.11	2.09	1.4	0.62	0.55	102	101	42	50	93	61	29	25
9789	SPCS2	42.23	49.5	50.97	51.22	41.19	47.43	34.71	34.51	2120	2469	2635	2632	2108.21	2397	1825	1815
171177	RHOV	0.19	0.8	1.92	2.93	0.16	0.41	0.67	0.49	6	25	62	94	5	13	22	16
54476	RNF216	14.33	12.01	26.1	25.16	18.58	15.38	25.18	23.52	1160.17	1048.35	2023	2056.08	1560.51	1268.83	2083.88	1995
5286	PIK3C2A	6.62	7.66	5.42	4.98	6.31	7.82	5.37	6.05	1000.74	1114	820.91	764.7	964.36	1185.51	839.02	945.86
9120	SLC16A6	4.47	10.57	0.8	0.6	0.93	0.79	1.25	1.36	313.32	723.56	59.04	45.23	68.11	57.03	93.91	103.5
80198	MUS81	15.08	15.75	22.53	22.45	22.31	23.96	12.8	14.45	646	671	999	988	979	1029	569	639
166824	RASSF6	0.55	0.73	0.08	0.04	0.05	0.08	0.1	0.13	59.47	59.97	8.36	4.77	6.23	9.19	11.56	15.82
27445	PCLO	1.53	0.97	0.05	0.09	0.3	0.64	0	0	495	302	17	28	97	203	0	0
10009	ZBTB33	10.6	8.31	10.64	10.27	19.11	12.22	13.9	14.8	1032	803	1066	1024	1896	1199	1420	1509
64759	TNS3	18.26	13.33	18.25	17.42	22.79	12.98	20.23	19.42	2580	1866	2641	2511	3274	1845	2992	2869
401409	RAB19	0.03	0	0	0.03	0.03	0	0.02	0.05	1	0	0	1	1	0	0.77	1.81
64343	AZI2	16.63	12.01	29.41	22.17	11.44	19.16	33.15	34.87	774	597	1212	881	569	849	1527	1525
100652833	LOC100652833	0.03	0	0.04	0.02	0	0	0.05	0.02	2.22	0	3.16	1.15	0	0	4.05	1.21
2202	EFEMP1	3.46	5.48	0.09	0.08	0.07	0.15	0.02	0.06	188	309	5	4	4	8	1	3
57568	SIPA1L2	1.05	0.91	0.43	0.59	0.58	1.83	4.11	5.68	134	114	57	75	73	229	542	752
23544	SEZ6L	0.03	0	0	0	0	0	0	0	3	0	0	0	0	0	0	0
91694	LONRF1	7	7.84	6.67	5.2	6.49	5.64	6.71	6.82	458	510	445	351	433	371	463	470
55809	TRERF1	20.04	17.65	9.35	8.97	8.29	7.47	25.29	26.66	2968	2596	1427	1353	1248	1126	3907	4107
8501	SLC43A1	1.42	1.59	61.43	57.98	16.75	18.17	47.48	44.72	63	74.7	2840	2661	769.96	797	2201.03	2053.6
23101	MCF2L2	1.53	1.36	0.7	0.76	0.67	0.76	0.6	0.62	142.81	138.82	77.99	83.8	74.16	80.49	68.55	68.74
9464	HAND2	0	0.02	0	0	0.02	0.02	0	0	0	1	0	0	1	1	0	0
57414	RHBDD2	37.87	45.69	15.11	17.46	12.51	16.65	17.94	18.66	1274	1513	532	580	432	566	620	639
50856	CLEC4A	2.76	4.23	0.02	0.09	0.05	0.23	0.1	0.25	65	98	1	2	1	6	4	6
57562	CEP126	0.14	0.2	0.17	0.17	0.29	0.43	0.12	0.09	18.91	26.03	23.4	22.25	38.99	56.41	16.42	11.78
5583	PRKCH	0.92	1.84	5.4	6.19	2.89	6.15	0.02	0	56	107	334	376	180	377	1	0
868	CBLB	4.06	3.31	1.63	1.25	0.82	1.14	1.94	1.92	455	375	186	152	98	134	247	237
123624	AGBL1	0.02	0.02	0.01	0	0	0.01	0.01	0.05	3.87	5.27	1.35	1	1.07	2.72	1.25	6.59
10861	SLC26A1	0.65	0.87	1.93	2.44	0.69	0.87	1.07	1.07	25.26	33.05	98.94	127.12	26.9	41.58	42.93	50.31
145258	GSC	0	0.05	0	0	0.45	0.87	0	0	0	1	0	0	10	19	0	0
9796	PHYHIP	0.17	0.05	0.06	0.13	0.14	0.13	0.39	0.22	11.01	3.1	4.31	8.84	9.03	8.32	24.89	14.28
3717	JAK2	5.47	5.13	2.36	2.18	8.5	8.89	2.36	3.45	513.01	478.19	234	210.01	834	839.5	231	340
55251	PCMTD2	6.05	6.26	15.26	16.69	4.2	3.64	5.63	5.5	440	453	1143	1242	311	267	429	419
26013	L3MBTL1	0.99	0.8	1.31	1.25	0.51	0.45	2.16	1.66	59	47	80	77	32	27	134	104
352909	DNAAF3	0.07	0.1	15.2	20.23	0.55	0.34	3.96	2.64	3	4	647	855	23	14	172	116
122509	IFI27L1	6.98	9.53	4.37	5.66	10.32	15.97	5.01	7	120	153	94	111	149	241	100	137
9399	STOML1	1.57	1.13	2.71	2.72	0.91	1.33	3.8	3.09	58.27	40.03	100.02	105.3	34.11	49.22	150.09	120.52
5154	PDGFA	1.44	4.28	0.88	0.95	0.64	1.49	0.83	0.97	63	183	40	41	30	70	37	45
6711	SPTBN1	21.08	13.03	39.15	31.78	11.74	11.23	22.41	23.38	3619	2179	6768	5411	1979	1902	3937	4106
25790	CFAP45	0.39	0.46	0.53	0.44	0.15	0.3	0.55	0.58	13	15	18	15	5	10	19	20
101060211	CT45A7	0	0	0	0.07	0	0.09	0.06	0.06	0	0	0	1	0	1.5	1	1
151556	GPR155	0.61	0.68	1.14	1.35	0.43	0.81	1.02	1.04	81.29	86.15	142.62	154.24	61.57	108.18	133.38	140.66
29057	FAM156A	1.9	3.32	3.15	4.96	4.6	2.12	2.62	5.38	73.66	120.97	123.9	191.48	163.66	83.61	104.47	195.89
10484	SEC23A	14.06	14.69	16.42	16.77	4.33	4.19	20.97	23.24	879	909	1100	1118	276	269	1446	1571
79888	LPCAT1	58.44	47.29	35.08	31.53	55.42	41.64	62.35	54.31	4178	3339	2575	2322	4072	3002	4621	4014
4670	HNRNPM	135.56	121.82	149.81	131.2	152.21	133.34	164.17	145.28	6213.12	5567.16	7109.64	6166.44	7096.42	6149.87	7869.78	6998.21
1559	CYP2C9	0	0	0	0	0.03	0.03	0	0	0	0	0	0	1.11	1	0	0
9262	STK17B	10.1	15.84	17.15	20.55	8.47	11.7	16.66	28.58	982.42	1520.03	1743.93	2069.61	840.92	1150.51	1706.82	2926.02
10863	ADAM28	1.89	4.02	1.53	2.26	0.81	3.84	0.03	0	122	290.63	97	147.01	54	238	3.03	0
51764	GNG13	0	0	0.11	0.27	0.17	0.11	0.27	0.38	0	0	2	5	3	2	5	7
10957	PNRC1	36.22	51	32.56	44.6	27.31	48.72	11.8	14.88	1388	1955	1313	1759	1056	1867	438	558
368	ABCC6	20.33	21.54	6.71	8.07	10.27	14.69	0.05	0.05	513.27	654.62	189.07	261	281.05	556	5	3
342184	FMN1	0.15	0.15	0.1	0.1	0.37	0.61	0.11	0.09	34.97	35.02	22.88	23.67	90.98	139.47	25.86	23.5
84808	PERM1	0.09	0.09	0.22	0.57	0	0.02	0.92	0.99	5	5	13	33	0	1	59	59
5451	POU2F1	3.46	2.18	4.58	3.88	3.72	2.73	3.6	3.49	746.79	564.17	1227.58	969.83	898.62	595.77	924.68	848.74
54531	MIER2	11.58	10.61	19.19	16.64	9.32	8.08	9.9	10.26	651.68	562.76	1165.81	997.8	528.74	426.15	575.09	613
3705	ITPK1	56.4	55.69	27.22	28.88	20.57	18.53	21.61	21.69	3223.55	3130.71	1609.46	1696.53	1213.53	1072.8	1308.29	1295.57
1491	CTH	1.18	1.44	6.18	5.74	0.79	2.98	5.07	6.07	53.86	59.88	279.22	265.72	31.91	140.17	259.15	306.1
9040	UBE2M	65.21	63.62	46.86	50.23	80.46	74.37	87.83	80.52	1823	1767	1349	1437	2293	2093	2571	2358
130399	ACVR1C	0.35	0.85	0.06	0.06	0.08	0.44	0	0.02	58	141	9	10	14	74	0	3
950	SCARB2	8.91	13.75	9.69	10.2	15.36	21.29	16.47	20.16	786.77	1215.08	883.75	923.89	1388.09	1899.57	1533.88	1876.54
3476	IGBP1	24.59	22.36	23.4	27.34	24.07	23.1	27.63	27.81	756	684	743	860	756	716	889	896
6755	SSTR5	0	0	0	0	0	0	0.23	0.27	0	0	0	0	0	0	12	14
25896	INTS7	10.34	14.4	14.02	17.29	22.34	28.19	16.8	19.45	867.4	1207.55	1214.37	1483.86	1909.85	2396.15	1474.87	1711.25
1830	DSG3	0.42	0.4	0.16	0.22	0.4	0.29	0.37	0.23	43.53	40.87	17.08	23.55	42.23	30.75	40.3	24.86
100131094	DPP9-AS1	0.28	0.14	0.2	0.28	0.08	0.12	0.42	0.19	16.21	8.09	11.7	16.33	4.8	6.89	25.04	11.33
26263	FBXO22	11.88	12.12	22.26	20.38	13.27	12.61	20	20.58	526.79	548.99	992.38	916.97	572.14	556.33	988.32	1013.05
102724957	LOC102724957	0	0	0	0	0	0.24	0	0	0	0	0	0	0	2	0	0
27006	FGF22	0.09	0	0.43	0.11	0.09	0	0	0.21	1	0	4	1	1	0	0	2
728841	NBPF8	2.65	2.98	4.98	4.86	1.88	1.94	12.39	10.54	360.17	401.42	695.56	675.62	259.54	264.85	1760.49	1498.45
4864	NPC1	5.02	5.95	12.29	14.05	5.79	10.2	32.73	53.06	455.64	543.43	1133.32	1287.4	533.55	926.04	3095.67	5026.16
699	BUB1	40.32	29.9	55.71	50.49	53.92	34.75	67.42	61.82	2723	1985	3844	3452	3679	2340	4738	4342
9361	LONP1	47.91	32.24	37.53	29.44	53.82	45.77	101.02	79.29	2452	1731	1957	1632	2979.96	2407	5725.81	4390.95
25828	TXN2	109.22	101.7	95.26	102.05	105.43	95.6	59.31	56.03	2704.59	2504.42	2432.68	2582.19	2661.89	2386.86	1547.4	1455.98
114882	OSBPL8	23.56	28.55	13.56	12.69	14.04	21	15.77	20.22	3102	3703	1844	1718	1881	2802	2184	2795
8120	AP3B2	5.39	8.09	0.27	0.13	1.12	2.14	1.82	2.79	366.96	491.33	20.6	10.01	67.39	141.28	128.41	185.24
102724624	LOC102724624	0.24	0.11	0	0	0	0	0	0	4.77	2.24	0	0	0	0	0	0
255394	TCP11L2	0.69	1.58	0.37	0.61	0.08	0.08	0.25	0.42	41	84	20	30	5	4	14	23
54148	MRPL39	25.31	20.73	22.76	20.81	21.11	15.11	30.61	28.19	527	432	469	429	443.29	317	654	601.41
79637	ARMC7	8.33	8.92	13.04	14.72	8.36	10.93	5.51	6.15	279	319	421	476	306	360	175	222
3833	KIFC1	54.04	59.85	50.66	55.82	104.24	89.93	69.44	71.3	2098.13	2248.09	2009.88	2220.45	4119.15	3472.83	2823.49	2870.11
56155	TEX14	0.02	0.07	0.2	0.25	0.02	0.13	0.02	0.1	2	6	19	24	2	12	2	9
56993	TOMM22	88.74	52.52	139.72	115.42	91.81	51.62	77.81	54.14	2237.25	1315.66	3627.14	2977.93	2359.75	1310.13	2054.07	1429.81
55203	LGI2	0.22	0.39	0.15	0.09	0.38	0.55	0.37	0.23	12	16	11.88	11	28.05	40.89	45	28
56938	ARNTL2	1.99	3.54	5.24	5.39	2.73	3.72	2.91	3.05	256.96	457.97	697.9	710.19	356.16	482.22	396.6	406.83
23217	ZFR2	0.08	0.02	0.04	0.04	0	0.06	0.06	0.06	6.99	2.07	4.09	4.04	0	5.33	5.77	5.64
54776	PPP1R12C	19.84	20.59	14.38	15.98	24.15	25.26	33.13	35.22	1089	1122	813	899	1351	1395	1906	2025
107986352	LOC107986352	0.87	0.23	0.63	0	0.95	1.03	0.24	0.38	67.43	17.81	50.46	0	74.97	80.94	19.9	30.69
51542	VPS54	8.98	8.05	11.77	10.06	9.74	7.08	8.74	9.42	659	584	867	768	727	520	694	743
9238	TBRG4	48.47	29.08	58.44	49.5	51.53	30.01	73.25	52.14	2012	1164	2504	2119	2193	1247	3201	2286
64760	FAM160B2	6.88	5.78	9.92	11.45	10.41	11.03	7.58	7.95	431	391	662	753	700	696	508	543
285672	SREK1IP1	6.11	4.93	7.77	7.17	9.08	8.58	6.11	5.96	782.99	627.79	1026.32	941.69	1187.31	1107.15	819.93	799.78
222658	KCTD20	37.15	36.77	35.01	33.63	26.19	24.02	44.8	41.49	3749.23	3680.83	3639.38	3476.63	2695.52	2447.07	4731.48	4376.76
26281	FGF20	0	0	0.11	0.05	0.11	0.05	0	0	0	0	2	1	2	1	0	0
202051	SPATA24	4.75	3.91	11.52	11.76	6.28	8.25	3	1.73	147	134	372	434	204	239	55	41
302	ANXA2	239.78	324.77	16.15	23.87	186.64	209.83	259.7	338.51	6530.37	8748.73	470.18	672.12	5127.48	5713.94	7390.98	9762.15
6821	SUOX	6.72	6.97	0.36	0.35	9.09	9.09	3.73	4.59	357.85	399.96	49.99	39.83	492.23	536.55	243.08	295.72
5810	RAD1	20.07	25.44	13.15	14.15	25.42	22.36	9.46	9.48	1752.74	2207	1182.6	1264.52	2262.91	1965.75	864.6	867.42
645426	TMEM191C	0.44	0.58	0.16	0.64	0.41	0.82	0.44	0.51	10.4	13.86	4.03	15.71	10.01	19.83	11.11	12.84
9804	TOMM20	73.2	57.8	59.38	55.74	174.53	128.13	96.49	77.54	4609	3616	3850	3592	11203	8122	6362	5115
221002	RASGEF1A	0.1	0.42	0.03	0.05	0.02	0.14	0	0.02	5	14	1	3	1	6	0	1
3837	KPNB1	105.17	105.38	152.97	141.93	187.64	185.11	153.83	154.72	8036.48	7930.43	11981	11028.8	14627.8	14240.6	12288	12317.3
4735	SEPT2	88.67	92.68	109.7	112.79	96.53	101.15	53.86	53.28	5619.2	5821.26	7123.47	7253.86	6216.77	6431.08	3541.19	3528.46
51070	NOSIP	30.72	30.27	22.63	23.78	29.49	31.03	40.45	34.2	595.11	583.21	448.68	456.17	577.95	600.78	799.22	675.37
121504	HIST4H4	0.43	0.14	0	0	0	0	0	0	3	1	0	0	0	0	0	0
134510	UBLCP1	22.07	24.74	26.38	23.23	16.37	19.75	13.44	15.24	982.88	1094.41	1209.86	1058.7	743.12	885.21	626.75	710.96
10428	CFDP1	33.7	22.64	49.37	41.88	20.32	17.28	25.71	20.02	786	518	1153	987	480	393	630	481
1289	COL5A1	0.1	0.19	0	0.01	0	0.01	0.01	0.02	16	30	0	2	0	1	1	3
991	CDC20	96.09	38.67	154.25	137.11	712.45	305.37	183.14	139.13	2959	1183	4891	4321	22365	9466	5905	4488
23197	FAF2	29.53	27.92	33.93	34.23	32.73	38.03	16.82	18.48	2226	2202	2638	2703	2733	2985	1377	1487
10560	SLC19A2	3.24	2.16	12.94	10.5	6.01	5.43	2.81	2.29	219	145	902	727	415	370	199	159
2668	GDNF	0.23	0.18	0.15	0.03	0.21	0.24	0.1	0.1	15.75	12.16	10.29	2.28	14.52	16.97	7.54	7.27
29904	EEF2K	9.09	7.81	12.54	12.53	12.82	9.27	14.24	12.87	945.95	855.53	1358.9	1391.53	1483.95	1037.75	1538.13	1399.07
23299	BICD2	10.75	9.9	9.58	9.59	11.92	9.4	8.35	9.06	1045	928	967	944	1138	893	861	930
440567	UQCRHL	5.35	3.99	5	2.93	8.19	4.41	3.91	5.88	50.46	37.39	48.55	28.31	78.68	41.84	38.55	58.08
10067	SCAMP3	38.02	31.96	81.94	89.14	85.95	83.5	83.79	69.28	1075	898	2415	2619	2488	2371	2516	2087
196383	RILPL2	51.5	60.39	32.69	26.71	47.58	56	36.26	38	1695.59	1973.5	1106.97	897.52	1598.8	1861.51	1247.82	1309.57
9881	TRANK1	3.08	3.66	1.53	2.45	1.64	3.04	0.22	0.76	598.03	700.84	310.09	489.39	323.02	593	41	152.02
151648	SGO1	10.48	12.99	14	12.98	9.19	13.07	13.24	17.92	526.15	653.93	757.59	686.91	452.29	635.95	668.83	897.04
79623	GALNT14	2.87	1.86	34.03	34.82	0.09	0.09	30.29	27.72	124	80	1539	1552	4	4	1405	1283
2780	GNAT2	0.08	0.23	0.3	0.35	0.35	0.42	0.06	0.23	2	6	8	9	9	11	2	6
56172	ANKH	66.59	78.13	20.48	19.02	6.14	7.1	17.15	16.42	3536.51	4160.18	1204.91	1132.66	586.94	666.46	1015.83	965.15
1576	CYP3A4	0.22	0.27	0.26	0.13	0.14	0.18	0.17	0.16	11.56	13.7	13.75	6.78	7.12	9.3	9.01	8.94
439921	MXRA7	15.32	27.24	35.58	42.33	10.09	19.32	14.19	17.97	585.64	1020.67	1340.37	1560.64	406.75	741.85	596.53	741.46
79729	SH3D21	1.72	1.12	1.03	1.61	0.56	0.75	0.96	1	96.09	65.56	56.74	86.85	38.17	45.09	63.37	73.36
10885	WDR3	15.99	5.72	43.88	37.49	46.38	25.56	48.06	34.57	1154.01	409.97	3260.99	2769	3412.33	1857.05	3631.92	2613.97
25775	C22orf24	0.17	0.09	0.13	0.2	0.19	0.17	0.19	0.08	4	2	3	5	5	4	5	2
140469	MYO3B	0.08	0.22	0.04	0.06	0.07	0.19	0.11	0.16	9.43	25.21	4.64	7.4	8.02	22.05	12.73	18.96
10981	RAB32	36.12	29.32	22.04	18.09	25.29	28.99	40.7	37.95	796	642	500	408	568	643	939	876
8941	CDK5R2	0.02	0.04	0.04	0.08	0.04	0.08	0.08	0.33	1	2	2	4	2	4	4	16
7366	UGT2B15	0.07	0.02	0.03	0.09	0.05	0	0	0.05	2.94	1	1.2	3.97	2.16	0	0	2.07
79800	CARF	2.9	2.21	1.81	1.92	1.3	2.32	1.37	1.31	236.76	205.5	186.92	204.32	116.01	174.8	145.19	122.02
84142	ABRAXAS1	3.68	2.68	12.72	10.62	5.7	4.56	9.96	6.42	188.3	134.55	671.49	544.76	297.07	228.82	534.04	353.25
57794	SUGP1	12.99	12.78	13.17	15.26	20.37	22.78	16.2	15.97	557	546	582	653	870	952	712	711
8165	AKAP1	19.2	11.34	29.88	27.68	29.57	24.09	24.42	19.52	1386	812	2219	2037	2166	1746	1842	1474
26043	UBXN7	13.66	14.45	16.39	15.35	5.96	7.22	4.34	5.21	2272.47	2510.26	2917.16	2820.85	1020.71	1113.48	838.45	915
54206	ERRFI1	0.43	0.97	3.14	3.63	0.8	2.49	2.09	2.85	41.27	77.61	214.66	236.3	57.95	169.81	141.61	192.4
10924	SMPDL3A	9.68	17.63	2.88	3.23	2.46	5.44	2.42	3.8	347	615	108	118	87	190	87	136
23060	ZNF609	15.27	12.35	15.51	16.87	8.48	7.84	20.73	22.19	2411	1973	2532	2727	1360	1243	3406	3637
10399	RACK1	1332.17	1099.51	1706.01	1664.21	1777.13	1393.97	1143.56	938.69	26851	22019	35408	34329	36516	28284	24135	19820
57465	TBC1D24	4.11	5.18	9.35	9.86	4.32	5.36	6.97	7.55	505.91	629.52	1189.27	1242.38	544.92	664.81	910.7	975.85
7086	TKT	453.75	388.72	204.6	221.07	190.85	184.9	353.5	273.48	18306.2	15634.4	8532.89	9140.99	7796.33	7481.36	14899.7	11563.3
5879	RAC1	222.53	219.7	102.31	105.58	206.93	189.35	181.18	196.83	9638	9455	4565	4682	9137	8257	8217	8932
5910	RAP1GDS1	17.3	17.24	30.32	25.47	23.6	25.42	18.89	16.46	1013	1017	1718	1492	1445	1538	1156	1028
57509	MTUS1	1.21	1.06	0.21	0.18	0.38	0.67	0.57	0.63	100	91.48	22.03	19.8	39.71	53.56	43.27	50.32
114659	LRRC37B	10.62	14.48	6.58	5.75	5.11	8.1	5.98	6.32	617.32	822.35	396.01	343.09	299.39	473.7	365.64	387.2
5297	PI4KA	39.77	34.02	22.14	26.91	29.05	27.16	37.42	31.65	4175	3421	2435	2929	3199	2951	4609	3889
84722	PSRC1	10.84	5.7	25.71	24.08	32.01	12.11	22.58	21.21	358	185	872	806	1058	397	767	725
9994	CASP8AP2	8.56	12.84	9.52	8.95	10.09	15.28	5.79	8.04	1058	1578	1213	1135	1277	1904	753	1042
57481	KIAA1210	0.03	0.03	0.03	0.07	0.05	0.04	0.04	0.03	4.54	3.65	5.11	10.32	6.79	6.19	5.9	4.3
111188157	LYNX1-SLURP2	0	0	0.12	0	0	0	0	0	0	0	2	0	0	0	0	0
7582	ZNF33B	2.74	2.39	4.1	4.21	2.2	1.99	2.55	2.5	323.32	279.64	498.55	509.14	264.58	236.42	312.01	310.89
29085	PHPT1	26.17	20.69	16.13	19.47	40	36.23	14.82	13.02	575	448	367	437	886	791	342	299
51232	CRIM1	1.93	2.32	7.47	6.19	0.66	0.69	0.31	0.19	196.92	225.85	740.99	628.39	66.99	69.65	34.98	22.12
8216	LZTR1	7	4.26	11.66	9.48	10.97	7.82	7.36	5.63	563	340	965	780	899	633	620	474
339175	METTL2A	8.84	6.86	15.25	11.37	16.09	11.89	11.06	8.77	399.64	317.99	689.35	543.01	748.05	541.2	535.19	423.08
57646	USP28	5.93	4.96	14.41	13.71	4.27	4.67	9.91	9.09	492.77	412.84	1238.49	1173.29	365.71	389.45	863.7	795.91
55591	VEZT	10.01	10.81	6.78	6.84	4.82	7.3	7.59	8.94	871	942.98	604.31	611.15	428	642.24	687	805.28
5639	PRRG2	0.55	0.4	0.08	0.27	0.35	0.35	0.52	0.38	14	10	2	7	9	9	14	10
341350	OVCH1	0.07	0.11	0	0.01	0.06	0.21	0	0.02	9.99	16	0	1	8	29	0	2.36
55559	HAUS7	9.86	5.61	16.82	16.41	14.35	9.72	27.87	20.89	246	139	432	419	365	244	728	546
127391	TMCO2	0	0	0	0	0.15	0.3	0.07	0.07	0	0	0	0	2	4	1	1
146177	VWA3A	0.01	0.03	0.05	0.05	0.04	0.02	0.09	0.12	1	2	2.98	3.16	3.01	1.73	6.47	8.77
8703	B4GALT3	17.59	15.2	55.29	53.66	37.89	30.34	29.46	25.19	645.04	548.62	2104.46	2008.97	1402.06	1100.53	1127.42	961.26
7027	TFDP1	210.68	245.95	146.67	161.95	94.09	100.85	234.94	217.24	10136	11726	7226	8036	4644	4894	11866	10954
98	ACYP2	3.97	4.77	4.22	5.78	6.19	6.5	7.37	7.81	104.23	118.96	112.78	153.29	159.67	170.77	190.11	196.55
10286	BCAS2	29.39	32.75	37.3	34.13	38.79	56.55	35.36	39.91	700	775	915	832	942	1356	882	996
7262	PHLDA2	10.6	21.34	22.58	30.42	3.43	8.08	3.45	3.97	176	352	386	517	58	135	60	69
340980	OR52B6	0	0	0	0	0	0.05	0	0	0	0	0	0	0	1	0	0
1415	CRYBB2	14.65	13.12	6.69	10.31	9.84	9.89	2.66	3.01	200	178	94	144	137	136	38	43
9749	PHACTR2	4.64	6.4	5.55	5.42	5.25	5.7	3.42	5.21	814.59	1115.11	1002	972.87	932.2	1010.26	626.51	952.31
107986351	LOC107986351	1.68	3.17	0	0	4.45	3.63	0.16	0.44	78.44	147.25	0	0	212.1	170.85	7.84	21.58
720	C4A	0.6	0.5	0	0.12	0	0	0	0.33	60.21	49.83	0	12.41	0	0	0	34.59
152573	SHISA3	0.17	0.11	0.51	0.7	4.82	3.04	0	0	8	5	24	33	226	141	0	0
644974	ALG1L2	2.1	1.46	3.67	2.75	3.27	4.1	3.61	3.14	32.22	21.31	60.38	41.77	53.89	64.92	53.53	49.13
23474	ETHE1	32.87	36.96	8.55	9.55	15.92	20.72	40.07	44.04	578	640	156	170	269	352	739	809
7434	VIPR2	0.12	0.17	0.3	0.59	0.27	0.21	0.15	0.05	9.27	12.61	18.65	32.12	20.4	15.64	11.93	3.55
114827	FHAD1	0.05	0.1	0.07	0.03	0.03	0.08	0.05	0.2	4.66	9.84	7.06	2.81	2.97	7.4	4.89	19.15
79836	LONRF3	2.81	2.74	5.58	4.69	2.67	2.48	4.37	4.06	433.31	408.18	740.78	645.49	399.91	357.72	676.6	644.6
65003	MRPL11	52.21	45.34	62.29	60.78	56.86	45.71	39.57	32.84	1514	1307	1857	1806	1691	1338	1199	998
5494	PPM1A	8.68	8.66	9.43	9.09	4.77	6.49	4.68	5.89	1091	1077	1171	1140	573	762	623	771
58158	NEUROD4	0	0	0	0	0	0.03	0	0	0	0	0	0	0	2	0	0
197407	ZNF48	4.44	3.99	6.54	7.47	4.22	3.45	6.48	4.11	245.59	218.31	369.27	422.88	243.46	192.77	382.41	236.5
124936	CYB5D2	4.74	6.63	1.37	2.76	3.16	6.38	3.74	4.12	157.69	208.02	54.32	95.99	112.46	200.45	125.15	146.23
11014	KDELR2	54.37	64.9	34.55	38.93	63.12	67.08	80.82	90.68	2885	3421	1888	2114	3414	3583	4489	5040
7024	TFCP2	21.69	19.2	11.42	12.76	20.86	18.43	15.58	16.2	1499	1317	813	902	1469	1282	1126	1173
9690	UBE3C	8.69	7.17	31.91	34.28	31.95	28.82	29.01	29.75	808	658	3077	3268	3020	2694	2825	2892
26206	SPAG8	1.14	0.29	0.71	0.58	0.61	0.33	0.22	0.2	39	10.45	25.18	19.14	19	10	8	7
22866	CNKSR2	0.84	0.81	3.9	3.27	1	1.58	0.07	0.1	93.89	91.71	434.4	363.9	111.64	175.23	10.38	14.71
51003	MED31	2.43	4	1.92	1.7	3.07	4.46	2.34	2.96	73.82	120.86	60.3	52.83	95.23	136.77	74.56	94.49
84865	CCDC142	2.67	3.06	4.03	3.46	3.67	3.57	1.7	2.12	215.57	246.02	335.54	286.01	302.14	290.85	144.01	179.72
8992	ATP6V0E1	81.5	93.81	132.14	155.15	173.66	198.74	94.9	98.83	1295	1481	2162	2523	2813	3179	1579	1645
5756	TWF1	10.26	11.16	3.54	2.59	9.59	9.21	6.6	7.12	580	627	206	150	553	524	391	422
408263	FNDC9	0	0	0	0.02	0	0.05	0.02	0	0	0	0	1	0	2	1	0
222696	ZSCAN23	0.19	0.15	0.08	0.11	0.35	0.32	0.06	0.23	9.91	8.96	6.33	8.88	21.98	21.15	3.01	10.07
84962	AJUBA	0.45	0.67	4.89	5.68	0.56	1.46	1.94	2.21	35.42	48.14	375.01	433.86	41.11	97.12	149.75	168.28
9848	MFAP3L	0.05	0.02	1.06	0.76	0.17	0.13	0.3	0.35	8	3	133	97	23	14	38	47
285498	RNF212	0.03	0.05	0.17	0.05	3.79	3.51	0.02	0.15	1	2	6.93	2.02	100.02	110.83	0.64	6.2
768239	PSAPL1	0.06	0.05	0	0	0	0	0	0	5	4	0	0	0	0	0	0
1459	CSNK2A2	22.15	21.04	32	32.71	20.23	17.76	23.7	22.31	663	621	1028	1013	616	548	751	698
9027	NAT8	0	0	0.05	0	0	0	0	0	0	0	1	0	0	0	0	0
84520	GON7	15.92	18.52	9.61	8.49	17.5	18.14	17.62	16.27	341	394	212	186	382	391	395	365
727909	GOLGA8Q	1.95	0.63	0	0	0	0	0.22	0.94	68.39	22.01	0	0	0	0	8.16	34.38
10788	IQGAP2	4.68	10.36	10.13	9.86	6.78	9.63	18.5	17.89	456	967	1052	971	694	983	1914	1884
254013	ETFBKMT	1.46	1.32	0.99	0.54	1.17	1.09	0.54	0.84	99.47	94.8	63.43	45.68	77.07	78.8	41.49	54.64
11094	CACFD1	0.59	0.58	1.22	2.37	0.51	0.92	0.8	1.31	29	29	65.94	129	28	50	42.54	68.92
127700	OSCP1	0.34	0.34	0.42	0.41	0.33	0.27	0.33	0.15	8	8	12	10	9	7	9	4
152330	CNTN4	0.1	0.11	0.07	0.18	3.9	4.59	0.14	0.15	10.85	12.89	8.09	18.97	420.19	476.63	15.41	16.48
100507290	ZNF865	6.2	6.14	3.64	4.27	6.91	7.08	6.33	6.25	572.6	563.31	346.31	403.62	651.31	658.5	612.02	604.66
4661	MYT1	0	0.01	7.96	8.57	0.01	0	0.2	0.18	0	1	847	906.44	1	0	22	19
8843	HCAR3	0.03	0.68	0	0	0	0.37	0.02	0.02	1	26.69	0	0	0	14.83	1	1
56941	HMCES	20.68	23.71	23.59	26.47	15.03	17.5	18.45	18.06	620	709	727	817	455	534	578	572
525	ATP6V1B1	0.34	0.28	0.03	0.03	1.67	0.83	0.03	0.03	12	10	1	1	61	30	1	1
30849	PIK3R4	12.26	10.98	14.18	11.98	9.75	7.47	8.31	7.34	1153	1026	1373	1153	934	707	818	723
57153	SLC44A2	0.53	1.51	28.44	38.98	0.35	0.7	11.52	23.08	33	94	1759	2388	20	44	718	1441
9068	ANGPTL1	0.04	0.04	0	0.02	0.04	0.05	0.04	0	1	1	0	1	2	3	1	0
199964	TMEM61	0	0.06	0	0.06	0.06	0	0	0	0	1	0	1	1	0	0	0
353345	GPR141	6.35	8.44	0.63	0.75	0.78	1.24	1.58	3.11	488.73	641.97	46.56	53.61	59.64	89.55	117.21	239.67
79753	SNIP1	4.87	5.09	6.76	6.08	4.92	3.88	6.24	6.65	418.22	434.28	598	534.61	430.88	335.53	561.04	598.01
6195	RPS6KA1	63.37	88.17	98.23	98.87	84.28	86.13	86.23	104.13	3655	5046	5841	5855	4973	5004	5261	6343
4437	MSH3	9.1	7.19	8.49	6.92	6.7	6.45	6.38	5.7	754.66	591.79	724.85	587.18	566.16	538.37	554.06	494.91
7379	UPK2	0.06	0.06	0.17	0	0	0	0.11	0	1	1	3	0	0	0	2	0
51337	THEM6	17.67	9.61	22.01	23.61	5.6	2.4	21.34	13.77	746.05	418.24	949.25	999.97	252.31	114.36	943.1	598.72
105376684	LOC105376684	0.64	0.38	0.35	0.73	0.31	0.46	0.27	0.36	33.86	19.81	18.78	39.5	16.85	24.22	14.75	20.13
7706	TRIM25	28.54	27.83	36.8	34.34	37.36	48.85	19.45	20.13	3061	2966	4065	3770	4085	5275	2185	2262
3108	HLA-DMA	20.83	45.04	2.19	5.99	5.1	12.47	1.26	3.56	425	913	46	125	106	256	27	76
11258	DCTN3	51.09	53.52	45.34	42.46	67.86	60.16	28.36	29.63	868.21	906.67	777.97	723.65	1150.98	1014.64	492.52	518.19
2814	GP5	0.15	0.12	0.14	0.07	0.02	0.05	0.04	0.02	9.94	8.02	9.2	4.37	1.01	3	2.97	1.09
5216	PFN1	1546.9	1368.44	452.8	488.47	1227.82	1106.54	966.62	975.25	38691	34039	11668	12507	31322	27887	25347	25588
7494	XBP1	60.03	71.15	145.29	136.28	69.87	149.12	130.31	146.25	2011	2367	5011.65	4672.85	2386	5029.98	4567	5131
7306	TYRP1	0.02	0	0	0	0.06	0.02	0	0	1	0	0	0	3	1	0	0
972	CD74	890.33	1017.9	15.82	24.57	268.54	366.46	24.99	31.17	24457	27753	448	688	7503	10109	716	897
79719	AAGAB	19.89	24.99	30.79	31.69	20.9	24.79	42.68	41.28	872	1015	1379	1361	857	1012	1807	1808
114926	SMIM19	56.29	48.46	20.42	19.37	22.27	24.47	14.45	12.41	972.51	836.16	378.69	381.37	400.34	463.94	269.41	246.71
150353	DNAJB7	0.42	0.32	0.31	0.42	0.24	0.2	0.27	0.3	20.01	15.13	15.18	20.69	11.64	9.57	13.3	15.06
11031	RAB31	32.81	45.8	42.18	48.72	18.55	22.01	22.61	36.12	2441	3387	3233	3710	1407	1651	1764	2816
4082	MARCKS	14.82	15.12	0.77	0.78	5.97	6.92	31.06	23.77	1189	1205	64	64	488	559	2610	1998
254263	CNIH2	1.9	2.19	0.78	0.35	1.03	1.04	0.35	0.54	47	54	20	9	26	26	9	14
84886	C1orf198	4.14	4.55	11.41	10.89	5.25	7.27	18.14	15.31	284	308	809	780	369	511	1328	1099
5867	RAB4A	14.99	13.32	13.41	14.42	29.33	22.75	14.99	13.39	840	745	772	826	1683	1288	884	789
284	ANGPT1	3.14	6.78	0.08	0.1	0.05	0.06	0.03	0.02	249.64	515.09	5.7	6.48	3.16	3.76	1.97	1.18
8148	TAF15	63.79	63.01	96.32	102.25	62.26	69.83	50.18	46.88	2580	2533	4011	4232	2568	2840	2123	1986
26063	DECR2	6.47	6.3	11.36	13.95	9.65	10.53	9.92	8.77	188	182	340	415	286	308	302	267
4606	MYBPC2	0.03	0.02	0	0.04	0.01	0	0.01	0.01	2	1	0	3	1	0	1	1
3217	HOXB7	2.8	3.56	2.66	3.09	1.65	2.76	0	0	70	88.51	68.44	79	42	69.54	0	0
3030	HADHA	181.83	144.66	96.87	95.27	160.79	131.52	184.45	179.58	10253	8105	5625	5498	9243	7466	10891	10608
6286	S100P	3.26	10.07	0.76	2.42	0.44	6.92	74.7	117.89	29	89	7	22	4	62	696	1099
728194	RSPH10B2	0.01	0.02	0.04	0.02	0	0.07	0.14	0.13	0.5	1	2.5	1.27	0	3	8.12	6
84752	B3GNT9	0.72	0.86	0.91	1.66	0.77	0.69	1.03	0.7	36.13	42.84	47.19	85	39.16	34.94	54.04	36.73
1983	EIF5	54.44	43.75	65.28	52.63	44.85	40.75	48.4	43.62	6039.99	4813.05	7459.89	5977.42	5072.82	4544.96	5625.05	5067.9
728358	DEFA1B	0.17	0.17	28.29	32.44	0	0	0	0.45	1.5	1.5	253.23	289.62	0	0	0	4.34
55269	PSPC1	50.52	60.4	43.24	44.43	49.07	58.81	25.64	32.07	1880.88	2282.05	1668.51	1681.41	1856.21	2184.99	1013.73	1232.12
374569	ASPG	0	0	0	0.03	0	0	0	0.08	0	0	0	1	0	0	0	3
8804	CREG1	99.9	115.56	47.64	53.03	58.35	76.46	96.01	100.29	3735	4293	1834	2029	2224	2878	3759	3928
51134	CEP83	5.86	4.01	4.32	3.74	3.03	2.88	6.65	5.37	469.13	335.41	339.4	314.02	265.32	263.3	562.58	469.88
64798	DEPTOR	2.26	1.52	2.25	1.5	2.59	3.54	3.52	2.84	213.87	149.36	190.99	138.12	208.5	275.3	308.9	255.99
56906	THAP10	2.41	4.48	1.47	1.53	2.65	7.34	1.64	2.15	91	168	57	59	102	279	65	85
286530	P2RY8	51.38	42.32	30.89	26.08	51.22	47.08	60.38	48.31	4078	3340.95	2531	2127.01	4165	3797	5015	4023
653140	FAM228A	0	0	0	0.03	0.06	0.03	0.34	0.34	0	0	0	1	2	1	12	12
51754	TMEM8B	3.97	4.79	1.23	2.03	1.77	2.91	1.78	1.69	244.69	296.26	111.99	153.88	146	207.77	134.14	137.83
64978	MRPL38	41.75	27.99	55.35	48.56	59.98	42.95	39.07	27.9	1207	804	1648	1437	1768	1250	1183	845
5296	PIK3R2	20.88	18.72	23.52	25.91	9.86	11.81	32.06	28.11	1542.13	1373.3	1788.37	1957.84	742.22	878.12	2479.1	2174.38
105378949	LOC105378949	0.11	0	0.21	0.62	0.42	0.75	0.42	1.01	2	0	4	13	8	14	9	21
79007	DBNDD1	8.39	18.33	7.48	10.67	1.07	4.39	2.05	7.07	325.03	704.21	301.68	426.22	42.03	169.7	82.62	284.63
22873	DZIP1	0.72	0.75	40.49	38.62	2.5	4.47	0.13	0.09	74.53	70.44	3134.08	3015.2	228.52	353.57	18.95	13.17
23491	CES3	1.1	1.37	0.95	1.34	6.81	6.33	3.42	3.92	66.71	83.05	61.71	89.04	475.01	419.31	247.54	264.05
26531	OR11A1	0.31	0.28	0.11	0.2	0.16	0.07	0.16	0.1	12.67	11.28	4.84	8.28	6.7	2.85	6.81	4.14
7965	AIMP2	53.93	26.45	68.34	66.06	54.71	31.97	69.52	51.71	1194.06	582.71	1553.01	1488.95	1225.93	708.53	1603.01	1196.88
501	ALDH7A1	0.58	1.07	0.96	1.92	0.62	1.2	0.02	0.03	36.78	66.51	65.17	133.4	44.63	81.02	1.42	1.73
51454	GULP1	0	0.02	0.87	0.42	0.06	0	0	0.02	0	1.32	54.6	24.45	3.63	0	0	1.15
391	RHOG	227.89	210.78	150.75	136.95	128.28	140.84	140.05	143.98	5504.63	5063.04	3752.07	3386	3157.11	3424	3538.3	3640.01
27252	KLHL20	4.53	4.26	3.74	3.81	5.98	6.28	5.5	6.08	279	260	241	241	380	388	359	384
93621	MRFAP1	92.94	77.38	62.04	59.31	39.58	35.38	113.47	94.44	3743.89	3093.5	2574.02	2442.05	1603.17	1424.06	4773.86	3975.69
89839	ARHGAP11B	10.91	8.96	9.29	6.51	10.98	10.54	8.23	9	309.32	252.4	271.29	188.84	317.34	300.78	244.16	267.15
100529215	ZNF559-ZNF177	0	0.5	0.88	0	0.14	0	0.16	0	0	26.12	46.35	0	6.82	0	8.9	0
56949	XAB2	15.34	14.52	25.95	25.38	30.82	24.18	25.64	20.89	755	710	1315	1278	1546	1198	1321	1077
54558	SPATA6	0.21	0.15	0.7	0.88	0.76	0.85	0.17	0.12	9.94	10.01	44	49.05	40	52.74	10	11
136227	COL26A1	0.02	0	0.02	0.04	0	0.02	0.03	0.04	1	0	1	2	0	1	2	2
64284	RAB17	0.28	0.68	0.05	0.33	0.77	1.53	0.37	0.81	12	26	2	13	29	61	16	33
728577	CNTNAP3B	0	0.01	0.52	0.56	2.02	2.41	0.49	0.54	0	1	63.28	68.62	245.36	289.37	61.5	67.84
7942	TFEB	10.81	11.71	4.43	5.33	11.12	13.66	15.2	16.25	448	477	189	228	468	567	660	707
6182	MRPL12	91.68	48.33	131.02	106.64	115.81	68.06	78.52	49.31	1686	883	2481	2007	2171	1260	1512	950
1267	CNP	20.14	31.05	36.34	45.96	49.3	51.25	29.23	32	1037.62	1574.38	1890.56	2358.62	2579.63	2631.64	1569.07	1702.31
26112	CCDC69	26.37	35.76	6.96	8.29	17.92	26.45	7.71	11.11	1666.49	2245.42	453.07	536.43	1154.75	1682.53	510.39	735.78
9077	DIRAS3	0.03	0	0.85	0.27	0.03	0	0	0	1	0	32	10	1	0	0	0
60626	RIC8A	23.67	23.02	36.2	38.62	33.31	31.65	30.76	27.12	1568.44	1532.86	2475.95	2632.2	2253.17	2115.25	2130.83	1886.93
5283	PIGH	6.52	6.56	10.5	9.9	7.03	5.42	13.96	10.55	172.74	173.24	285.41	270.93	188.61	144.95	387.04	291.43
11093	ADAMTS13	0.17	0.25	0.54	0.75	0.54	0.75	0.36	0.33	15.2	16.71	40.51	68.92	41.97	55.58	25.5	31.88
6715	SRD5A1	16.37	20.86	4.29	5.1	3.93	6.06	4.07	5.16	710	904	196	227	178	269	183	238
126520	PLK5	0	0	0.03	0	0	0	0	0.03	0	0	1	0	0	0	0	1
374470	C12orf42	0.12	0.04	0.04	0	0	0.04	0.11	0.04	3	1	1	0	0	1	2.74	1.02
3099	HK2	20.78	24.15	39.32	34.28	11.94	6.54	24	23.18	2303.88	2596.7	4473.95	3896.68	1355.17	737.3	2723.24	2628.3
646915	ZNF806	0.12	0.04	0.1	0.1	0.04	0.03	0.08	0.09	5.68	2.05	5.6	4.98	2.15	1	3.67	4.95
160	AP2A1	21.43	29.61	22.6	26.94	47.2	47.36	46.85	51.59	1370.41	1879.57	1486.04	1760.73	3074.92	3054.27	3135.78	3455.93
154313	CFAP206	0.05	0.05	0	0.05	0.1	0.29	0	0	2	2	0	2	4	12	0	0
57821	CCDC181	0.03	0.06	0.19	0.17	0.03	0.09	0.08	0	1	2	7	6	2	3	3	0
4904	YBX1	439.84	387.79	544.92	522.32	2503.78	2543.81	577.78	519.49	25819	22617	32938.3	31378.4	149832	150320	35513.7	31945.2
284067	CFAP97D1	0.07	0.08	0.11	0.03	0.02	0.12	0.1	0.05	3	3	3	1	1	5	4	2
112970	KTI12	9.72	6.36	16.07	14.1	19.37	16.4	21.68	16.25	303	197	516	450	616	515	708	531
8175	SF3A2	93.89	82.91	80.19	88.97	129.79	119.41	102.96	86.92	2847	2498	2504	2761	4012	3645	3269	2761
7490	WT1	7.82	8.69	17.7	16.62	12.24	14.14	0.3	0.7	428	457	955	890	676	760	14	33
3910	LAMA4	0.01	0	0.01	0.01	0	0	0	0	2	0	1	1.09	0	0	0	0
84274	COQ5	26.16	19.71	14.25	12.04	21.36	15.02	11.94	10.72	727	544	406	341	605	419	346	312
5188	GATB	16.5	8.14	20.17	18.89	10.95	6.16	8.75	6.17	678	334	851	795	458	256	376	267
80818	ZNF436	3.06	3.29	3.71	3.67	2.25	3.14	3.72	4.43	248	265	309	306	189	255	317	375
79020	C7orf25	5.38	4.59	6.18	6.23	4.95	6.02	5.31	5.91	185	157	218	218	174	209	191	216
5957	RCVRN	0.14	0.09	0	0	0.05	0.05	0	0	3.01	2	0	0	1	1	0	0
154807	VKORC1L1	13.77	10.35	27.13	25.31	16.32	12.8	24.08	19.61	1529.1	1147.19	3061.55	2842.81	1822.02	1413.16	2771.69	2256.67
3693	ITGB5	7.25	11.09	2.07	2.66	0.56	1.25	1.53	2.91	425	653.7	123.61	163.01	40.21	74.98	94.97	184
974	CD79B	2.35	3.77	0.11	1.05	1.82	4.36	0.11	0.49	49	83	2	21	38	94	2	9
100533496	TVP23C-CDRT4	2.1	2.65	0.05	1.27	0.37	0.87	0	0	113.39	142.34	2.71	70.06	20.21	47.13	0	0
10699	CORIN	0.04	0.01	0.03	0	0.01	0.05	0.11	0.04	3.32	1.08	2.8	0	1.15	4.15	7.19	3.03
10761	PLAC1	0	0.11	0	0.05	0	0.1	0	0.05	0	2	0	1	0	2	0	1
767558	LUZP6	27.52	28.95	51.91	49.51	30.82	34.41	37.58	44.53	1990	2080	3865	3664	2271.5	2505	2845	3373
83891	SNX25	5.25	6.86	9.91	9.39	0.93	1.44	2.46	2.56	345.21	423.86	628.28	583.63	77.59	104.03	164.49	180.55
57333	RCN3	1.48	2.18	0.51	0.4	0.89	1.22	1.59	1.82	51	74	18	14	31	43	57	65
375775	PNPLA7	0.97	1.2	0.11	0.36	0.93	2.41	0.61	1.02	91	108	11	36	86	222	59	98
169693	TMEM252	0	0	0	0	0	0	0.04	0	0	0	0	0	0	0	1	0
1238	ACKR2	0.46	0.68	0.84	1.63	1.96	2.51	1	2.26	25.4	37.35	47.66	91.72	110.05	139.05	57.58	130.29
56884	FSTL5	0.03	0.05	0	0	0	0.02	0	0	3	4	0	0	0	2	0	0
283971	CLEC18C	0	0	0	0	0	0.07	0	0	0	0	0	0	0	1.57	0	0
54823	SWT1	0.83	0.99	0.75	0.8	0.67	0.71	0.92	0.99	62	72	55	58.13	48	53	70.93	76
23466	CBX6	4.83	4.86	48.54	47.48	16	10.5	25.78	19.66	555	555	5753	5593	1879	1217	3108	2369
284406	ZFP82	1.32	1.14	1.38	1.47	1.97	2.14	0.47	0.32	132.78	117.83	155.53	161.34	203.27	218.34	55.11	37.22
5108	PCM1	16.18	14.82	21.13	19.3	23.79	31.97	32.44	33.78	2432.61	2336.77	3253.89	3010.57	3603.73	4850.66	4982.18	5298.56
5858	PZP	0.11	0.06	0.1	0.05	0.1	0.15	0.08	0.07	12	7.04	11.99	5	11.23	17	9	8
9853	RUSC2	6.99	8.36	3.78	4.05	4.11	6.81	6.05	6.47	720.99	770.99	399	428	422	679	610	678
8644	AKR1C3	2.66	6.96	0.09	0.14	1.21	0.62	0.13	0.42	59.26	154.25	2	3.11	26.9	13.76	3.07	9.36
11264	PXMP4	2.03	2.31	2.08	2.04	3.11	3.27	1.76	2.19	214.33	242.29	228.31	222.22	337.09	350.02	195.32	242.11
84076	TKTL2	0	0	0	0	0.04	0	0	0	0	0	0	0	2	0	0	0
5396	PRRX1	0	0	0	0	0	0	0	0.01	0	0	0	0	0	0	0	1
339766	MROH2A	0	0	0.01	0.01	0.01	0	0.02	0.04	0	0	1	1	1	0	2	3
253152	EPHX4	1.13	2.32	0.77	0.92	1.86	1.88	0	0	30	61	21	25	50	50	0	0
256646	NUTM1	0.08	0.07	0	0.04	0	0	0.01	0.01	6	5	0	3	0	0	1	1
255061	TAC4	0.3	0	0.59	0.39	0.25	0.41	0.1	0.1	3	0	6	4	3	5	1	1
107987394	LOC107987394	0	0	0	0	1.49	1.12	0.17	0.07	0	0	0	0	48.8	36.38	5.68	2.28
285989	ZNF789	28.92	40.46	8.36	9.46	15.81	24.5	8.96	14.08	1246.06	1637.1	390.2	442.65	674.42	943.45	415.98	619.45
29078	NDUFAF4	15.44	8.59	15.12	11.63	10.24	8.15	12.93	9.78	689	381	695	531	466	366	604	457
225	ABCD2	0.16	0.16	0.42	0.3	0.42	0.54	0.1	0.08	41.18	38.03	69.92	63.18	72.74	84.51	26.07	21.78
102723722	LOC102723722	0.04	0	0	0.49	0.34	0.14	0.09	0.24	0.65	0.04	0	7.61	5.15	2.25	1.41	3.93
7675	ZNF121	10.03	6.86	10.46	8.18	6.69	4.76	6.21	6.48	303	207	328	256	207	144	197	203
79728	PALB2	7.14	5.78	12.84	11.62	6.16	6.55	12.39	12.64	546.06	439.76	1007.28	890.01	482.64	495.66	984.48	1002.91
146894	CD300LG	0.38	0.41	0.32	0.25	0.48	0.69	0.48	0.63	18.73	19.67	17.69	13.39	24.1	30.01	25.74	33.88
26057	ANKRD17	23.5	19.38	29.51	29.42	22.81	25.01	20.98	19.52	3698.03	3034.47	4636.99	4610.85	3649.13	4010.96	3369.35	3155.64
8514	KCNAB2	77.05	71.25	147.39	140.63	108.84	85.36	201.13	199.77	5182.6	4947.66	10113	9979	7789	6078	14395	14497.6
27039	PKD2L2	0.11	0.09	0.26	0.1	0.17	0.14	0.07	0.12	5.07	4	11.32	4.05	7.99	7	3.27	6.12
9495	AKAP5	0.31	0.5	0.43	0.45	0.38	0.49	0.49	0.63	37.33	60.71	53.72	55.32	46.42	59.21	62.33	79.94
223117	SEMA3D	0.03	0.04	0.3	0.14	0.03	0.14	0.01	0	4	5	36	17	3	16	1	0
7076	TIMP1	166.79	238.61	78.91	103.98	81.21	114.68	177.74	218.21	2765	3943	1347	1764	1376	1915	3088	3788
85364	ZCCHC3	12.61	11.35	16.11	14.5	34.72	31.65	40.82	36.16	645	577	849	759	1811	1630	2187	1938
4238	MFAP3	6.59	8.19	10.33	10.52	6.76	6.6	5.58	5.44	613.98	754.39	1006	1005.93	641.95	628.16	547.04	533.52
107984876	LOC107984876	0.33	0.37	0.28	0.22	0.36	0.26	0.25	0.23	19.74	21.75	17.23	13.32	22.13	15.88	15.31	14.14
1312	COMT	99.94	78.51	78.6	91.99	103.56	100.8	42.53	40.46	3118.88	2452.61	2581.85	2953.76	3372.04	3210.09	1411.41	1347.42
9595	CYTIP	27.3	69.05	22.84	31.39	2.12	10.26	4.69	4.91	1268	3223	1046	1411	100	467.99	219.02	229.01
286256	LCN12	0.29	0.08	0.25	0.42	0.16	0.19	0.09	0.11	12.01	3	5	19	6	6	4	5
3883	KRT33A	0	0	0	0	0.29	0.08	0	0	0	0	0	0	7.01	2	0	0
10980	COPS6	59.24	53.96	78.02	78.58	63.18	58.28	58.26	41.38	1547	1400	2098	2100	1682	1532	1593	1132
9543	IGDCC3	0	0	0.47	0.56	0	0	0.01	0.01	0	0	38	46	0	0	1	1
7287	TULP1	0	0	0.05	0.13	0.03	0	0.37	0.61	0	0	2	5	1	0	14	23
7319	UBE2A	53.76	81.84	53.37	63.82	55.38	75.29	91.67	108.41	1860	2808	1899	2250	1951	2623	3319	3927
6860	SYT4	0	0	0	0	0.03	0.03	0	0	0	0	0	0	2	2	0	0
23263	MCF2L	0.56	0.66	0.89	1.36	0.02	0.05	0.18	0.44	47	59	92	130	2	5	17	47
29957	SLC25A24	17.58	24.12	23.32	25.5	26.08	24.13	27.83	31.48	1113	1488	1516	1657	1715	1522	1855	2114
4756	NEO1	2.44	2.52	0.97	1.42	1.21	1.81	6.21	6.81	320	329	111	175	150	219	774	826
11007	CCDC85B	13.44	9.18	46.86	45.19	32.35	19.94	22.78	12.75	302	205	1084	1039	741	451	536	300
3787	KCNS1	0.63	0.8	0.08	0.07	0.48	0.88	0.02	0.04	64	82	9	8	50	90	2	5
283008	NUTM2E	0.62	0.6	0.63	1.16	1.26	1.02	0.89	0.81	65.59	55.02	69.75	114.77	122.14	95.11	102.42	84.94
29107	NXT1	13.39	11.4	19.38	18.34	26.33	24.36	66.02	56.42	247	210	370	337	500	446	1314	1108
5468	PPARG	3.89	4.49	11.96	12.35	0.57	3.63	12.81	12.68	145.32	178.36	521.94	525.97	34.47	133.55	520.68	523.41
6563	SLC14A1	0.23	0.34	0.13	0.13	0.22	0.31	0.33	0.31	16.12	23.38	8.89	10	15.42	22.88	25.94	24.49
55359	STYK1	0.04	0.49	0.19	0.26	0.09	0.34	0.22	0.48	2	25	10	14	5	18	12	26
51143	DYNC1LI1	20.36	19.88	30.93	27.88	19.33	19.21	42.67	41.95	943	916	1477	1323	914	896	2072	2038
55959	SULF2	2.21	3.04	0.08	0.06	2.49	1.26	0	0.03	176.33	336.5	9.6	8.15	231.55	116.76	0	2
3119	HLA-DQB1	7.92	13.35	0.03	0.03	6.71	12.56	0	0	238.93	400	1	1	206.01	381	0	0
11332	ACOT7	21.75	20.33	63.32	77	59.6	47.97	75.26	69.88	605	559	1817	2215	1709	1349	2188	2046
27152	INTU	0	0	1.16	1.08	0.31	0.41	0	0	0	0	73	66	19	25	0	0
23371	TNS2	0.23	0.47	0.19	0.56	0.44	0.67	0.2	0.48	21	41	17	51	40.03	59	19	44
54785	BORCS6	4.53	4.25	4.02	4.57	3.59	3.46	6.25	5.55	160	149	146	165	129	123	231	205
162962	ZNF836	1.92	2.44	1.04	1.26	1.12	2.17	0.46	0.53	144.83	184.1	81.21	97.82	86.72	165.09	36.91	42.04
168090	C6orf118	0	0	0.03	0	0	0	0	0.06	0	0	1	0	0	0	0	2
387990	TOMM20L	0.22	0.12	0.13	0	0.22	0.33	0.21	0.1	2	1.03	1.19	0	2	3	2	1
51513	ETV7	0.22	0.49	0.04	0.11	0.33	0.64	0.18	0.83	6	13	1	3	9	18	5	23
90557	CCDC74A	0.83	1.63	1.87	3.12	0.18	1.2	3.32	3.19	28.15	52.21	58	103.21	4.31	39.5	106.4	100.05
92346	C1orf105	0.02	0	0.08	0	0.04	0.12	0.08	0	1	0	1	0	2	2.13	1	0
1026	CDKN1A	30.37	201.42	7.6	34.43	14.84	274.53	4.33	23.31	1198	7911	308	1389	593	10874	179	965
120114	FAT3	0.07	0.03	0.04	0.05	0.05	0.03	0.06	0.06	24.57	8.99	15.31	15.99	18.84	10.72	22.16	20.09
10160	FARP1	0.14	0.41	2.6	4.27	1.19	2.09	3.09	3.42	12	34	244	387	111	197	286	316
1690	COCH	10.32	25.73	65.83	76.8	1.96	7.38	0	0.06	519	1274	3401	3919	98	370	0	3
25871	NEPRO	15.89	13.28	21.99	19.51	16.03	17.49	19.19	20.77	901.8	708.27	1116.9	1024	893.05	920.24	1145.05	1116.19
11314	CD300A	22.56	33.26	20.65	23.46	17.14	17.96	5.13	9.41	665.81	992.64	620.96	733.87	531.15	567.2	173.9	321.67
1511	CTSG	430.24	418.35	6.35	9.55	353.12	396.71	871.98	1002.13	7175	6932	109	163	6003	6660	15221	17504
552891	DNAJC25-GNG10	0	0	0	0	0	0.36	0	0.34	0	0	0	0	0	9.85	0	9.83
5172	SLC26A4	0.21	0.18	0.17	0.2	0.17	0.09	0.29	0.36	18.58	16.14	15.72	17.13	15.18	8.03	27.38	34.6
22890	ZBTB1	13.4	20.18	9.6	10.96	9.81	14.51	10.53	11.82	959.31	1429.97	702.5	789.44	708.64	1038.84	787.35	884.34
56900	TMEM167B	9.19	9.21	21.81	18.81	15.77	18.45	7.33	7.28	470	467	1146	983	823	949	394	391
5106	PCK2	10.95	14.03	37.88	45.5	6.87	10.5	25.81	26.06	490	592	1710	2029	302	469	1193	1185
196513	DCP1B	14.88	12.37	5.96	8.92	4.56	4.16	6.78	6.13	584	482	240	357	182	164	279	252
100526771	SMIM35	0.15	0.31	0.02	0.04	0.12	0.23	0.03	0.22	8.48	30.9	2.55	4.92	4.71	16.95	3.77	18.47
145567	TTC7B	1.26	2.27	12.48	15.9	5.69	6.46	2.83	3.67	74	139	800	1016	357	410	183	235
57664	PLEKHA4	0.54	0.94	0.07	0.62	0.55	1.43	0.35	0.81	21	42	3	34	32	79	20	45
60529	ALX4	0.06	0.11	3.67	3.61	4.29	5.25	0.02	0.03	6	11	386	377	446	539	2	3
123263	MTFMT	6.4	7.49	16.34	17.39	6.31	5.36	17.84	16.77	265	298.78	645.61	667.9	260.67	227.94	698.89	670.22
3354	HTR1E	0.07	0.01	0.01	0.01	0.13	0.04	0.04	0.01	7.84	1.31	1.02	1.21	15.02	4.66	5.18	1.62
112268013	112268013	1.04	0.5	1.15	1.56	0.68	0.74	2.97	2.97	74	35	84	113	49	53	221	221
55005	RMND1	10.68	10.01	18.42	17.24	17.93	21.59	20.25	20.42	373.91	353.46	684.22	643.69	668.44	794.56	779.79	780.63
260425	MAGI3	1.3	2.11	4.13	4.71	3.14	4.81	1.02	0.96	161.53	245.03	536.45	611.05	406.05	599.48	124.8	128.39
79915	ATAD5	6.07	11.04	8.11	7.71	5.97	9.94	4.36	5.1	779.69	1193.79	978.13	927.82	754.85	1211.73	544.77	661.52
10527	IPO7	43.71	34.59	51.01	48.5	61.28	50.17	31.29	28.18	5056	3976	6076	5742	7227	5842	3790	3415
254240	BPIFC	0.03	0.03	0	0.03	0	0.03	0	0	1	1	0	1	0	1	0	0
9883	POM121	128.66	93.05	54.48	52.73	51.08	41.75	77.23	67.46	14585.4	10367.6	6174.52	5947.18	5743.2	4674.13	8876.74	7752.53
9398	CD101	2.71	7.73	0.5	1.23	1.07	7.08	0.69	2.84	180.98	536.03	36.91	90.43	85	502.62	48	197
104	ADARB1	6.21	3.74	6.6	7.06	1.64	1.7	17.77	18.29	561.81	366.19	695.43	740.04	151.19	167.72	1690.31	1746.72
7272	TTK	25.73	24.64	20.23	17.23	24.96	21.66	20.64	22.81	1447	1376	1167	987	1427	1223	1215	1340
819	CAMLG	5.65	6.2	7.9	8.88	8.94	9.15	10.8	9.77	234.17	255.47	337.37	376.81	377.85	381.91	468.86	424.27
29978	UBQLN2	11.96	14.11	12.96	13.35	15.25	16.05	20.87	22.23	760	891	848	868	988	1027	1389	1480
347240	KIF24	6.23	8.27	6.74	8.55	4.68	4.72	2.4	2.95	732.86	923	825.59	1018.52	552.73	582.98	306.33	382.87
439	ASNA1	21.16	20.71	73.62	70.49	55.48	34.18	73.31	56.98	508	494	1820	1732	1358	826	1843	1433
57486	NLN	18.78	11.41	43.78	34.98	29.23	31.26	32.66	26.6	1542.07	970.73	3613.23	2902.21	2661.51	2766.69	2986.14	2354.68
8140	SLC7A5	42.75	44.24	47.58	44.39	49.47	81.05	114.24	106.34	3463.47	3534.3	3986.5	3690.94	4072.16	6638.48	9912.19	9282
29959	NRBP1	19.55	19.31	34.84	38.12	41.8	41.03	46.41	53.67	812	802	1496	1629	1779	1729	2032	2344
7205	TRIP6	8.62	9.4	33.98	42.22	41.5	39.32	1.07	0.86	278	301	1128	1393	1364	1276	36	29
9716	AQR	19.03	15.76	23.39	20.69	18.37	16.29	22.89	20.87	1804	1484	2283	2007	1775	1554	2272	2072
285386	TPRG1	0.57	0.63	0.24	0.17	0.31	0.28	0.09	0.19	33.17	40.68	9.77	7.51	17.1	19.87	5.23	10.41
55824	PAG1	4.26	7.27	3.26	3.43	9.37	16.8	5.14	6.7	802.92	1363.82	625.94	652.01	1825.51	3175.53	1012.17	1311.35
84914	ZNF587	7.21	6.94	3.8	3.81	6.82	5.93	6.74	5.3	934.88	893.63	506.69	505.12	900.83	774.53	914.65	720.31
54552	GNL3L	8.62	6.35	20.33	18.9	11.81	8.63	17.7	15.56	1393.7	1021.06	3384.13	3124.36	1941.72	1405.25	2992.1	2634.65
10762	NUP50	41.55	39.64	47.26	45.11	32.18	30.64	17.09	18.57	3851.82	3634.71	4559.94	4301.48	3108.47	2921.4	1671.05	1809.59
23239	PHLPP1	6.42	4.86	14.66	14.72	20.19	14.09	3.81	4.13	703	520	1656	1653	2311	1576	441	462
57553	MICAL3	3.96	3.53	7.28	8.61	4.65	3.73	4.07	4.17	608.28	544.1	1251.61	1512.09	778.86	617.19	680.3	718.28
1144	CHRND	0.02	0	0.02	0.01	0.02	0.02	0.01	0.01	1	0	1	1	1	1	1	1
400629	TEX19	0.06	0.03	0.73	1.45	0.08	0.06	0.56	0.64	2	1	27	54	3	2	22	24
3295	HSD17B4	50.92	56.58	29.43	32.24	47.89	58.7	40.36	47.8	2541	2799	1510	1643	2438	2951	2106	2496
54957	TXNL4B	9.3	9.46	14.06	13.73	9.82	11.9	8.48	8.7	436.55	423.07	677.7	632.68	469.5	553.59	414.78	423.09
731	C8A	0	0.02	0	0	0	0	0	0	0	1	0	0	0	0	0	0
4494	MT1F	460.4	373.58	62.77	70.71	108.82	82.35	37.22	49.07	3503.4	2826.06	492.93	550.63	844.94	630.76	296.87	391.32
93973	ACTR8	9.67	7.88	13.82	13.83	7.29	7.61	15.01	14.29	904.9	767.59	1346.81	1290.43	699.88	704.23	1495.81	1418.74
27112	FAM155B	0.01	0.01	4.1	3.68	1.01	1.03	0	0	1	1	294	253	78	78	0	0
5523	PPP2R3A	0.33	0.22	1.8	1.62	1.37	1.91	0.08	0.07	43.52	29.23	186.45	213.59	186.37	237.57	12.21	10.85
9424	KCNK6	5.9	5.83	10.37	11.17	7.14	9.02	12.68	13.44	310.9	294.95	553.04	586.03	380.81	474.65	669.64	712.54
79679	VTCN1	0	0	0	0	0.02	0	0	0	0	0	0	0	1	0	0	0
401397	SMIM30	45.09	37.16	32.38	31.07	39.89	31.16	18.87	17.71	864	703	636	604	774	594	376	355
25907	TMEM158	6.72	10.43	6.95	5.33	2.35	1.91	16.06	11.09	230	355	245	187	82	66	576	398
26716	OR2H1	0.01	0.04	0.02	0.08	0.07	0.04	0	0.02	0.6	1.81	1.02	3.92	3.35	1.7	0	1.08
27019	DNAI1	0	0.03	0.07	0.01	0	0	0.03	0.03	0	2.2	3.9	1.34	0	0	2.96	2.25
11212	PLPBP	63.35	54.7	48.59	44.12	47.33	45.28	43.33	39.21	2973.54	2543.29	2334.38	2115.76	2257.55	2133.13	2092.56	1905.45
199713	NLRP7	0.12	0.98	0.02	0	0	0.06	2.44	5.79	7	62.73	1	0	0	3.45	160.63	384.23
126969	SLC44A3	0.24	0.67	1.26	1.62	0.37	1.67	0	0	8	23	46	60	11	62	0	0
5444	PON1	0.05	0	0	0.02	0.02	0.05	0.02	0	2.38	0	0	1	1.14	2.29	1.11	0
158046	NXNL2	1.63	1.54	0.74	0.51	0.89	1.07	0.58	0.32	39.6	39.18	20.28	13.68	24.26	28.67	16.12	9.02
23593	HEBP2	63.53	55	34.08	31.09	31.97	23.91	42.57	38.34	1485	1277	821	744	758	563	1040	935
57106	NAT14	7.94	6.61	6.92	8.87	8.38	7.04	1.08	0.97	196	162	176	224	211	175	28	25
79750	ZNF385D	0.07	0.17	2.24	1.18	0.16	0.09	0.05	0.02	8.5	9.12	85.05	47.37	17.11	12.43	2.02	3.99
7915	ALDH5A1	12.44	9.39	22.25	21.85	5.53	5.02	4.72	4.19	1191.84	895.06	2198.98	2146.88	539.36	483.76	473.63	421.41
64135	IFIH1	3.48	5.4	3.26	2.6	1.77	2.92	4.81	4.73	233	359	225	178	121	197	337	332
55505	NOP10	147.62	156.96	132.68	134.23	138.32	140.28	186.14	173.22	1383	1461	1280	1287	1321	1323	1826	1700
9840	TESPA1	0.97	1.74	0.43	0.87	1.82	3.8	0.67	1.03	94.18	162.92	51.75	83.71	163.46	300.37	77.24	107.23
402682	UFSP1	0.89	0.17	1.78	1.25	0.49	0.06	1.22	0.48	16	3	33	23	9	1	23	9
8832	CD84	8.11	7.09	0.45	0.39	11.83	12.41	1.76	2.6	1310.73	1138.33	71.93	62.58	1884.49	1956.77	292.85	431.02
4306	NR3C2	0.08	0.07	0.57	0.43	0.09	0.08	0.1	0.08	8	7	62.4	46.09	9	7.99	10.03	9.04
4993	OR2C1	0	0	0	0	0	0	0.05	0.05	0	0	0	0	0	0	1	1
84278	MFSD14C	8.27	7.73	5.39	5.08	8.21	10.8	4.5	5.23	228.64	214.23	166.66	176.49	253.5	316.08	132.43	151.36
390937	LOC390937	0.61	0.89	0.92	1.5	0.32	0.34	1.71	1.48	28	40.99	43.94	70.96	15	15.98	82.99	71.91
1329	COX5B	257.25	241.88	251.92	282.44	216.92	185.48	210.97	192.34	2265	2116	2284	2545	1947	1644	1945	1774
55857	KIZ	7.11	6.21	3.06	2.18	7.2	8.52	6.78	6.12	319	287	145	108	311	371	306	289
201163	FLCN	6.65	6.76	9.92	11.14	7.15	9.31	12.25	16.23	429.74	435.55	617.35	691.66	463.74	607.09	809.98	1040.69
26175	TMEM251	8.22	9.05	7.76	6.48	6.52	6.27	9.81	9.76	151	163	153	134	124	114	205	213
2121	EVC	0.16	0.15	3.5	3.94	0.06	0.11	0.09	0.08	24.52	25.91	611.89	654.85	12.33	19.79	16.14	15.84
6650	CAPN15	15.77	14.39	23.6	23.37	26.39	17.22	13.32	10.84	1751.3	1439.06	2474.92	2376.15	2901.68	1801.15	1303.95	1048.81
7555	CNBP	111.5	91.55	131.22	115.98	79.18	75.55	94.7	75.64	6986.74	5700.91	8466.24	7440.2	5057.04	4766.78	6212.1	4967.54
23392	ECPAS	24.29	19.98	10.81	9.37	17.22	13.32	22.9	20.24	2884	2291	1309	1137	2098	1597	2855	2512
8341	HIST1H2BN	3.12	3.14	0.49	0.27	0	0	0.6	0.89	24.18	24.21	3.9	2.11	0	0	4.9	7.19
8555	CDC14B	8.81	11.85	2.32	3.26	4.61	5.87	0.24	0.61	776.27	1047.86	195.61	298.09	431.5	543.18	24	57.84
2595	GANC	25.4	14.17	18.54	16.16	11.32	9.26	11.6	9.71	1736.99	1001	1170	1011	698.97	578	741	651.98
64319	FBRS	28.63	35.91	27.38	28.42	30.29	30.43	29.57	30.41	2392	2910	2328	2417	2554	2516	2568	2629
113277	TMEM106A	2.96	3.75	1.51	2.03	4.04	4.82	3.63	5.23	193.02	239.09	101.34	138.3	275.02	310.5	245.62	350.33
57282	SLC4A10	0	0	0	0	0.01	0.06	0	0	0	0	0	0	1	7	0	0
5728	PTEN	26.46	32.46	24.62	22.63	5.58	3.68	4.73	6.13	4310	5254	4129	3772	927	604	808	1045
9334	B4GALT5	37.32	34.41	56	53.82	14.35	15.42	62.25	59.04	3290.66	3014.08	5083.89	4856.62	1290.07	1368.46	5746.73	5453.42
284217	LAMA1	0.01	0.01	0.01	0	0.01	0.01	0.01	0	1	1	1	0	1	1	1	0
200232	FAM209A	1.01	0.92	0.23	0.2	0.08	0.25	0.28	0.15	13.58	11.07	4.15	3.57	1	4	4.97	2.56
646658	SYNDIG1L	0.01	0	0.01	0	0.01	0	0.03	0.03	1	0	1	0	1	0	3	3
112476	PRRT2	0.12	0.04	0.06	0.06	0.05	0	0.12	0.02	7	1	3	3	3	0	6	1
120400	NXPE1	0.01	0.02	0.01	0.01	0	0	0.04	0.01	1.03	2.01	1.01	1.01	0	0	4.05	1.13
387921	NHLRC3	12.61	13.73	9.29	9.78	4.56	6	4.79	7.32	830	895	629	655	303	395	332	507
79903	NAA60	23.18	21.2	26.11	28.93	22.21	18.51	24.41	21.54	1134	1033	1317	1457	1114	914	1251	1106
6873	TAF2	19.28	19.96	34.39	30.07	19.09	18.96	22.54	22.53	1773	1829	3287	2834	1765	1715	2164	2177
3728	JUP	39.45	61.7	3.39	6.74	3.31	7.73	3.43	6.05	2453	3829	215	421	208	494	223	400
83594	NUDT12	2.42	2.06	5.9	5.98	4.68	3.11	0	0	157	133	394	398	310	203	0	0
10163	WASF2	59.86	55.21	60.15	65.61	51.52	54.88	57.2	68.99	6377	5844	6598	7153	5595	5885	6381	7699
27257	LSM1	41.05	39.8	25.21	24.52	40.56	42.99	28.64	29.68	867.5	835.62	548.64	530.42	873.81	914.57	633.82	657.03
153222	CREBRF	2.06	1.93	1.93	2.79	1.48	2.4	0.99	1.65	247.24	273.07	248.24	347.58	200.04	291.88	136.44	235.71
80321	CEP70	8.37	7.87	15.61	14.36	9.51	9.82	1	1.6	336.03	330.86	683.72	629.92	387.83	430.26	44.18	70.02
55701	ARHGEF40	9.35	9.46	5.56	5.62	4.85	4.51	8.77	9.54	1005.7	950.83	626.55	625.39	521.6	486.58	989.72	1049.93
9985	REC8	0.95	1.38	0.49	0.51	0.5	0.73	0.43	1.02	45.29	66.58	24.37	25.36	25.26	34.06	21.38	52.19
130	ADH6	0	0	0.04	0.11	0.02	0.04	0.04	0.04	0	0	1	3	1	1	1	1
140885	SIRPA	34.46	34.66	16.65	15.73	23.86	24.69	107.75	116.66	2539.67	2514.63	1251.42	1175.23	1825.19	1860.01	8314.85	8994.33
81786	TRIM7	3.76	2.36	3.3	4.92	0.65	0.5	0.57	0.65	147.7	101.31	137.58	167.86	36.26	33.75	36.55	38.53
10998	SLC27A5	1.68	1.01	2.02	2.34	1.43	0.91	3.7	2.03	65	40	81	93	57	35	151	83
2738	GLI4	9.33	10.21	7.08	9.35	7.95	8.94	6.61	7.08	229	249	179	235	199	221	170	182
7301	TYRO3	3.72	6.01	20.45	24.27	6.05	6.88	26.06	24.91	280.99	448.18	1567.39	1851.88	461.85	518.22	2031.61	1942.59
148170	CDC42EP5	0.06	0.31	0	0	0	0.06	0	0.12	1	5	0	0	0	1	0	2
10518	CIB2	2.33	3.6	0.15	0.8	0.22	0.32	3.66	4.6	59	97	4	22	7	9	99	129
407977	TNFSF12-TNFSF13	0	0.28	0	0	0.07	0	0	0	0	9.45	0	0	2.32	0	0	0
219743	TYSND1	4.4	2.45	10.89	13.45	5.3	3.96	4.06	2.8	308.48	171.03	791.03	972.63	380.68	281.79	298.7	207.43
973	CD79A	1.92	4.84	2.29	4.46	0.55	1.15	2.02	6.69	44	109	52	100	12	26	48	157
10949	HNRNPA0	50.9	42	67.09	65.02	53.42	44.34	53.55	49.36	2803	2298	3805	3665	2999	2458	3088	2848
84792	FAM220A	8.36	9.25	12.34	13.44	14.62	17.19	13.35	12.6	342	376	520	563	610	708	572	540
7681	MKRN3	0	0	0	0	0.94	0.79	0	0	0	0	0	0	48	40	0	0
1836	SLC26A2	5.9	4.32	8.53	8.4	4.46	4.31	5.65	6.09	884.87	642.25	1312.7	1289.12	680.42	647.18	883.99	951.84
27092	CACNG4	0.02	0	0.02	0	0	0	0	0	1	0	1	0	0	0	0	0
57103	TIGAR	1.92	2.25	1.13	1.15	1.12	1.07	1.94	2.23	295.69	343.83	179.63	181.42	176.11	166.21	312.05	360.23
23541	SEC14L2	0.22	0.13	1.03	1.22	0.23	0.71	0.31	0.48	11	8	50	58	18	40	22	35
151	ADRA2B	0.11	0.45	0.02	0.34	0	0.17	0.02	0	7	28	1	22	0	11	1	0
81624	DIAPH3	15.23	21.38	11.25	10.82	9.42	14.78	16.45	15.1	1165.72	1715.35	840.29	893.87	795.29	1158.32	1334.94	1284.82
653720	GOLGA8M	40.53	30.52	1.49	1.62	14.62	10.26	18.26	16.49	3273.07	2600.05	170.41	185.25	1387.97	1035.76	1538.54	1455.16
57700	FAM160B1	3.3	3.2	6.56	5.21	2.6	2.63	7.98	7.88	358	345	733	579	288	287	901	896
80320	SP6	0.17	0.23	0.07	0.27	0	0	0	0	12	16	5	19	0	0	0	0
93517	SDR42E1	0	0	0	0	0	0	0.02	0.02	0	0	0	0	0	0	1	1
57665	RDH14	8.7	6.61	8.66	8.28	6.34	5.45	7.7	6.24	255.53	193	262	249	190	161.19	237	192
79929	MAP6D1	2.61	2.34	5.88	5.91	2.47	2.59	1.33	0.92	103	92	239	239	99	103	55	38
9290	GPR55	0.26	0.73	0.76	1.7	0.93	2.05	0.64	1.3	19	53	57	125	69	152	48	98
9107	MTMR6	16.43	17.74	12.87	10.05	11.37	12.19	13.28	14.68	1305	1385	1047	815	930	988.02	1113	1234
92344	GORAB	3.97	4.06	3.59	3.44	4.33	6.52	3.19	3.04	194	192	173	171	215	324	161	161
65991	FUNDC2	22.05	17.42	12.66	10.76	15.67	10.67	17.31	13.27	1213	952	717	606	879	591	997	765
41	ASIC1	2.41	2.17	2.22	2.65	1.68	2.12	13.62	9.01	168	147	161	190	122	146	985	663
257044	CATSPERE	0.35	0.47	0.35	0.18	0.8	1.03	0.18	0.2	18	27	19	10	46.01	56	11	12
440738	MAP1LC3C	0.55	0.86	0.51	0.84	0.88	0.34	0.23	0.54	11.92	20.25	13.18	19.45	20.63	7.43	6.64	13.39
64792	IFT22	2.9	4.98	5.39	5.8	3.26	4.39	4.71	4.55	129.63	220.72	247.87	265.87	147.72	195.76	220.04	213.61
107987373	LOC107987373	0	0	0.09	0	0	0	0	0	0	0	1.65	0	0	0	0	0
100462981	MTRNR2L2	5571.57	8328.88	2677.3	3091.06	4790.01	7944.88	4903.45	5831.49	104656	155443	51784.9	59421.8	91724.7	150231	96444.4	114749
57110	HRASLS	0	0	5.66	4.36	0	0	0	0	0	0	107	84	0	0	0	0
374879	ZNF699	1.11	1.16	1.18	1.27	0.91	0.91	0.88	1.14	137.6	143.25	150.19	160.91	115.51	112.99	114.28	147.79
79763	ISOC2	65.94	39	34.03	35.27	64.06	44.1	71.36	64.22	1261	695	640	648	1168	775	1385	1257
1770	DNAH9	0	0	0	0	0	0	0.02	0	0	0	0	0	0	0	1	0
84617	TUBB6	33.49	48.14	67.07	78.61	114.76	99.31	34.22	38.11	1152.16	1663.38	2352.76	2783.75	4247.07	3640.49	1278.36	1445.45
7345	UCHL1	0.34	0	0.05	0.19	0.14	0.15	0.09	0.14	7	0	1	4	3	3	2	3
26574	AATF	41.15	25.14	67.43	64.75	65.17	51.38	64.81	50.31	1595	981	2706	2583	2608	2028	2664	2031
55069	TMEM248	37.75	37.78	49.2	51.38	33.3	31.22	45.58	41.7	1888	1921.97	2635.23	2689.81	1780	1604.27	2589	2326.44
79858	NEK11	4.19	4.13	3.35	2.67	3.41	5.18	3.44	3.45	156.96	147.72	124.01	100.96	142.98	193.54	165.58	152.57
55328	RNLS	4.26	3.61	1.81	1.57	3.54	5.93	3.72	3.63	232.69	195.91	116.23	96.99	233.55	349.73	206.32	196.14
161742	SPRED1	0.73	0.63	5.01	4.84	0.94	1.12	1.06	0.96	101.52	87.69	729.53	708.87	136.92	159.33	159.18	141.97
4580	MTX1	30.67	29.1	41.51	39.85	30.91	26.73	25.56	21.72	926	865.99	1290.97	1230	951.97	804.98	809.94	688.95
340205	TREML1	0	0.11	0.07	0.08	0.81	1.14	0	0	0	2	2	2	18	26	0	0
120425	JAML	6.03	10.33	0.67	0.76	1.6	3.4	0.11	0.13	185	308	22	25	53	108	3	4
64225	ATL2	20.37	18.38	22.16	20.83	11.45	10.73	19.81	19.49	1636.85	1456.92	1798.16	1675.57	950.3	870.87	1640	1614.9
23170	TTLL12	37.46	18.08	81.82	80.67	55.82	31.61	23.81	14.16	2356	1130	5299	5192	3579	2001	1568	933
100133301	100133301	0.12	0.2	0.22	0.26	0.14	0.32	0.18	0.29	9.09	14.81	17.15	20.23	10.85	24.46	14.32	22.89
7249	TSC2	10.02	8.39	14.84	15.78	14.14	13.63	11.26	11.99	1019	845	1547	1639.48	1462	1384	1194	1274
29803	REPIN1	27.02	20.38	41.59	42.51	19.94	13.69	49.76	36.93	1677	1212	2552	2585	1228	810	3141	2296
23335	WDR7	6.45	6.37	3.69	3.46	3.25	3.79	4.89	4.97	830	771	478	461	420	494	636	653
2637	GBX2	0	0	0	0	1.18	1.5	0.03	0	0	0	0	0	39	49	1	0
[truncated: 16,245 more rows]

## Sheet: Table S3
Supplementary Table 3. MS data of AML cells with HU treatment
Protein Group	Protein ID	Accession	-10lgP	Coverage (%)	Coverage (%) N+	Coverage (%) N	Coverage (%) S+	Coverage (%) S	Coverage (%) T+	Coverage (%) T	Coverage (%) U+	Coverage (%) U	Area N+	Area N	Area S+	Area S	Area T+	Area T	Area U+	Area U	#Peptides	#Unique	#Spec N+	#Spec N	#Spec S+	#Spec S	#Spec T+	#Spec T	#Spec U+	#Spec U	PTM	Avg. Mass	Description
28	225	sp|P21333|FLNA_HUMAN	557.23	64	38	36	36	42	1	1	61	63	720070000	766480000	808830000	1164400000			5689300000	8459900000	160	147	94	89	88	110	3	4	212	253	Carbamidomethylation; Oxidation (M); Deamidation (NQ)	280737	Filamin-A OS=Homo sapiens OX=9606 GN=FLNA PE=1 SV=4
2	65	sp|P35579|MYH9_HUMAN	544.76	74	70	68	61	66	66	66	65	65	8063800000	7508500000	3220900000	4765000000	6270400000	8387900000	3834900000	5876600000	210	187	275	288	181	220	242	247	208	260	Carbamidomethylation; Acetylation (Protein N-term); Oxidation (M); Deamidation (NQ)	226530	Myosin-9 OS=Homo sapiens OX=9606 GN=MYH9 PE=1 SV=4
24	26	sp|P68104|EF1A1_HUMAN	544.02	84	64	63	69	65	64	71	77	67	7731800000	8397100000	7517100000	8737900000	10601000000	11444000000	6534100000	7559000000	70	48	106	109	96	107	119	123	120	99	Carbamidomethylation; Oxidation (M); Deamidation (NQ)	50141	Elongation factor 1-alpha 1 OS=Homo sapiens OX=9606 GN=EEF1A1 PE=1 SV=1
12	762	sp|P04406|G3P_HUMAN	523.21	82	79	79	79	76	78	78	78	78	21606000000	20382000000	11349000000	9826600000	18527000000	19066000000	16277000000	17548000000	53	51	185	160	137	126	169	150	150	146	Carbamidomethylation; Acetylation (Protein N-term); Oxidation (M); Deamidation (NQ)	36053	Glyceraldehyde-3-phosphate dehydrogenase OS=Homo sapiens OX=9606 GN=GAPDH PE=1 SV=3
13	270	sp|P49327|FAS_HUMAN	519.17	59	49	50	49	54	53	54	51	49	2712900000	3004600000	3297700000	5195200000	5001500000	7165300000	3126800000	3697900000	137	136	136	139	131	160	160	163	141	144	Carbamidomethylation; Acetylation (Protein N-term); Oxidation (M); Deamidation (NQ)	273424	Fatty acid synthase OS=Homo sapiens OX=9606 GN=FASN PE=1 SV=3
35	241	sp|Q00839|HNRPU_HUMAN	518.11	58	52	49	58	54	52	52	38	39	3094500000	3053700000	6941500000	5724700000	5422600000	7667800000	3045200000	3827900000	84	84	92	88	122	109	100	104	82	91	Carbamidomethylation; Acetylation (Protein N-term); Oxidation (M); Deamidation (NQ)	90585	Heterogeneous nuclear ribonucleoprotein U OS=Homo sapiens OX=9606 GN=HNRNPU PE=1 SV=6
67	1165	sp|P27797|CALR_HUMAN	517.82	70	61	63	63	70	63	63	63	63	2572800000	2694100000	3460700000	3457200000	4169500000	4279200000	7839500000	8997600000	47	47	57	55	65	67	66	64	90	94	Carbamidomethylation; Oxidation (M); Deamidation (NQ)	48142	Calreticulin OS=Homo sapiens OX=9606 GN=CALR PE=1 SV=1
153	177	sp|P14866|HNRPL_HUMAN	510.97	65	53	53	62	62	65	63	62	60	132370000	103630000	300810000	198610000	178210000	324300000	123630000	273990000	40	10	34	47	53	42	40	46	43	48	Carbamidomethylation; Oxidation (M); Deamidation (NQ)	64133	Heterogeneous nuclear ribonucleoprotein L OS=Homo sapiens OX=9606 GN=HNRNPL PE=1 SV=2
10	9	sp|P26038|MOES_HUMAN	508.9	90	85	85	77	79	79	81	86	80	10249000000	10871000000	4743800000	4243500000	5352000000	6065300000	10571000000	10775000000	93	71	188	192	142	138	143	148	170	177	Carbamidomethylation; Oxidation (M); Deamidation (NQ)	67820	Moesin OS=Homo sapiens OX=9606 GN=MSN PE=1 SV=3
16	209	sp|Q9Y490|TLN1_HUMAN	505.37	63	59	57	38	44	45	47	43	47	4925500000	4534000000	891400000	1393400000	1440800000	1946300000	1250600000	1672900000	155	136	221	194	98	114	118	118	114	128	Carbamidomethylation; Oxidation (M); Deamidation (NQ)	269765	Talin-1 OS=Homo sapiens OX=9606 GN=TLN1 PE=1 SV=3
6	357	sp|P78527|PRKDC_HUMAN	500.81	50	35	37	37	39	44	41	30	28	2355200000	2720000000	3266600000	3596100000	4618200000	5694300000	1629700000	1334800000	235	234	185	181	189	214	245	241	149	122	Carbamidomethylation; Oxidation (M); Deamidation (NQ)	469093	DNA-dependent protein kinase catalytic subunit OS=Homo sapiens OX=9606 GN=PRKDC PE=1 SV=3
1	63	sp|P08238|HS90B_HUMAN	500.38	76	62	63	64	66	74	69	63	66	5047300000	5865900000	8321100000	7769700000	14092000000	18607000000	11200000000	11217000000	126	45	207	203	258	251	280	317	255	259	Carbamidomethylation; Oxidation (M); Deamidation (NQ)	83264	Heat shock protein HSP 90-beta OS=Homo sapiens OX=9606 GN=HSP90AB1 PE=1 SV=4
17	8	sp|P14618|KPYM_HUMAN	495.34	90	88	87	85	84	85	85	88	87	2542500000	2049300000	778640000	656880000	850440000	641930000	2214500000	2589100000	82	6	161	167	98	84	102	91	170	167	Carbamidomethylation; Acetylation (Protein N-term); Oxidation (M); Deamidation (NQ)	57937	Pyruvate kinase PKM OS=Homo sapiens OX=9606 GN=PKM PE=1 SV=4
21	34	sp|P07437|TBB5_HUMAN	493.19	86	76	75	78	75	75	77	83	82	1634500000	1478000000	3106700000	2150600000	1393800000	1498800000	2708200000	2410200000	60	8	103	103	143	127	107	111	139	148	Carbamidomethylation; Oxidation (M); Deamidation (NQ)	49671	Tubulin beta chain OS=Homo sapiens OX=9606 GN=TUBB PE=1 SV=2
3	39	sp|P60709|ACTB_HUMAN	491.53	85	85	81	85	83	81	81	85	85	967600000	1083200000	545430000	440350000	740480000	739550000	723550000	670290000	92	1	243	242	178	172	209	213	219	226	Carbamidomethylation; Acetylation (Protein N-term); Oxidation (M); Deamidation (NQ)	41737	Actin cytoplasmic 1 OS=Homo sapiens OX=9606 GN=ACTB PE=1 SV=1
4	41	sp|P63261|ACTG_HUMAN	491.14	85	85	81	85	83	81	81	85	85	82199000	63716000	72332000	44405000	119350000	97105000	54941000	15119000	92	1	239	236	174	168	206	209	214	220	Carbamidomethylation; Acetylation (Protein N-term); Oxidation (M); Deamidation (NQ)	41793	Actin cytoplasmic 2 OS=Homo sapiens OX=9606 GN=ACTG1 PE=1 SV=1
8	158	sp|Q15149|PLEC_HUMAN	490.51	59	50	50	15	22	18	18	37	44	3267600000	2827100000	329660000	526300000	519590000	527530000	1600600000	2309500000	284	272	276	265	78	103	88	85	189	249	Carbamidomethylation; Oxidation (M); Deamidation (NQ)	531796	Plectin OS=Homo sapiens OX=9606 GN=PLEC PE=1 SV=3
22	35	sp|P68371|TBB4B_HUMAN	489.74	86	75	74	78	74	75	77	83	82	191390000	212490000	357600000	220370000	279970000	414990000	160330000	189870000	58	2	105	103	138	121	113	116	138	146	Carbamidomethylation; Oxidation (M); Deamidation (NQ)	49831	Tubulin beta-4B chain OS=Homo sapiens OX=9606 GN=TUBB4B PE=1 SV=1
36	36	sp|P13796|PLSL_HUMAN	486.64	80	71	74	69	67	65	63	67	65	10392000000	11345000000	4155400000	4410600000	3986700000	4275800000	7794300000	7858700000	66	56	126	125	83	81	81	72	99	107	Carbamidomethylation; Oxidation (M); Deamidation (NQ)	70289	Plastin-2 OS=Homo sapiens OX=9606 GN=LCP1 PE=1 SV=6
7	70	sp|P13639|EF2_HUMAN	482.37	71	57	60	62	61	62	58	65	62	5737400000	6570700000	10278000000	11368000000	9032800000	11798000000	12306000000	13745000000	98	96	153	135	192	212	171	158	180	191	Carbamidomethylation; Oxidation (M); Deamidation (NQ)	95338	Elongation factor 2 OS=Homo sapiens OX=9606 GN=EEF2 PE=1 SV=4
25	48	sp|O43707|ACTN4_HUMAN	480.2	78	69	70	74	71	67	69	75	72	2055800000	1945300000	1677600000	1574200000	2046100000	2064100000	3163000000	2708500000	90	58	106	97	107	108	105	104	129	118	Carbamidomethylation; Oxidation (M); Deamidation (NQ)	104854	Alpha-actinin-4 OS=Homo sapiens OX=9606 GN=ACTN4 PE=1 SV=2
44	80	sp|P55072|TERA_HUMAN	474.41	75	69	67	66	61	58	68	70	72	2888200000	3029900000	1754300000	1891400000	1869600000	2580600000	3057400000	2804100000	73	73	91	94	77	80	71	75	97	102	Carbamidomethylation; Acetylation (Protein N-term); Oxidation (M); Deamidation (NQ)	89322	Transitional endoplasmic reticulum ATPase OS=Homo sapiens OX=9606 GN=VCP PE=1 SV=4
23	33	tr|H3BTN5|H3BTN5_HUMAN	471.7	84	82	82	73	72	73	72	79	78									71	0	136	144	85	67	87	77	145	141	Carbamidomethylation; Acetylation (Protein N-term); Oxidation (M); Deamidation (NQ)	53045	Pyruvate kinase (Fragment) OS=Homo sapiens OX=9606 GN=PKM PE=1 SV=1
5	127	sp|P07900|HS90A_HUMAN	468.48	73	64	63	72	65	69	69	64	60	7003100000	7818800000	10369000000	10304000000	9486100000	12860000000	6915400000	7112500000	105	70	182	176	219	222	209	251	194	191	Carbamidomethylation; Oxidation (M); Deamidation (NQ)	84660	Heat shock protein HSP 90-alpha OS=Homo sapiens OX=9606 GN=HSP90AA1 PE=1 SV=5
18	25	sp|P10809|CH60_HUMAN	466.96	82	81	80	82	81	81	81	81	81	5921700000	5638600000	9273900000	7419700000	9227000000	10104000000	11973000000	13991000000	77	77	100	99	138	119	119	127	158	148	Carbamidomethylation; Oxidation (M); Deamidation (NQ)	61055	60 kDa heat shock protein mitochondrial OS=Homo sapiens OX=9606 GN=HSPD1 PE=1 SV=2
38	103	sp|P07814|SYEP_HUMAN	466.34	72	39	39	52	54	59	69	59	61	616790000	631820000	1452900000	1543000000	2700500000	3726700000	1728400000	2079900000	110	110	61	63	94	88	114	127	104	102	Carbamidomethylation; Oxidation (M); Deamidation (NQ)	170590	Bifunctional glutamate/proline--tRNA ligase OS=Homo sapiens OX=9606 GN=EPRS PE=1 SV=5
14	7	sp|P06733|ENOA_HUMAN	462.81	93	85	83	91	84	84	83	84	88	17727000000	19027000000	25146000000	19542000000	14690000000	16867000000	28210000000	31869000000	71	67	142	135	173	145	116	132	149	154	Carbamidomethylation; Oxidation (M); Deamidation (NQ)	47169	Alpha-enolase OS=Homo sapiens OX=9606 GN=ENO1 PE=1 SV=2
34	97	sp|P04350|TBB4A_HUMAN	460.63	75	63	60	65	64	64	66	68	65									45	0	83	86	111	101	95	99	109	116	Carbamidomethylation; Oxidation (M); Deamidation (NQ)	49586	Tubulin beta-4A chain OS=Homo sapiens OX=9606 GN=TUBB4A PE=1 SV=2
29	57	sp|P07237|PDIA1_HUMAN	457.72	81	79	65	80	76	76	79	81	81	2481400000	2770900000	1732000000	1243200000	3730000000	3457100000	6057000000	5878300000	65	25	103	88	94	87	107	97	120	137	Carbamidomethylation; Oxidation (M); Deamidation (NQ)	57116	Protein disulfide-isomerase OS=Homo sapiens OX=9606 GN=P4HB PE=1 SV=3
64	60	sp|P08133|ANXA6_HUMAN	456.83	77	36	26	71	70	71	74	74	77	33809000	16236000	379360000	440110000	742580000	680920000	1679400000	1500900000	71	26	27	23	74	66	79	67	111	119	Carbamidomethylation; Oxidation (M); Deamidation (NQ)	75873	Annexin A6 OS=Homo sapiens OX=9606 GN=ANXA6 PE=1 SV=3
54	287	sp|Q08211|DHX9_HUMAN	456.68	53	43	44	42	48	47	50	45	39	1109900000	1343100000	1186600000	1765100000	1979200000	2482500000	1572100000	1546400000	74	74	68	77	66	76	88	89	81	83	Carbamidomethylation; Oxidation (M); Deamidation (NQ)	140958	ATP-dependent RNA helicase A OS=Homo sapiens OX=9606 GN=DHX9 PE=1 SV=4
11	73	sp|P11142|HSP7C_HUMAN	454.81	76	65	64	68	69	67	71	72	72	6525500000	6847900000	11375000000	9663400000	13645000000	16660000000	11733000000	14425000000	81	55	134	135	156	149	166	174	162	180	Carbamidomethylation; Acetylation (Protein N-term); Oxidation (M); Deamidation (NQ)	70898	Heat shock cognate 71 kDa protein OS=Homo sapiens OX=9606 GN=HSPA8 PE=1 SV=1
349	100	sp|P13489|RINI_HUMAN	450.23	72	45	47	54	48	65	68	68	65	231760000	251860000	368180000	340880000	1432000000	1629800000	1162700000	1393800000	35	35	16	17	19	21	37	39	32	33	Carbamidomethylation; Oxidation (M); Deamidation (NQ)	49974	Ribonuclease inhibitor OS=Homo sapiens OX=9606 GN=RNH1 PE=1 SV=2
283	1420	sp|P00491|PNPH_HUMAN	449.08	89	70	78	89	78	78	70	78	66	322430000	318590000	3130500000	3613700000	533900000	470830000	649150000	374360000	24	24	20	21	45	53	25	25	33	23	Carbamidomethylation; Acetylation (Protein N-term); Oxidation (M); Deamidation (NQ)	32118	Purine nucleoside phosphorylase OS=Homo sapiens OX=9606 GN=PNP PE=1 SV=2
46	14	sp|P30101|PDIA3_HUMAN	446.21	82	80	74	75	72	75	77	76	77	3374200000	3628100000	3585700000	2766300000	3922600000	3959900000	6143500000	6424000000	61	58	94	77	83	67	81	70	109	101	Carbamidomethylation; Oxidation (M); Deamidation (NQ)	56782	Protein disulfide-isomerase A3 OS=Homo sapiens OX=9606 GN=PDIA3 PE=1 SV=4
27	243	sp|Q00610|CLH1_HUMAN	444.23	57	47	47	40	43	51	48	42	40	3020800000	2867900000	1386800000	1993700000	3617300000	4123600000	2526600000	2614800000	106	106	114	111	75	89	126	128	102	113	Carbamidomethylation; Acetylation (Protein N-term); Oxidation (M); Deamidation (NQ)	191613	Clathrin heavy chain 1 OS=Homo sapiens OX=9606 GN=CLTC PE=1 SV=5
27	249	tr|A0A087WVQ6|A0A087WVQ6_HUMAN	444.23	57	46	46	39	43	51	48	42	40	3020800000	2867900000	1386800000	1993700000	3617300000	4123600000	2526600000	2614800000	106	106	114	111	75	89	126	128	102	113	Carbamidomethylation; Acetylation (Protein N-term); Oxidation (M); Deamidation (NQ)	192057	Clathrin heavy chain OS=Homo sapiens OX=9606 GN=CLTC PE=1 SV=1
50	64	sp|P29401|TKT_HUMAN	441.62	76	73	74	62	61	56	63	68	69	9131500000	10544000000	3748900000	3353100000	3016200000	3521400000	8699800000	10270000000	59	59	98	111	71	61	59	60	98	106	Carbamidomethylation; Acetylation (Protein N-term); Oxidation (M); Deamidation (NQ)	67878	Transketolase OS=Homo sapiens OX=9606 GN=TKT PE=1 SV=3
42	24	sp|Q01518|CAP1_HUMAN	440.8	86	62	68	57	50	83	84	54	58	1908200000	2054500000	1128500000	823480000	32679000000	31834000000	1501700000	1531600000	78	76	65	76	57	42	169	166	59	65	Carbamidomethylation; Acetylation (Protein N-term); Oxidation (M); Deamidation (NQ)	51902	Adenylyl cyclase-associated protein 1 OS=Homo sapiens OX=9606 GN=CAP1 PE=1 SV=5
150	170	sp|Q13263|TIF1B_HUMAN	439.94	67	41	43	54	45	59	64	53	54	362970000	493310000	822450000	704200000	1510900000	1951700000	910320000	1073300000	50	50	32	34	41	32	59	69	43	50	Carbamidomethylation; Acetylation (Protein N-term); Oxidation (M); Deamidation (NQ)	88550	Transcription intermediary factor 1-beta OS=Homo sapiens OX=9606 GN=TRIM28 PE=1 SV=5
30	46	sp|P12814|ACTN1_HUMAN	438.19	81	70	70	70	75	69	70	75	69	994240000	1178900000	1901900000	2256000000	1516200000	1644900000	1836600000	1538900000	80	47	89	88	106	111	97	104	111	103	Carbamidomethylation; Oxidation (M); Deamidation (NQ)	103058	Alpha-actinin-1 OS=Homo sapiens OX=9606 GN=ACTN1 PE=1 SV=2
81	72	sp|P48643|TCPE_HUMAN	436.5	76	65	74	72	63	71	70	65	66	1073100000	1289200000	1395400000	1201100000	2496700000	2726800000	2010400000	2275200000	52	50	55	60	58	61	79	68	73	76	Carbamidomethylation; Acetylation (Protein N-term); Oxidation (M); Deamidation (NQ)	59671	T-complex protein 1 subunit epsilon OS=Homo sapiens OX=9606 GN=CCT5 PE=1 SV=1
74	208	sp|P06744|G6PI_HUMAN	436.03	64	58	60	59	59	57	59	64	61	1728800000	1822400000	2359600000	2042100000	1988100000	1940800000	8282600000	9560700000	52	51	62	56	60	59	56	52	91	116	Carbamidomethylation; Acetylation (Protein N-term); Oxidation (M); Deamidation (NQ)	63147	Glucose-6-phosphate isomerase OS=Homo sapiens OX=9606 GN=GPI PE=1 SV=4
40	188	sp|P14625|ENPL_HUMAN	434.68	64	63	62	56	58	62	60	58	57	4185800000	4427400000	2233200000	2796000000	3912800000	3868200000	3595500000	3269400000	66	62	100	97	71	89	92	80	89	98	Carbamidomethylation; Oxidation (M); Deamidation (NQ)	92469	Endoplasmin OS=Homo sapiens OX=9606 GN=HSP90B1 PE=1 SV=1
157	215	sp|Q01082|SPTB2_HUMAN	431.58	51	13	18	30	48	7	11	12	28	103980000	214920000	474450000	925820000	44356000	136230000	92538000	308540000	98	94	24	35	63	111	14	26	25	52	Carbamidomethylation; Oxidation (M); Deamidation (NQ)	274608	Spectrin beta chain non-erythrocytic 1 OS=Homo sapiens OX=9606 GN=SPTBN1 PE=1 SV=2
217	280	tr|A0A3B3ITJ4|A0A3B3ITJ4_HUMAN	431.34	58	49	49	47	52	55	55	55	51					4099100	5185800			31	1	29	41	41	35	34	38	37	38	Carbamidomethylation; Oxidation (M); Deamidation (NQ)	59219	Heterogeneous nuclear ribonucleoprotein L (Fragment) OS=Homo sapiens OX=9606 GN=HNRNPL PE=1 SV=1
154	67	sp|P61978|HNRPK_HUMAN	430.79	75	53	63	68	62	66	67	38	37	102690000	129760000	236540000	275060000	139710000	100380000	16166000	10334000	37	9	42	47	59	56	47	51	26	25	Carbamidomethylation; Acetylation (Protein N-term); Oxidation (M); Deamidation (NQ)	50976	Heterogeneous nuclear ribonucleoprotein K OS=Homo sapiens OX=9606 GN=HNRNPK PE=1 SV=1
43	172	sp|P09874|PARP1_HUMAN	430.17	66	44	46	51	51	59	62	59	60	735940000	743980000	1363400000	1265400000	4061700000	4764900000	2390600000	2451600000	83	83	56	52	65	69	117	131	95	106	Carbamidomethylation; Acetylation (Protein N-term); Oxidation (M); Deamidation (NQ)	113084	Poly [ADP-ribose] polymerase 1 OS=Homo sapiens OX=9606 GN=PARP1 PE=1 SV=4
52	229	sp|P42704|LPPRC_HUMAN	425.76	62	49	49	51	56	56	55	41	39	1028800000	1276600000	1541800000	1400600000	2210900000	2445300000	804610000	761530000	93	92	77	80	90	80	102	100	62	53	Carbamidomethylation; Oxidation (M); Deamidation (NQ)	157904	Leucine-rich PPR motif-containing protein mitochondrial OS=Homo sapiens OX=9606 GN=LRPPRC PE=1 SV=3
98	118	sp|P34932|HSP74_HUMAN	425.32	71	53	52	57	58	59	70	47	53	661500000	708750000	1091100000	1132200000	1591500000	1957900000	266100000	340980000	67	59	53	52	66	62	71	74	45	49	Carbamidomethylation; Oxidation (M)	94331	Heat shock 70 kDa protein 4 OS=Homo sapiens OX=9606 GN=HSPA4 PE=1 SV=4
37	390	sp|Q14204|DYHC1_HUMAN	425.09	39	16	17	15	22	22	26	24	22	475600000	499090000	297650000	631130000	803510000	1080600000	716100000	635160000	165	165	74	85	69	103	102	122	105	102	Carbamidomethylation; Oxidation (M); Deamidation (NQ)	532412	Cytoplasmic dynein 1 heavy chain 1 OS=Homo sapiens OX=9606 GN=DYNC1H1 PE=1 SV=5
51	186	sp|P46940|IQGA1_HUMAN	423.71	56	45	46	33	37	47	45	49	40	1235100000	1239400000	596000000	707490000	1317800000	1622100000	1469100000	1260400000	95	91	93	98	59	69	81	84	87	82	Carbamidomethylation; Acetylation (Protein N-term); Oxidation (M); Deamidation (NQ)	189251	Ras GTPase-activating-like protein IQGAP1 OS=Homo sapiens OX=9606 GN=IQGAP1 PE=1 SV=1
61	49	sp|P02545|LMNA_HUMAN	423.69	71	62	57	62	61	61	61	67	70	6229300			5501800	10048000	8839900	10812000	20822000	73	2	72	59	84	66	70	75	84	82	Carbamidomethylation; Oxidation (M); Deamidation (NQ)	74140	Prelamin-A/C OS=Homo sapiens OX=9606 GN=LMNA PE=1 SV=1
39	1	sp|P04075|ALDOA_HUMAN	423.56	96	96	93	96	96	96	94	96	96	4309500000	3708500000	5917000000	3905600000	5663200000	5506500000	6008700000	6697900000	52	27	89	85	102	77	87	92	97	89	Carbamidomethylation; Oxidation (M); Deamidation (NQ)	39420	Fructose-bisphosphate aldolase A OS=Homo sapiens OX=9606 GN=ALDOA PE=1 SV=2
59	147	sp|P11586|C1TC_HUMAN	422.89	70	49	50	60	67	55	55	54	53	936040000	883560000	2535900000	2438200000	1575900000	1781800000	1401900000	1447000000	76	72	65	65	91	89	80	75	72	68	Carbamidomethylation; Oxidation (M); Deamidation (NQ)	101559	C-1-tetrahydrofolate synthase cytoplasmic OS=Homo sapiens OX=9606 GN=MTHFD1 PE=1 SV=3
59	219	tr|F5H2F4|F5H2F4_HUMAN	422.89	64	45	45	55	61	50	50	49	49	936040000	883560000	2535900000	2438200000	1575900000	1781800000	1401900000	1447000000	76	72	65	65	91	89	80	75	72	68	Carbamidomethylation; Oxidation (M); Deamidation (NQ)	110613	C-1-tetrahydrofolate synthase cytoplasmic OS=Homo sapiens OX=9606 GN=MTHFD1 PE=1 SV=1
105	238	sp|P49736|MCM2_HUMAN	422.06	59	36	39	53	54	52	56	51	52	413290000	433820000	1422900000	1335200000	1411600000	1999100000	1223100000	1446400000	58	57	34	37	62	59	61	68	55	70	Carbamidomethylation; Oxidation (M); Deamidation (NQ)	101896	DNA replication licensing factor MCM2 OS=Homo sapiens OX=9606 GN=MCM2 PE=1 SV=4
62	265	sp|P22314|UBA1_HUMAN	421.28	59	50	50	51	48	44	48	54	45	2113500000	2061600000	2152100000	2110000000	1777200000	2228500000	3225900000	3492200000	62	62	75	68	74	76	69	64	82	78	Carbamidomethylation; Oxidation (M); Deamidation (NQ)	117849	Ubiquitin-like modifier-activating enzyme 1 OS=Homo sapiens OX=9606 GN=UBA1 PE=1 SV=3
580	1600	sp|Q99536|VAT1_HUMAN	420.29	55	51	47	27	24	35	27	55	55	310320000	295020000	77491000	67411000	172730000	173230000	1299300000	1662300000	18	18	19	17	12	7	14	14	27	35	Carbamidomethylation; Acetylation (Protein N-term); Oxidation (M); Deamidation (NQ)	41920	Synaptic vesicle membrane protein VAT-1 homolog OS=Homo sapiens OX=9606 GN=VAT1 PE=1 SV=2
80	19	sp|P31948|STIP1_HUMAN	419.84	80	71	66	74	69	61	72	68	71	1079400000	1121600000	1920700000	1718800000	1427200000	2048000000	1206800000	1447900000	70	69	61	62	79	72	56	63	64	74	Carbamidomethylation; Acetylation (Protein N-term); Oxidation (M); Deamidation (NQ)	62639	Stress-induced-phosphoprotein 1 OS=Homo sapiens OX=9606 GN=STIP1 PE=1 SV=1
58	689	sp|P22626|ROA2_HUMAN	419.72	93	75	75	79	90	72	73	72	73	3221000000	3309600000	5361400000	4583500000	4172800000	5166200000	2394600000	1827100000	48	43	69	76	85	92	77	79	64	63	Carbamidomethylation; Oxidation (M); Deamidation (NQ)	37430	Heterogeneous nuclear ribonucleoproteins A2/B1 OS=Homo sapiens OX=9606 GN=HNRNPA2B1 PE=1 SV=2
71	71	sp|P04040|CATA_HUMAN	418.4	79	72	71	59	74	70	68	55	71	4855200000	5157200000	3095700000	2660700000	3439200000	3402000000	2595600000	2662900000	54	54	74	96	73	61	73	59	63	56	Carbamidomethylation; Acetylation (Protein N-term); Oxidation (M); Deamidation (NQ)	59756	Catalase OS=Homo sapiens OX=9606 GN=CAT PE=1 SV=3
125	59	sp|O75083|WDR1_HUMAN	417.58	77	71	71	65	69	65	63	73	72	1609300000	1519900000	773670000	790760000	697690000	618460000	1619000000	1552000000	47	47	58	52	44	49	41	34	57	55	Carbamidomethylation; Oxidation (M); Deamidation (NQ)	66194	WD repeat-containing protein 1 OS=Homo sapiens OX=9606 GN=WDR1 PE=1 SV=4
85	692	tr|H3BR70|H3BR70_HUMAN	417.29	78	76	75	64	63	63	63	72	69									45	0	87	93	47	39	45	40	81	84	Carbamidomethylation; Acetylation (Protein N-term); Oxidation (M); Deamidation (NQ)	40190	Pyruvate kinase OS=Homo sapiens OX=9606 GN=PKM PE=1 SV=1
83	86	sp|P36578|RL4_HUMAN	416.02	67	61	64	67	64	65	63	56	56	1919400000	2250500000	3787800000	2863100000	3254100000	3526300000	2562400000	2740900000	50	50	56	59	89	65	65	66	56	70	Carbamidomethylation; Acetylation (Protein N-term); Oxidation (M); Deamidation (NQ)	47697	60S ribosomal protein L4 OS=Homo sapiens OX=9606 GN=RPL4 PE=1 SV=5
53	3	sp|Q9BQE3|TBA1C_HUMAN	415.35	94	57	69	78	85	77	81	77	73	37680000	28104000	177840000	156810000	84915000	75522000	121870000	85014000	61	2	65	65	88	82	85	79	97	79	Carbamidomethylation; Oxidation (M); Deamidation (NQ)	49895	Tubulin alpha-1C chain OS=Homo sapiens OX=9606 GN=TUBA1C PE=1 SV=1
72	281	sp|P26640|SYVC_HUMAN	414.38	57	40	47	51	49	44	50	42	44	605840000	777160000	1183900000	1403300000	1243600000	1807800000	611530000	767440000	75	69	63	71	71	78	61	90	60	60	Carbamidomethylation; Acetylation (Protein N-term); Oxidation (M); Deamidation (NQ)	140476	Valine--tRNA ligase OS=Homo sapiens OX=9606 GN=VARS PE=1 SV=4
41	22	sp|P00558|PGK1_HUMAN	413.39	89	82	79	84	82	83	82	82	89	4784300000	4673000000	4636500000	3657000000	5127500000	5782700000	7945300000	9145000000	53	47	76	81	93	63	85	90	109	107	Carbamidomethylation; Acetylation (Protein N-term); Oxidation (M); Deamidation (NQ)	44615	Phosphoglycerate kinase 1 OS=Homo sapiens OX=9606 GN=PGK1 PE=1 SV=3
178	272	tr|A0A0A0MS51|A0A0A0MS51_HUMAN	413.22	55	48	46	47	49	49	51	6	9	515220000	521780000	610460000	602130000	1233000000	1679300000	6269900	1174600	41	16	50	51	51	49	58	62	5	5	Carbamidomethylation; Acetylation (Protein N-term); Oxidation (M); Deamidation (NQ)	82526	Gelsolin OS=Homo sapiens OX=9606 GN=GSN PE=1 SV=1
78	321	sp|P19338|NUCL_HUMAN	411.9	48	40	42	46	45	44	42	35	32	1105000000	1618200000	4375200000	5142000000	2641700000	2999900000	695280000	652660000	63	63	51	66	103	100	70	74	40	38	Carbamidomethylation; Oxidation (M); Deamidation (NQ)	76615	Nucleolin OS=Homo sapiens OX=9606 GN=NCL PE=1 SV=3
69	156	sp|P53396|ACLY_HUMAN	410.77	68	47	47	50	54	67	61	47	49	1094000000	1155900000	1791200000	1517000000	2823700000	3298300000	954040000	1009000000	71	71	65	64	73	62	92	83	61	57	Carbamidomethylation; Oxidation (M); Deamidation (NQ)	120839	ATP-citrate synthase OS=Homo sapiens OX=9606 GN=ACLY PE=1 SV=3
70	251	sp|Q14697|GANAB_HUMAN	410.71	62	47	50	55	55	56	59	51	51	1447800000	1500700000	1574200000	1874400000	2235700000	2425100000	1625200000	1502500000	59	59	68	59	68	71	76	81	71	62	Carbamidomethylation; Oxidation (M); Deamidation (NQ)	106874	Neutral alpha-glucosidase AB OS=Homo sapiens OX=9606 GN=GANAB PE=1 SV=3
76	11	tr|Q3BDU5|Q3BDU5_HUMAN	410.54	77	69	69	76	72	72	72	75	76									67	0	66	55	81	60	64	68	79	76	Oxidation (M); Deamidation (NQ)	55638	Prelamin-A/C OS=Homo sapiens OX=9606 GN=LMNA PE=1 SV=1
45	6	sp|P68363|TBA1B_HUMAN	410.44	94	57	69	78	85	76	81	76	73									63	0	71	69	94	89	90	84	101	89	Carbamidomethylation; Oxidation (M); Deamidation (NQ)	50152	Tubulin alpha-1B chain OS=Homo sapiens OX=9606 GN=TUBA1B PE=1 SV=1
96	446	sp|Q09666|AHNK_HUMAN	410.29	36	24	25	0	0	16	18	3	3	916470000	1025600000			668640000	876790000	70023000	49176000	161	160	125	137	0	0	89	96	18	13	Carbamidomethylation; Acetylation (Protein N-term); Oxidation (M); Deamidation (NQ)	629114	Neuroblast differentiation-associated protein AHNAK OS=Homo sapiens OX=9606 GN=AHNAK PE=1 SV=2
48	5	sp|Q71U36|TBA1A_HUMAN	409.32	94	57	69	75	82	73	81	73	73		4440600				307070			63	1	69	68	91	85	86	83	101	85	Carbamidomethylation; Oxidation (M); Deamidation (NQ)	50136	Tubulin alpha-1A chain OS=Homo sapiens OX=9606 GN=TUBA1A PE=1 SV=1
109	45	sp|P31939|PUR9_HUMAN	409.18	77	67	67	73	76	68	74	72	73	783090000	983740000	1646100000	1417600000	1162100000	1479100000	1089700000	1229900000	49	49	50	53	65	58	50	50	49	58	Carbamidomethylation; Oxidation (M); Deamidation (NQ)	64616	Bifunctional purine biosynthesis protein PURH OS=Homo sapiens OX=9606 GN=ATIC PE=1 SV=3
75	189	sp|P0DMV8|HS71A_HUMAN	407.67	68	57	57	66	67	58	57	60	60	449260000	456740000	1837900000	1615100000	473490000	532150000	816020000	963660000	60	32	59	59	82	84	63	61	69	74	Carbamidomethylation; Oxidation (M); Deamidation (NQ)	70052	Heat shock 70 kDa protein 1A OS=Homo sapiens OX=9606 GN=HSPA1A PE=1 SV=1
75	190	sp|P0DMV9|HS71B_HUMAN	407.67	68	57	57	66	67	58	57	60	60	449260000	456740000	1837900000	1615100000	473490000	532150000	816020000	963660000	60	32	59	59	82	84	63	61	69	74	Carbamidomethylation; Oxidation (M); Deamidation (NQ)	70052	Heat shock 70 kDa protein 1B OS=Homo sapiens OX=9606 GN=HSPA1B PE=1 SV=1
75	192	tr|A0A0G2JIW1|A0A0G2JIW1_HUMAN	407.67	68	57	57	66	67	57	57	60	60	449260000	456740000	1837900000	1615100000	473490000	532150000	816020000	963660000	60	32	59	59	82	84	63	61	69	74	Carbamidomethylation; Oxidation (M); Deamidation (NQ)	70109	Heat shock 70 kDa protein 1B OS=Homo sapiens OX=9606 GN=HSPA1B PE=1 SV=1
92	54	tr|Q5TCI8|Q5TCI8_HUMAN	407.34	72	65	66	71	68	68	68	71	72									56	0	57	49	69	55	58	61	71	68	Carbamidomethylation; Oxidation (M); Deamidation (NQ)	55762	Prelamin-A/C OS=Homo sapiens OX=9606 GN=LMNA PE=1 SV=1
32	110	sp|P11021|BIP_HUMAN	407.16	69	65	66	67	66	66	66	68	64	4392200000	4316400000	7269500000	7187700000	4845000000	4927600000	5215900000	5733500000	60	57	91	97	119	104	97	100	96	101	Carbamidomethylation; Oxidation (M); Deamidation (NQ)	72333	Endoplasmic reticulum chaperone BiP OS=Homo sapiens OX=9606 GN=HSPA5 PE=1 SV=2
19	668	sp|P68032|ACTC_HUMAN	406.89	60	54	60	42	43	41	39	54	44									62	0	143	158	107	92	118	125	126	130	Carbamidomethylation; Oxidation (M); Deamidation (NQ)	42019	Actin alpha cardiac muscle 1 OS=Homo sapiens OX=9606 GN=ACTC1 PE=1 SV=1
20	736	sp|P68133|ACTS_HUMAN	404.62	60	49	53	42	43	41	39	57	44							4215400		61	1	142	157	107	92	118	125	126	130	Carbamidomethylation; Oxidation (M); Deamidation (NQ)	42051	Actin alpha skeletal muscle OS=Homo sapiens OX=9606 GN=ACTA1 PE=1 SV=1
79	843	tr|H0Y3Z3|H0Y3Z3_HUMAN	404.59	95	89	72	91	89	93	90	91	91					9387000				41	1	77	54	61	60	65	55	73	94	Carbamidomethylation; Acetylation (Protein N-term); Oxidation (M); Deamidation (NQ)	31552	Protein disulfide-isomerase (Fragment) OS=Homo sapiens OX=9606 GN=P4HB PE=1 SV=1
33	61	sp|Q9BVA1|TBB2B_HUMAN	403.65	78	56	56	62	62	59	61	69	64						8880700			48	1	86	82	117	98	91	93	113	124	Carbamidomethylation; Oxidation (M); Deamidation (NQ)	49953	Tubulin beta-2B chain OS=Homo sapiens OX=9606 GN=TUBB2B PE=1 SV=1
31	76	sp|Q13885|TBB2A_HUMAN	403.22	75	56	59	65	62	59	57	70	68		3018200	0				4024000	3346700	47	1	86	83	118	98	91	92	114	126	Carbamidomethylation; Oxidation (M); Deamidation (NQ)	49907	Tubulin beta-2A chain OS=Homo sapiens OX=9606 GN=TUBB2A PE=1 SV=1
130	90	sp|P12268|IMDH2_HUMAN	402.5	70	61	61	62	60	63	69	67	59	576160000	638700000	2339600000	2052100000	1051500000	1455400000	1303000000	1661200000	44	40	37	38	55	58	43	50	52	50	Carbamidomethylation; Oxidation (M); Deamidation (NQ)	55805	Inosine-5'-monophosphate dehydrogenase 2 OS=Homo sapiens OX=9606 GN=IMPDH2 PE=1 SV=2
66	783	tr|F8W6I7|F8W6I7_HUMAN	402.42	78	66	69	70	75	66	73	69	67	1926200000	2152100000	2925200000	2186100000	3634800000	4044300000	2427600000	2462600000	47	38	63	63	63	68	76	83	69	75	Carbamidomethylation; Acetylation (Protein N-term); Oxidation (M); Deamidation (NQ)	33155	Heterogeneous nuclear ribonucleoprotein A1 OS=Homo sapiens OX=9606 GN=HNRNPA1 PE=1 SV=2
66	791	sp|P09651|ROA1_HUMAN	402.42	64	54	57	58	62	54	60	57	56	1926200000	2152100000	2925200000	2186100000	3634800000	4044300000	2427600000	2462600000	47	38	63	63	63	68	76	83	69	75	Carbamidomethylation; Acetylation (Protein N-term); Oxidation (M); Deamidation (NQ)	38747	Heterogeneous nuclear ribonucleoprotein A1 OS=Homo sapiens OX=9606 GN=HNRNPA1 PE=1 SV=5
90	502	sp|P31146|COR1A_HUMAN	402.18	56	53	52	51	46	44	48	52	50	4087800000	3914000000	3727700000	3396300000	2195200000	2173900000	4318200000	4682800000	46	43	80	63	61	63	48	44	69	68	Carbamidomethylation; Oxidation (M); Deamidation (NQ)	51026	Coronin-1A OS=Homo sapiens OX=9606 GN=CORO1A PE=1 SV=4
68	136	sp|Q7KZF4|SND1_HUMAN	401.71	70	43	49	62	59	53	60	62	60	539620000	591290000	1322600000	1436800000	1113500000	1242000000	1558100000	1701100000	73	73	47	55	81	76	68	60	83	87	Carbamidomethylation; Acetylation (Protein N-term); Oxidation (M); Deamidation (NQ)	101997	Staphylococcal nuclease domain-containing protein 1 OS=Homo sapiens OX=9606 GN=SND1 PE=1 SV=1
242	271	sp|Q9H4A4|AMPB_HUMAN	400.76	61	57	52	50	49	46	52	45	48	688330000	784310000	494720000	474740000	542280000	638040000	487900000	581770000	38	38	39	35	32	30	31	37	28	37	Carbamidomethylation; Acetylation (Protein N-term)	72596	Aminopeptidase B OS=Homo sapiens OX=9606 GN=RNPEP PE=1 SV=2
91	733	sp|P51991|ROA3_HUMAN	400.29	62	54	54	61	59	55	55	51	58	977300000	1228300000	2295700000	2102300000	1503400000	1937700000	1688900000	1662400000	48	41	48	57	82	68	49	62	61	66	Carbamidomethylation; Acetylation (Protein N-term); Oxidation (M); Deamidation (NQ)	39595	Heterogeneous nuclear ribonucleoprotein A3 OS=Homo sapiens OX=9606 GN=HNRNPA3 PE=1 SV=2
57	28	sp|P68366|TBA4A_HUMAN	399.23	78	57	60	77	76	76	59	76	71	112620000	139610000	163320000	133290000	51720000	36412000	141860000	136070000	59	11	61	61	88	78	82	70	89	81	Carbamidomethylation; Oxidation (M); Deamidation (NQ)	49924	Tubulin alpha-4A chain OS=Homo sapiens OX=9606 GN=TUBA4A PE=1 SV=1
84	179	sp|Q92598|HS105_HUMAN	398.44	62	56	57	57	56	52	59	47	46	1508100000	1820600000	1487700000	1678900000	1186400000	1687100000	760650000	760990000	64	57	73	81	68	68	61	78	42	46	Carbamidomethylation; Oxidation (M); Deamidation (NQ)	96865	Heat shock protein 105 kDa OS=Homo sapiens OX=9606 GN=HSPH1 PE=1 SV=1
47	144	sp|Q14152|EIF3A_HUMAN	397.36	62	42	45	56	54	44	57	37	42	784780000	1096500000	1499600000	1723500000	1143200000	1960900000	782190000	947300000	101	101	69	84	98	106	77	101	60	83	Carbamidomethylation; Oxidation (M)	166569	Eukaryotic translation initiation factor 3 subunit A OS=Homo sapiens OX=9606 GN=EIF3A PE=1 SV=1
106	295	sp|P29144|TPP2_HUMAN	396.85	55	36	29	37	47	27	29	44	53	425320000	403490000	525230000	725820000	319310000	363700000	895010000	1210500000	66	66	51	44	56	75	34	33	68	83	Carbamidomethylation; Acetylation (Protein N-term); Oxidation (M); Deamidation (NQ)	138350	Tripeptidyl-peptidase 2 OS=Homo sapiens OX=9606 GN=TPP2 PE=1 SV=4
188	30	sp|Q02790|FKBP4_HUMAN	395.24	83	63	68	71	66	43	33	75	76	705860000	777370000	612080000	625890000	160570000	153410000	1073700000	1267300000	48	48	44	42	47	41	15	14	55	59	Carbamidomethylation; Oxidation (M); Deamidation (NQ)	51805	Peptidyl-prolyl cis-trans isomerase FKBP4 OS=Homo sapiens OX=9606 GN=FKBP4 PE=1 SV=3
86	301	sp|P23246|SFPQ_HUMAN	395.22	54	43	48	45	51	42	44	46	44	1305900000	1426000000	1979500000	1903900000	1651900000	2468200000	1573200000	1899600000	56	54	59	59	77	68	63	79	55	53	Carbamidomethylation; Oxidation (M); Deamidation (NQ)	76150	Splicing factor proline- and glutamine-rich OS=Homo sapiens OX=9606 GN=SFPQ PE=1 SV=2
100	66	sp|P50395|GDIB_HUMAN	395.18	77	71	71	66	68	73	72	74	76	1074400000	1017700000	587930000	510150000	2058300000	1985300000	1577400000	1695900000	46	38	50	58	32	38	77	66	71	69	Carbamidomethylation; Oxidation (M); Deamidation (NQ)	50663	Rab GDP dissociation inhibitor beta OS=Homo sapiens OX=9606 GN=GDI2 PE=1 SV=2
119	314	sp|P04264|K2C1_HUMAN	394.87	61	54	42	55	32	54	55	56	46	946020000	410250000	1058500000	194970000	961120000	942470000	1337400000	636980000	50	32	54	43	46	28	56	58	67	47	Carbamidomethylation; Oxidation (M); Deamidation (NQ)	66039	Keratin type II cytoskeletal 1 OS=Homo sapiens OX=9606 GN=KRT1 PE=1 SV=6
88	191	sp|P13010|XRCC5_HUMAN	393.36	63	47	42	55	55	60	51	38	39	1315500000	1490600000	2368800000	2612100000	2195600000	2752600000	991340000	1213800000	59	59	60	56	74	78	74	71	41	47	Carbamidomethylation; Oxidation (M); Deamidation (NQ)	82705	X-ray repair cross-complementing protein 5 OS=Homo sapiens OX=9606 GN=XRCC5 PE=1 SV=3
123	157	sp|P33991|MCM4_HUMAN	393.17	61	37	36	54	50	53	53	52	52	426740000	416280000	1478300000	1364100000	1669600000	2114900000	1257000000	1363300000	51	51	37	32	51	52	57	62	51	50	Carbamidomethylation; Oxidation (M); Deamidation (NQ)	96558	DNA replication licensing factor MCM4 OS=Homo sapiens OX=9606 GN=MCM4 PE=1 SV=5
186	77	sp|P49915|GUAA_HUMAN	393.07	59	46	45	53	48	46	45	42	37	535690000	576060000	1516100000	1055500000	809870000	872080000	471950000	471020000	45	45	38	42	60	43	40	35	34	28	Carbamidomethylation; Oxidation (M); Deamidation (NQ)	76716	GMP synthase [glutamine-hydrolyzing] OS=Homo sapiens OX=9606 GN=GMPS PE=1 SV=1
161	12	sp|P08670|VIME_HUMAN	391.39	84	69	48	58	55	74	70	55	53	396230000	288440000	463270000	349760000	1730600000	1345800000	795990000	682290000	55	45	34	30	38	31	70	56	48	39	Carbamidomethylation; Oxidation (M); Deamidation (NQ)	53652	Vimentin OS=Homo sapiens OX=9606 GN=VIM PE=1 SV=4
65	200	sp|P25705|ATPA_HUMAN	391.13	65	56	56	57	53	57	57	58	57	4631200000	5552200000	2884100000	2552000000	4476700000	4624700000	3382700000	3636700000	52	52	71	85	65	57	71	76	61	75	Carbamidomethylation; Oxidation (M); Deamidation (NQ)	59751	ATP synthase subunit alpha mitochondrial OS=Homo sapiens OX=9606 GN=ATP5F1A PE=1 SV=1
77	198	sp|P06737|PYGL_HUMAN	388.94	64	57	57	60	55	48	52	56	56	1525200000	1630000000	1137000000	1421400000	502880000	538680000	985150000	924920000	67	52	76	83	73	74	44	54	68	73	Carbamidomethylation; Acetylation (Protein N-term); Oxidation (M); Deamidation (NQ)	97149	Glycogen phosphorylase liver form OS=Homo sapiens OX=9606 GN=PYGL PE=1 SV=4
308	1947	sp|P06748|NPM_HUMAN	388.81	67	56	54	64	64	55	62	34	34	571400000	627800000	2652200000	2224700000	1336000000	1877500000	532170000	529830000	28	27	21	27	52	33	28	29	21	21	Carbamidomethylation; Acetylation (Protein N-term); Oxidation (M); Deamidation (NQ)	32575	Nucleophosmin OS=Homo sapiens OX=9606 GN=NPM1 PE=1 SV=2
114	226	sp|O60506|HNRPQ_HUMAN	388.6	58	41	42	52	50	54	46	43	50	46233000	63864000	38439000	94242000	111490000	74373000	55201000	52168000	43	4	41	45	60	60	53	54	49	50	Carbamidomethylation; Oxidation (M); Deamidation (NQ)	69603	Heterogeneous nuclear ribonucleoprotein Q OS=Homo sapiens OX=9606 GN=SYNCRIP PE=1 SV=2
49	69	sp|P20700|LMNB1_HUMAN	387.93	79	74	74	74	74	76	74	65	68	2049900000	2576600000	2139900000	1766000000	2531600000	3187000000	825960000	1083600000	77	68	87	90	90	83	96	100	57	62	Carbamidomethylation; Acetylation (Protein N-term); Oxidation (M); Deamidation (NQ)	66408	Lamin-B1 OS=Homo sapiens OX=9606 GN=LMNB1 PE=1 SV=2
115	401	sp|O75643|U520_HUMAN	387.44	46	16	19	14	19	26	24	35	34	278700000	307530000	148430000	322080000	385800000	522130000	635850000	654120000	83	83	38	37	30	47	54	57	72	74	Carbamidomethylation; Oxidation (M); Deamidation (NQ)	244505	U5 small nuclear ribonucleoprotein 200 kDa helicase OS=Homo sapiens OX=9606 GN=SNRNP200 PE=1 SV=2
155	299	sp|P02786|TFR1_HUMAN	387.02	58	42	45	54	51	48	37	51	46	398150000	519580000	1557100000	1359500000	527630000	413290000	1012100000	570920000	51	51	33	35	73	57	36	25	49	44	Carbamidomethylation; Oxidation (M); Deamidation (NQ)	84871	Transferrin receptor protein 1 OS=Homo sapiens OX=9606 GN=TFRC PE=1 SV=2
331	117	tr|A0A3B3IRI2|A0A3B3IRI2_HUMAN	386.36	65	31	34	40	41	63	60	36	37	74366000	95547000	272810000	283490000	1644000000	1676100000	197340000	194110000	39	35	13	20	27	24	51	48	20	19	Carbamidomethylation; Oxidation (M); Deamidation (NQ)	63723	CTP synthase OS=Homo sapiens OX=9606 GN=CTPS1 PE=1 SV=1
331	150	sp|P17812|PYRG1_HUMAN	386.36	62	30	32	38	39	60	57	35	36	74366000	95547000	272810000	283490000	1644000000	1676100000	197340000	194110000	39	35	13	20	27	24	51	48	20	19	Carbamidomethylation; Oxidation (M); Deamidation (NQ)	66690	CTP synthase 1 OS=Homo sapiens OX=9606 GN=CTPS1 PE=1 SV=2
15	393	sp|Q58FF7|H90B3_HUMAN	385.59	44	37	38	42	38	41	41	40	40	2522500	3749200							65	1	114	123	145	140	148	171	137	137	Carbamidomethylation; Oxidation (M); Deamidation (NQ)	68325	Putative heat shock protein HSP 90-beta-3 OS=Homo sapiens OX=9606 GN=HSP90AB3P PE=5 SV=1
111	91	sp|P26639|SYTC_HUMAN	384.02	69	58	62	43	49	67	64	50	43	743860000	821860000	383170000	403540000	1853600000	2333900000	441520000	446160000	62	57	60	59	34	39	81	80	37	40	Carbamidomethylation; Oxidation (M); Deamidation (NQ)	83435	Threonine--tRNA ligase cytoplasmic OS=Homo sapiens OX=9606 GN=TARS PE=1 SV=3
63	151	sp|P38646|GRP75_HUMAN	383.52	67	59	56	63	59	58	62	59	58	1768500000	1684500000	2109600000	1798400000	2703800000	3235900000	2004000000	2436500000	59	55	58	72	73	61	70	70	84	91	Carbamidomethylation; Oxidation (M); Deamidation (NQ)	73681	Stress-70 protein mitochondrial OS=Homo sapiens OX=9606 GN=HSPA9 PE=1 SV=2
89	115	sp|P40939|ECHA_HUMAN	382.66	69	60	51	56	52	61	57	64	57	1045800000	1135800000	852060000	815400000	1278400000	1495900000	1988700000	2090600000	63	63	66	60	55	53	62	62	71	71	Carbamidomethylation; Oxidation (M); Deamidation (NQ)	83000	Trifunctional enzyme subunit alpha mitochondrial OS=Homo sapiens OX=9606 GN=HADHA PE=1 SV=2
89	141	tr|H0YFD6|H0YFD6_HUMAN	382.66	66	58	49	54	50	59	55	61	55	1045800000	1135800000	852060000	815400000	1278400000	1495900000	1988700000	2090600000	63	63	66	60	55	53	62	62	71	71	Carbamidomethylation; Oxidation (M); Deamidation (NQ)	86372	Trifunctional enzyme subunit alpha mitochondrial OS=Homo sapiens OX=9606 GN=HADHA PE=1 SV=2
120	75	tr|E5RK69|E5RK69_HUMAN	381.96	73	36	31	71	69	67	70	72	73			14659000	22300000	26797000	20818000	36534000	44819000	46	2	20	19	56	44	53	46	76	82	Carbamidomethylation; Oxidation (M); Deamidation (NQ)	51777	Annexin OS=Homo sapiens OX=9606 GN=ANXA6 PE=1 SV=1
158	402	sp|Q12906|ILF3_HUMAN	381.7	46	36	40	44	42	41	39	29	29	604940000	733930000	1422100000	1451600000	1059100000	1190200000	953280000	1258900000	46	40	36	45	55	58	47	39	29	41	Carbamidomethylation; Oxidation (M)	95339	Interleukin enhancer-binding factor 3 OS=Homo sapiens OX=9606 GN=ILF3 PE=1 SV=3
247	475	sp|Q13838|DX39B_HUMAN	381.06	66	57	62	55	57	48	44	56	63	252830000	254610000	340950000	332640000	199420000	210440000	345230000	394270000	36	17	31	34	31	31	29	33	38	38	Carbamidomethylation; Acetylation (Protein N-term); Oxidation (M); Deamidation (NQ)	48991	Spliceosome RNA helicase DDX39B OS=Homo sapiens OX=9606 GN=DDX39B PE=1 SV=1
110	380	sp|Q6P2Q9|PRP8_HUMAN	380.25	42	21	20	7	19	20	24	25	26	325650000	328010000	83255000	285510000	446790000	725080000	488390000	569130000	99	99	48	58	19	49	53	74	62	68	Carbamidomethylation; Oxidation (M); Deamidation (NQ)	273599	Pre-mRNA-processing-splicing factor 8 OS=Homo sapiens OX=9606 GN=PRPF8 PE=1 SV=2
149	592	sp|P27824|CALX_HUMAN	379.67	48	36	40	38	41	47	44	40	35	992380000	951140000	687810000	907500000	1814200000	2212900000	978290000	885890000	41	23	44	38	33	39	67	69	35	36	Carbamidomethylation; Oxidation (M); Deamidation (NQ)	67568	Calnexin OS=Homo sapiens OX=9606 GN=CANX PE=1 SV=2
133	142	sp|Q9NR30|DDX21_HUMAN	379.66	63	30	44	49	62	43	46	28	33	176840000	370260000	1110800000	1408100000	579550000	858720000	256200000	334360000	58	52	27	43	61	75	50	59	31	35	Carbamidomethylation; Deamidation (NQ)	87344	Nucleolar RNA helicase 2 OS=Homo sapiens OX=9606 GN=DDX21 PE=1 SV=5
73	43	sp|P50990|TCPQ_HUMAN	379.5	85	69	79	72	67	72	78	74	78	1771300000	2166000000	1780300000	1800400000	3547500000	3900200000	2266200000	2626900000	58	58	61	73	65	57	76	80	74	67	Carbamidomethylation; Acetylation (Protein N-term); Oxidation (M); Deamidation (NQ)	59621	T-complex protein 1 subunit theta OS=Homo sapiens OX=9606 GN=CCT8 PE=1 SV=4
102	68	sp|Q99832|TCPH_HUMAN	378.37	70	62	64	53	62	64	70	63	59	1116500000	1464200000	1397700000	1348300000	2398600000	2943600000	2194800000	2581700000	48	48	45	58	47	50	60	70	61	66	Carbamidomethylation; Acetylation (Protein N-term); Oxidation (M); Deamidation (NQ)	59367	T-complex protein 1 subunit eta OS=Homo sapiens OX=9606 GN=CCT7 PE=1 SV=2
142	55	sp|P04843|RPN1_HUMAN	378.3	76	68	64	70	55	63	66	61	67	1430600000	1446500000	897660000	865040000	1153100000	1091000000	1167300000	1262000000	51	51	49	51	46	39	43	42	46	53	Carbamidomethylation; Oxidation (M); Deamidation (NQ)	68569	Dolichyl-diphosphooligosaccharide--protein glycosyltransferase subunit 1 OS=Homo sapiens OX=9606 GN=RPN1 PE=1 SV=1
301	695	sp|O00148|DX39A_HUMAN	378.17	57	53	45	52	51	56	50	57	56	70262000	68026000	52748000	64417000	152860000	147220000	131000000	135820000	31	12	28	28	22	25	32	31	39	33	Carbamidomethylation; Acetylation (Protein N-term); Oxidation (M); Deamidation (NQ)	49130	ATP-dependent RNA helicase DDX39A OS=Homo sapiens OX=9606 GN=DDX39A PE=1 SV=2
26	631	sp|P63267|ACTH_HUMAN	377.91	59	50	59	38	40	41	35	49	43		10402000			11530000			13241000	55	1	123	136	89	83	104	108	109	116	Carbamidomethylation; Oxidation (M); Deamidation (NQ)	41877	Actin gamma-enteric smooth muscle OS=Homo sapiens OX=9606 GN=ACTG2 PE=1 SV=1
26	632	sp|P62736|ACTA_HUMAN	377.91	59	50	59	38	40	41	35	49	43		10402000			11530000			13241000	55	1	123	136	89	83	104	108	109	116	Carbamidomethylation; Oxidation (M); Deamidation (NQ)	42009	Actin aortic smooth muscle OS=Homo sapiens OX=9606 GN=ACTA2 PE=1 SV=1
103	244	sp|Q8WUM4|PDC6I_HUMAN	376.87	61	53	57	53	56	52	58	59	58	597500000	686700000	638800000	689940000	774160000	1063700000	918850000	1037500000	58	57	52	55	51	55	53	58	62	70	Carbamidomethylation; Acetylation (Protein N-term); Oxidation (M); Deamidation (NQ)	96023	Programmed cell death 6-interacting protein OS=Homo sapiens OX=9606 GN=PDCD6IP PE=1 SV=1
230	114	tr|B9A067|B9A067_HUMAN	375.64	63	36	40	57	52	39	49	43	44	206060000	191990000	641110000	609670000	379670000	481670000	273530000	359160000	56	56	22	23	49	46	32	38	35	33	Carbamidomethylation; Deamidation (NQ)	78974	MICOS complex subunit MIC60 OS=Homo sapiens OX=9606 GN=IMMT PE=1 SV=2
230	166	sp|Q16891|MIC60_HUMAN	375.64	59	33	37	53	49	37	46	40	41	206060000	191990000	641110000	609670000	379670000	481670000	273530000	359160000	56	56	22	23	49	46	32	38	35	33	Carbamidomethylation; Deamidation (NQ)	83678	MICOS complex subunit MIC60 OS=Homo sapiens OX=9606 GN=IMMT PE=1 SV=1
383	1352	sp|P40121|CAPG_HUMAN	374.96	71	71	59	59	59	53	53	53	53	988730000	831190000	493130000	429760000	572180000	563450000	2171500000	2130800000	21	21	29	25	22	21	21	21	28	33	Carbamidomethylation; Acetylation (Protein N-term); Oxidation (M); Deamidation (NQ)	38499	Macrophage-capping protein OS=Homo sapiens OX=9606 GN=CAPG PE=1 SV=2
60	51	sp|P52272|HNRPM_HUMAN	374.05	70	64	66	65	65	67	67	48	46	728840000	946550000	1140500000	1052000000	1133400000	1436600000	297420000	191430000	61	29	78	82	90	83	90	80	49	42	Carbamidomethylation; Oxidation (M); Deamidation (NQ)	77516	Heterogeneous nuclear ribonucleoprotein M OS=Homo sapiens OX=9606 GN=HNRNPM PE=1 SV=3
176	37	sp|P54577|SYYC_HUMAN	373.79	77	51	61	67	74	67	70	68	70	248680000	316410000	647220000	607210000	579420000	671680000	731960000	886990000	51	51	29	36	45	42	46	43	47	46	Carbamidomethylation; Acetylation (Protein N-term); Deamidation (NQ)	59144	Tyrosine--tRNA ligase cytoplasmic OS=Homo sapiens OX=9606 GN=YARS PE=1 SV=4
148	456	tr|F8VPD4|F8VPD4_HUMAN	373.24	36	7	8	19	30	17	21	30	31	81787000	96663000	286540000	626730000	284900000	550520000	855820000	1135400000	71	71	14	18	37	66	35	50	64	77	Carbamidomethylation; Oxidation (M); Deamidation (NQ)	236020	CAD protein OS=Homo sapiens OX=9606 GN=CAD PE=1 SV=1
148	462	sp|P27708|PYR1_HUMAN	373.24	35	6	8	18	29	17	20	29	31	81787000	96663000	286540000	626730000	284900000	550520000	855820000	1135400000	71	71	14	18	37	66	35	50	64	77	Carbamidomethylation; Oxidation (M); Deamidation (NQ)	242981	CAD protein OS=Homo sapiens OX=9606 GN=CAD PE=1 SV=3
232	350	tr|A0A0D9SGF6|A0A0D9SGF6_HUMAN	372.55	38	12	18	22	31	4	11	10	23	92216000	207050000	328240000	527720000	20399000	110220000	87106000	527980000	77	77	25	44	46	62	9	24	20	44	Carbamidomethylation; Deamidation (NQ)	287604	Spectrin alpha chain non-erythrocytic 1 OS=Homo sapiens OX=9606 GN=SPTAN1 PE=1 SV=1
232	351	sp|Q13813|SPTN1_HUMAN	372.55	39	12	18	23	31	4	11	10	24	92216000	207050000	328240000	527720000	20399000	110220000	87106000	527980000	77	77	25	44	46	62	9	24	20	44	Carbamidomethylation; Deamidation (NQ)	284538	Spectrin alpha chain non-erythrocytic 1 OS=Homo sapiens OX=9606 GN=SPTAN1 PE=1 SV=3
189	290	sp|Q15029|U5S1_HUMAN	371.85	57	33	40	37	37	35	42	40	41	304970000	393120000	341580000	392910000	502070000	735340000	637290000	591450000	53	51	31	38	39	37	37	46	43	46	Carbamidomethylation; Oxidation (M); Deamidation (NQ)	109436	116 kDa U5 small nuclear ribonucleoprotein component OS=Homo sapiens OX=9606 GN=EFTUD2 PE=1 SV=1
216	352	tr|A8MXP9|A8MXP9_HUMAN	371.07	55	31	37	47	41	38	44	15	15	392680000	580300000	1467700000	1348000000	675840000	1153800000	114420000	98697000	52	52	30	36	54	58	42	52	11	10	Carbamidomethylation; Oxidation (M); Deamidation (NQ)	99967	Matrin-3 OS=Homo sapiens OX=9606 GN=MATR3 PE=1 SV=1
215	213	sp|P55884|EIF3B_HUMAN	370.82	58	31	45	32	37	40	44	41	41	415360000	513400000	408940000	560010000	556140000	801010000	732450000	775220000	43	43	32	33	25	31	39	44	41	48	Carbamidomethylation; Acetylation (Protein N-term); Oxidation (M); Deamidation (NQ)	92482	Eukaryotic translation initiation factor 3 subunit B OS=Homo sapiens OX=9606 GN=EIF3B PE=1 SV=3
181	230	sp|O43390|HNRPR_HUMAN	370.6	58	37	37	49	47	39	42	42	45	478130000	720750000	578770000	710320000	418170000	486500000	519290000	978810000	44	32	33	38	45	48	41	40	40	44	Carbamidomethylation; Acetylation (Protein N-term); Oxidation (M); Deamidation (NQ)	70943	Heterogeneous nuclear ribonucleoprotein R OS=Homo sapiens OX=9606 GN=HNRNPR PE=1 SV=1
169	210	sp|P06576|ATPB_HUMAN	369.62	62	61	62	52	54	56	57	50	54	2913500000	3313400000	2226600000	1828800000	3019600000	3182500000	2732200000	3213400000	30	30	47	50	41	32	43	40	41	46	Oxidation (M); Deamidation (NQ)	56560	ATP synthase subunit beta mitochondrial OS=Homo sapiens OX=9606 GN=ATP5F1B PE=1 SV=3
172	655	tr|Q5T6W2|Q5T6W2_HUMAN	369.23	72	54	57	63	61	71	71	48	46	5702700	6213700	8245900	12586000	3160400	3518900	13151000	15666000	30	2	40	43	54	51	45	49	27	28	Carbamidomethylation; Acetylation (Protein N-term); Oxidation (M); Deamidation (NQ)	41807	Heterogeneous nuclear ribonucleoprotein K (Fragment) OS=Homo sapiens OX=9606 GN=HNRNPK PE=1 SV=1
234	384	sp|Q9Y5B9|SP16H_HUMAN	369	41	20	20	24	25	28	26	29	31	188470000	212730000	256740000	288120000	464510000	490320000	485120000	476370000	54	53	21	28	35	30	39	32	45	43	Carbamidomethylation; Acetylation (Protein N-term); Oxidation (M); Deamidation (NQ)	119914	FACT complex subunit SPT16 OS=Homo sapiens OX=9606 GN=SUPT16H PE=1 SV=1
99	1835	sp|Q3ZCM7|TBB8_HUMAN	368.87	37	25	30	33	25	25	25	29	29		2477900	0						22	2	48	49	62	57	55	53	71	68	Carbamidomethylation; Oxidation (M); Deamidation (NQ)	49776	Tubulin beta-8 chain OS=Homo sapiens OX=9606 GN=TUBB8 PE=1 SV=2
135	258	tr|B7Z645|B7Z645_HUMAN	368.52	61	44	49	61	55	56	53	49	58		4627400	11772000	4540700		7579900			37	1	37	41	57	56	47	49	46	45	Carbamidomethylation; Oxidation (M); Deamidation (NQ)	52046	Synaptotagmin binding cytoplasmic RNA interacting protein isoform CRA_b OS=Homo sapiens OX=9606 GN=SYNCRIP PE=1 SV=1
117	175	sp|P25205|MCM3_HUMAN	368.25	59	41	37	47	51	54	56	50	48	426760000	385480000	1094200000	1195600000	1492600000	1855000000	1016800000	992170000	54	52	53	40	46	51	55	61	47	50	Carbamidomethylation; Acetylation (Protein N-term); Deamidation (NQ)	90981	DNA replication licensing factor MCM3 OS=Homo sapiens OX=9606 GN=MCM3 PE=1 SV=3
209	459	sp|O75369|FLNB_HUMAN	367.69	34	4	8	15	19	12	16	20	29	6262900	54967000	133560000	254950000	167180000	246090000	240700000	470340000	77	68	9	19	35	52	30	41	46	65	Carbamidomethylation; Deamidation (NQ)	278162	Filamin-B OS=Homo sapiens OX=9606 GN=FLNB PE=1 SV=2
93	87	sp|Q15233|NONO_HUMAN	367.43	71	45	48	55	49	56	48	50	62	831260000	1146900000	1817600000	1594900000	1562800000	1890400000	1819200000	2107100000	54	51	42	59	66	65	56	66	64	70	Carbamidomethylation; Oxidation (M); Deamidation (NQ)	54232	Non-POU domain-containing octamer-binding protein OS=Homo sapiens OX=9606 GN=NONO PE=1 SV=4
196	550	sp|P07355|ANXA2_HUMAN	366.77	70	69	68	15	12	69	69	70	70	342080000	236500000		5347400	211370000	146920000	531660000	485020000	43	9	50	45	8	3	43	37	66	56	Carbamidomethylation; Acetylation (Protein N-term); Oxidation (M); Deamidation (NQ)	38604	Annexin A2 OS=Homo sapiens OX=9606 GN=ANXA2 PE=1 SV=2
244	1862	sp|P52566|GDIR2_HUMAN	366.15	92	90	92	88	86	86	75	90	86	3758900000	3782700000	1142800000	891020000	911310000	741090000	1475100000	1323800000	29	29	51	50	30	27	28	17	32	32	Carbamidomethylation; Acetylation (Protein N-term); Oxidation (M); Deamidation (NQ)	22988	Rho GDP-dissociation inhibitor 2 OS=Homo sapiens OX=9606 GN=ARHGDIB PE=1 SV=3
139	346	sp|P22102|PUR2_HUMAN	366.06	52	31	32	47	45	38	43	45	46	459690000	446950000	1147900000	1221600000	630950000	910900000	1016500000	1186100000	56	56	28	34	61	58	43	48	46	53	Carbamidomethylation; Oxidation (M); Deamidation (NQ)	107767	Trifunctional purine biosynthetic protein adenosine-3 OS=Homo sapiens OX=9606 GN=GART PE=1 SV=1
116	315	tr|A0A1X7SBZ2|A0A1X7SBZ2_HUMAN	366.03	56	50	50	54	54	47	53	43	46	339950000	499020000	881520000	802840000	513020000	868690000	531820000	654210000	52	38	46	49	63	53	41	54	45	55	Carbamidomethylation; Oxidation (M); Deamidation (NQ)	80255	Probable ATP-dependent RNA helicase DDX17 OS=Homo sapiens OX=9606 GN=DDX17 PE=1 SV=1
116	316	sp|Q92841|DDX17_HUMAN	366.03	56	50	50	54	54	47	53	43	46	339950000	499020000	881520000	802840000	513020000	868690000	531820000	654210000	52	38	46	49	63	53	41	54	45	55	Carbamidomethylation; Oxidation (M); Deamidation (NQ)	80273	Probable ATP-dependent RNA helicase DDX17 OS=Homo sapiens OX=9606 GN=DDX17 PE=1 SV=2
116	319	tr|A0A1W2PQ51|A0A1W2PQ51_HUMAN	366.03	56	50	50	54	53	47	53	43	46	339950000	499020000	881520000	802840000	513020000	868690000	531820000	654210000	52	38	46	49	63	53	41	54	45	55	Carbamidomethylation; Oxidation (M); Deamidation (NQ)	80458	Probable ATP-dependent RNA helicase DDX17 OS=Homo sapiens OX=9606 GN=DDX17 PE=1 SV=1
173	851	sp|P40926|MDHM_HUMAN	365.4	77	72	71	77	69	71	71	70	71	6809000000	6593100000	3088200000	2545800000	3265000000	3019200000	2916900000	2661000000	36	36	57	50	44	37	37	35	36	41	Carbamidomethylation; Oxidation (M); Deamidation (NQ)	35503	Malate dehydrogenase mitochondrial OS=Homo sapiens OX=9606 GN=MDH2 PE=1 SV=3
204	334	sp|P41250|GARS_HUMAN	365.22	50	28	23	37	42	38	38	45	45	186460000	193090000	534270000	510650000	662220000	679900000	1018900000	1126300000	41	41	24	23	32	43	43	38	49	51	Carbamidomethylation; Oxidation (M); Deamidation (NQ)	83166	Glycine--tRNA ligase OS=Homo sapiens OX=9606 GN=GARS PE=1 SV=3
231	216	sp|Q16555|DPYL2_HUMAN	364.98	66	31	29	65	62	60	54	63	63	123320000	104910000	1450500000	1143300000	916050000	786240000	1614700000	1873100000	33	33	14	14	50	43	36	28	43	48	Carbamidomethylation; Oxidation (M); Deamidation (NQ)	62294	Dihydropyrimidinase-related protein 2 OS=Homo sapiens OX=9606 GN=DPYSL2 PE=1 SV=1
122	325	sp|P78347|GTF2I_HUMAN	364.97	56	46	50	43	42	31	38	33	29	811000000	1234400000	585990000	618320000	337110000	637770000	314130000	309990000	65	64	50	88	52	50	33	49	36	34	Carbamidomethylation; Acetylation (Protein N-term); Oxidation (M); Deamidation (NQ)	112416	General transcription factor II-I OS=Homo sapiens OX=9606 GN=GTF2I PE=1 SV=2
170	223	sp|Q92945|FUBP2_HUMAN	364.39	61	39	45	45	42	48	56	46	51	565750000	647010000	782520000	808460000	797760000	1034400000	1042600000	1103400000	39	34	34	35	37	41	53	43	48	48	Carbamidomethylation; Oxidation (M); Deamidation (NQ)	73115	Far upstream element-binding protein 2 OS=Homo sapiens OX=9606 GN=KHSRP PE=1 SV=4
246	1511	sp|P31946|1433B_HUMAN	363.97	66	62	52	53	62	52	50	53	50	302730000	253330000	593270000	487150000	299980000	244110000	311850000	234830000	28	11	35	33	47	33	30	27	32	29	Acetylation (Protein N-term); Oxidation (M); Deamidation (NQ)	28082	14-3-3 protein beta/alpha OS=Homo sapiens OX=9606 GN=YWHAB PE=1 SV=3
221	128	sp|P54136|SYRC_HUMAN	363.81	62	46	45	58	55	54	49	35	40	243980000	274220000	611550000	532310000	501770000	615700000	201180000	211560000	48	48	32	30	49	38	45	41	23	29	Carbamidomethylation; Acetylation (Protein N-term); Oxidation (M); Deamidation (NQ)	75379	Arginine--tRNA ligase cytoplasmic OS=Homo sapiens OX=9606 GN=RARS PE=1 SV=2
223	383	sp|P54886|P5CS_HUMAN	362.06	49	23	29	46	49	31	32	43	45	60675000	245440000	586360000	625040000	184110000	277770000	534620000	542830000	38	37	21	24	48	48	24	26	46	50	Carbamidomethylation; Oxidation (M); Deamidation (NQ)	87302	Delta-1-pyrroline-5-carboxylate synthase OS=Homo sapiens OX=9606 GN=ALDH18A1 PE=1 SV=2
145	326	sp|P12270|TPR_HUMAN	361.78	41	14	11	26	26	18	22	23	29	122370000	66751000	477800000	415510000	344900000	350790000	247520000	508850000	87	86	32	23	51	60	42	51	45	62	Carbamidomethylation; Oxidation (M); Deamidation (NQ)	267290	Nucleoprotein TPR OS=Homo sapiens OX=9606 GN=TPR PE=1 SV=3
222	125	sp|Q13177|PAK2_HUMAN	361.69	71	61	61	63	61	57	60	38	44	349430000	472720000	589020000	425170000	255830000	423910000	86707000	122700000	37	25	44	46	50	44	30	35	17	21	Carbamidomethylation; Acetylation (Protein N-term); Oxidation (M); Deamidation (NQ)	58043	Serine/threonine-protein kinase PAK 2 OS=Homo sapiens OX=9606 GN=PAK2 PE=1 SV=3
684	108	sp|Q07065|CKAP4_HUMAN	360.78	69	62	65	1	0	5	3	34	37	904280000	724340000	1577000		14684000	8948000	127360000	123920000	39	38	42	44	1	0	3	2	16	18	Carbamidomethylation; Oxidation (M); Deamidation (NQ)	66023	Cytoskeleton-associated protein 4 OS=Homo sapiens OX=9606 GN=CKAP4 PE=1 SV=2
56	105	sp|P15311|EZRI_HUMAN	360.56	69	59	57	61	56	63	66	61	60	646950000	627270000	757470000	629860000	1232800000	1433700000	579270000	556680000	62	43	80	83	75	70	80	80	74	68	Carbamidomethylation; Oxidation (M); Deamidation (NQ)	69413	Ezrin OS=Homo sapiens OX=9606 GN=EZR PE=1 SV=4
56	116	tr|E7EQR4|E7EQR4_HUMAN	360.56	69	59	57	61	56	63	66	61	60	646950000	627270000	757470000	629860000	1232800000	1433700000	579270000	556680000	62	43	80	83	75	70	80	80	74	68	Carbamidomethylation; Oxidation (M); Deamidation (NQ)	69372	Ezrin OS=Homo sapiens OX=9606 GN=EZR PE=1 SV=3
249	403	tr|A0A2R8YFK9|A0A2R8YFK9_HUMAN	359.6	38	12	13	20	28	20	25	16	18	71886000	81115000	197600000	240430000	145470000	241800000	127800000	153350000	54	38	22	24	34	48	30	47	28	30	Carbamidomethylation; Oxidation (M); Deamidation (NQ)	216622	Chromodomain-helicase-DNA-binding protein 4 OS=Homo sapiens OX=9606 GN=CHD4 PE=1 SV=1
249	405	tr|A0A2U3TZM0|A0A2U3TZM0_HUMAN	359.6	38	12	13	20	28	20	25	16	18	71886000	81115000	197600000	240430000	145470000	241800000	127800000	153350000	54	38	22	24	34	48	30	47	28	30	Carbamidomethylation; Oxidation (M); Deamidation (NQ)	216879	Chromodomain-helicase-DNA-binding protein 4 OS=Homo sapiens OX=9606 GN=CHD4 PE=1 SV=1
249	406	tr|A0A2R8Y425|A0A2R8Y425_HUMAN	359.6	38	12	13	20	28	20	25	16	18	71886000	81115000	197600000	240430000	145470000	241800000	127800000	153350000	54	38	22	24	34	48	30	47	28	30	Carbamidomethylation; Oxidation (M); Deamidation (NQ)	215614	Chromodomain-helicase-DNA-binding protein 4 (Fragment) OS=Homo sapiens OX=9606 GN=CHD4 PE=1 SV=1
249	407	tr|A0A2R8Y5J0|A0A2R8Y5J0_HUMAN	359.6	38	12	13	20	28	20	25	16	18	71886000	81115000	197600000	240430000	145470000	241800000	127800000	153350000	54	38	22	24	34	48	30	47	28	30	Carbamidomethylation; Oxidation (M); Deamidation (NQ)	215721	Chromodomain-helicase-DNA-binding protein 4 OS=Homo sapiens OX=9606 GN=CHD4 PE=1 SV=1
249	409	sp|Q14839|CHD4_HUMAN	359.6	38	12	13	20	28	20	25	16	18	71886000	81115000	197600000	240430000	145470000	241800000	127800000	153350000	54	38	22	24	34	48	30	47	28	30	Carbamidomethylation; Oxidation (M); Deamidation (NQ)	218003	Chromodomain-helicase-DNA-binding protein 4 OS=Homo sapiens OX=9606 GN=CHD4 PE=1 SV=2
249	410	tr|A0A2R8Y212|A0A2R8Y212_HUMAN	359.6	38	12	13	20	28	20	25	16	18	71886000	81115000	197600000	240430000	145470000	241800000	127800000	153350000	54	38	22	24	34	48	30	47	28	30	Carbamidomethylation; Oxidation (M); Deamidation (NQ)	218188	Chromodomain-helicase-DNA-binding protein 4 OS=Homo sapiens OX=9606 GN=CHD4 PE=1 SV=1
249	411	tr|F5GWX5|F5GWX5_HUMAN	359.6	38	12	13	20	28	20	25	16	18	71886000	81115000	197600000	240430000	145470000	241800000	127800000	153350000	54	38	22	24	34	48	30	47	28	30	Carbamidomethylation; Oxidation (M); Deamidation (NQ)	217102	Chromodomain-helicase-DNA-binding protein 4 OS=Homo sapiens OX=9606 GN=CHD4 PE=1 SV=1
249	417	tr|A0A2R8Y521|A0A2R8Y521_HUMAN	359.6	38	12	13	20	28	20	25	16	18	71886000	81115000	197600000	240430000	145470000	241800000	127800000	153350000	54	38	22	24	34	48	30	47	28	30	Carbamidomethylation; Oxidation (M); Deamidation (NQ)	218564	Chromodomain-helicase-DNA-binding protein 4 OS=Homo sapiens OX=9606 GN=CHD4 PE=1 SV=1
249	418	tr|A0A0C4DGG9|A0A0C4DGG9_HUMAN	359.6	37	12	13	20	27	20	25	16	18	71886000	81115000	197600000	240430000	145470000	241800000	127800000	153350000	54	38	22	24	34	48	30	47	28	30	Carbamidomethylation; Oxidation (M); Deamidation (NQ)	220474	Chromodomain-helicase-DNA-binding protein 4 OS=Homo sapiens OX=9606 GN=CHD4 PE=1 SV=1
112	256	sp|P17844|DDX5_HUMAN	359.47	63	57	57	62	54	56	57	46	49	724170000	905280000	1074300000	904660000	1027300000	1235200000	595880000	634980000	59	44	52	52	60	51	49	58	43	55	Carbamidomethylation; Acetylation (Protein N-term); Oxidation (M); Deamidation (NQ)	69148	Probable ATP-dependent RNA helicase DDX5 OS=Homo sapiens OX=9606 GN=DDX5 PE=1 SV=1
171	224	sp|P18206|VINC_HUMAN	358.78	55	46	46	20	25	26	28	46	47	721280000	693430000	117040000	193010000	189580000	233210000	629550000	608930000	63	62	56	55	20	28	30	35	61	53	Carbamidomethylation; Oxidation (M); Deamidation (NQ)	123799	Vinculin OS=Homo sapiens OX=9606 GN=VCL PE=1 SV=4
473	1946	sp|P27695|APEX1_HUMAN	358.38	64	44	48	55	49	51	55	37	46	234790000	226280000	1061100000	873260000	453490000	681340000	357490000	429910000	24	24	14	14	29	29	17	27	18	21	Carbamidomethylation; Deamidation (NQ)	35555	DNA-(apurinic or apyrimidinic site) lyase OS=Homo sapiens OX=9606 GN=APEX1 PE=1 SV=2
82	112	sp|P49368|TCPG_HUMAN	358.28	69	59	59	61	60	68	67	65	61	1696400000	2106700000	2348400000	2013900000	3801200000	4312200000	3179700000	3526300000	46	45	59	55	63	63	86	73	63	64	Carbamidomethylation; Acetylation (Protein N-term); Oxidation (M); Deamidation (NQ)	60534	T-complex protein 1 subunit gamma OS=Homo sapiens OX=9606 GN=CCT3 PE=1 SV=4
309	766	sp|P31943|HNRH1_HUMAN	358.15	63	42	50	59	50	51	55	39	28	298900000	440390000	659230000	609850000	782140000	1007300000	270240000	198050000	28	17	21	30	36	35	39	34	19	18	Carbamidomethylation; Acetylation (Protein N-term); Oxidation (M); Deamidation (NQ)	49229	Heterogeneous nuclear ribonucleoprotein H OS=Homo sapiens OX=9606 GN=HNRNPH1 PE=1 SV=4
309	770	tr|G8JLB6|G8JLB6_HUMAN	358.15	60	40	48	56	48	49	52	37	27	298900000	440390000	659230000	609850000	782140000	1007300000	270240000	198050000	28	17	21	30	36	35	39	34	19	18	Carbamidomethylation; Acetylation (Protein N-term); Oxidation (M); Deamidation (NQ)	51230	Heterogeneous nuclear ribonucleoprotein H OS=Homo sapiens OX=9606 GN=HNRNPH1 PE=1 SV=1
190	394	sp|P05107|ITB2_HUMAN	358.12	47	45	47	40	37	36	36	42	46									41	0	47	53	42	29	25	27	42	50	Carbamidomethylation; Oxidation (M); Deamidation (NQ)	84782	Integrin beta-2 OS=Homo sapiens OX=9606 GN=ITGB2 PE=1 SV=2
137	124	sp|P11940|PABP1_HUMAN	358.05	62	45	50	48	48	48	49	44	46	986490000	1282400000	1219400000	932080000	921470000	1236000000	967910000	1282000000	47	31	43	48	46	39	43	51	48	57	Carbamidomethylation; Oxidation (M); Deamidation (NQ)	70671	Polyadenylate-binding protein 1 OS=Homo sapiens OX=9606 GN=PABPC1 PE=1 SV=2
146	123	sp|P78371|TCPB_HUMAN	357.81	73	56	54	60	60	64	66	67	62	1199600000	1381900000	1376200000	1133100000	2715900000	2892500000	2018200000	2216200000	46	46	46	42	43	38	55	49	47	45	Carbamidomethylation; Oxidation (M); Deamidation (NQ)	57488	T-complex protein 1 subunit beta OS=Homo sapiens OX=9606 GN=CCT2 PE=1 SV=4
195	162	tr|A0A2R8Y5G6|A0A2R8Y5G6_HUMAN	357.49	62	45	43	50	59	43	50	42	45	98610000	98513000	193530000	176410000	94287000	161060000	114360000	144430000	43	11	32	35	44	47	35	42	35	38	Carbamidomethylation; Oxidation (M); Deamidation (NQ)	69048	ATP-dependent RNA helicase DDX3X OS=Homo sapiens OX=9606 GN=DDX3X PE=1 SV=1
195	168	tr|A0A0D9SFB3|A0A0D9SFB3_HUMAN	357.49	60	43	42	49	57	42	48	41	44	98610000	98513000	193530000	176410000	94287000	161060000	114360000	144430000	43	11	32	35	44	47	35	42	35	38	Carbamidomethylation; Oxidation (M); Deamidation (NQ)	70840	ATP-dependent RNA helicase DDX3X OS=Homo sapiens OX=9606 GN=DDX3X PE=1 SV=1
195	169	tr|A0A2R8YF78|A0A2R8YF78_HUMAN	357.49	60	43	42	49	57	41	48	41	44	98610000	98513000	193530000	176410000	94287000	161060000	114360000	144430000	43	11	32	35	44	47	35	42	35	38	Carbamidomethylation; Oxidation (M); Deamidation (NQ)	70940	ATP-dependent RNA helicase DDX3X OS=Homo sapiens OX=9606 GN=DDX3X PE=1 SV=1
195	180	tr|A0A0D9SG12|A0A0D9SG12_HUMAN	357.49	59	43	41	49	56	41	48	40	44	98610000	98513000	193530000	176410000	94287000	161060000	114360000	144430000	43	11	32	35	44	47	35	42	35	38	Carbamidomethylation; Oxidation (M); Deamidation (NQ)	71541	ATP-dependent RNA helicase DDX3X OS=Homo sapiens OX=9606 GN=DDX3X PE=1 SV=1
195	183	tr|A0A2R8YCW1|A0A2R8YCW1_HUMAN	357.49	59	43	41	49	56	41	48	40	44	98610000	98513000	193530000	176410000	94287000	161060000	114360000	144430000	43	11	32	35	44	47	35	42	35	38	Carbamidomethylation; Oxidation (M); Deamidation (NQ)	71694	ATP-dependent RNA helicase DDX3X OS=Homo sapiens OX=9606 GN=DDX3X PE=1 SV=1
195	197	sp|O00571|DDX3X_HUMAN	357.49	58	42	40	47	55	40	47	39	43	98610000	98513000	193530000	176410000	94287000	161060000	114360000	144430000	43	11	32	35	44	47	35	42	35	38	Carbamidomethylation; Oxidation (M); Deamidation (NQ)	73244	ATP-dependent RNA helicase DDX3X OS=Homo sapiens OX=9606 GN=DDX3X PE=1 SV=3
195	201	tr|A0A2U3TZJ9|A0A2U3TZJ9_HUMAN	357.49	58	42	41	48	55	40	47	39	43	98610000	98513000	193530000	176410000	94287000	161060000	114360000	144430000	43	11	32	35	44	47	35	42	35	38	Carbamidomethylation; Oxidation (M); Deamidation (NQ)	73215	ATP-dependent RNA helicase DDX3X OS=Homo sapiens OX=9606 GN=DDX3X PE=1 SV=1
195	202	tr|A0A2R8YFS5|A0A2R8YFS5_HUMAN	357.49	58	42	41	48	55	40	47	39	43	98610000	98513000	193530000	176410000	94287000	161060000	114360000	144430000	43	11	32	35	44	47	35	42	35	38	Carbamidomethylation; Oxidation (M); Deamidation (NQ)	73156	ATP-dependent RNA helicase DDX3X OS=Homo sapiens OX=9606 GN=DDX3X PE=1 SV=1
195	204	tr|A0A2R8Y4A4|A0A2R8Y4A4_HUMAN	357.49	58	42	40	47	55	40	47	39	43	98610000	98513000	193530000	176410000	94287000	161060000	114360000	144430000	43	11	32	35	44	47	35	42	35	38	Carbamidomethylation; Oxidation (M); Deamidation (NQ)	73244	ATP-dependent RNA helicase DDX3X OS=Homo sapiens OX=9606 GN=DDX3X PE=1 SV=1
195	207	tr|A0A2R8YFR4|A0A2R8YFR4_HUMAN	357.49	58	42	41	48	55	40	47	40	43	98610000	98513000	193530000	176410000	94287000	161060000	114360000	144430000	43	11	32	35	44	47	35	42	35	38	Carbamidomethylation; Oxidation (M); Deamidation (NQ)	73127	ATP-dependent RNA helicase DDX3X OS=Homo sapiens OX=9606 GN=DDX3X PE=1 SV=1
195	266	tr|A0A0D9SF53|A0A0D9SF53_HUMAN	357.49	52	38	37	43	50	36	42	36	38	98610000	98513000	193530000	176410000	94287000	161060000	114360000	144430000	43	11	32	35	44	47	35	42	35	38	Carbamidomethylation; Oxidation (M); Deamidation (NQ)	81477	ATP-dependent RNA helicase DDX3X OS=Homo sapiens OX=9606 GN=DDX3X PE=1 SV=1
682	2476	sp|P67809|YBOX1_HUMAN	357.49	71	54	54	71	55	66	60	33	40	242970000	247690000	347000000	325540000	427550000	382130000	106290000	108200000	18	18	16	15	21	20	16	17	11	11	Acetylation (Protein N-term); Oxidation (M); Deamidation (NQ)	35924	Nuclease-sensitive element-binding protein 1 OS=Homo sapiens OX=9606 GN=YBX1 PE=1 SV=3
101	248	sp|P12956|XRCC6_HUMAN	356.38	58	43	43	51	51	52	50	45	42	1357700000	1402000000	2227700000	1956800000	2008000000	2386400000	1119900000	1247800000	51	51	52	50	59	64	70	71	47	46	Carbamidomethylation; Oxidation (M); Deamidation (NQ)	69843	X-ray repair cross-complementing protein 6 OS=Homo sapiens OX=9606 GN=XRCC6 PE=1 SV=2
147	185	sp|P13667|PDIA4_HUMAN	356.1	59	27	33	53	57	47	46	55	56	214770000	213740000	985950000	820370000	638880000	662800000	1261600000	1055400000	50	48	23	25	56	55	41	41	63	60	Carbamidomethylation; Oxidation (M); Deamidation (NQ)	72933	Protein disulfide-isomerase A4 OS=Homo sapiens OX=9606 GN=PDIA4 PE=1 SV=2
113	129	sp|P50991|TCPD_HUMAN	356.04	71	61	65	65	62	71	65	62	65	1143600000	1451800000	1413200000	1344400000	2484500000	3013300000	2108900000	2530500000	45	43	42	51	49	50	60	59	49	58	Carbamidomethylation; Oxidation (M); Deamidation (NQ)	57924	T-complex protein 1 subunit delta OS=Homo sapiens OX=9606 GN=CCT4 PE=1 SV=4
420	568	sp|P35527|K1C9_HUMAN	355.88	51	34	21	44	12	41	40	43	32	559840000	179820000	401440000	45496000	437250000	496790000	686780000	388670000	26	25	32	21	23	9	26	24	28	23	Oxidation (M); Deamidation (NQ)	62064	Keratin type I cytoskeletal 9 OS=Homo sapiens OX=9606 GN=KRT9 PE=1 SV=3
160	379	sp|P49588|SYAC_HUMAN	355.42	47	26	32	43	42	43	44	44	36	243030000	280700000	741240000	721760000	825530000	839050000	566090000	559990000	52	52	27	31	54	52	51	42	48	42	Carbamidomethylation; Acetylation (Protein N-term); Oxidation (M); Deamidation (NQ)	106810	Alanine--tRNA ligase cytoplasmic OS=Homo sapiens OX=9606 GN=AARS PE=1 SV=2
332	288	sp|P05164|PERM_HUMAN	355.19	57	54	51	43	49	0	0	0	0	1587600000	1825200000	807690000	740190000					47	47	61	63	48	50	0	0	0	0	Carbamidomethylation; Oxidation (M); Deamidation (NQ)	83869	Myeloperoxidase OS=Homo sapiens OX=9606 GN=MPO PE=1 SV=1
185	2031	sp|Q06830|PRDX1_HUMAN	354.15	81	80	76	80	75	81	81	75	76	1721600000	1366300000	1248800000	972790000	1878700000	1789200000	1513100000	1180000000	26	21	43	40	38	32	39	49	42	42	Carbamidomethylation; Oxidation (M); Deamidation (NQ)	22110	Peroxiredoxin-1 OS=Homo sapiens OX=9606 GN=PRDX1 PE=1 SV=1
166	237	sp|Q14566|MCM6_HUMAN	354.09	63	36	34	47	49	50	49	48	49	556750000	489480000	1148500000	1326200000	1560300000	1726800000	1267900000	1250600000	54	54	30	29	47	43	50	47	46	50	Carbamidomethylation; Acetylation (Protein N-term); Oxidation (M)	92889	DNA replication licensing factor MCM6 OS=Homo sapiens OX=9606 GN=MCM6 PE=1 SV=1
218	99	sp|P61158|ARP3_HUMAN	354.04	73	65	63	63	61	61	62	67	64	836100000	951240000	1119900000	1064100000	1353300000	1512200000	1249200000	1273600000	34	29	35	36	33	36	35	39	39	38	Carbamidomethylation; Acetylation (Protein N-term); Oxidation (M); Deamidation (NQ)	47371	Actin-related protein 3 OS=Homo sapiens OX=9606 GN=ACTR3 PE=1 SV=3
152	279	sp|P33993|MCM7_HUMAN	353.86	59	49	47	53	56	55	55	52	52	453180000	378150000	1087200000	1001700000	1336800000	1500100000	736620000	874830000	44	37	38	35	47	56	46	47	43	45	Carbamidomethylation; Acetylation (Protein N-term); Oxidation (M); Deamidation (NQ)	81308	DNA replication licensing factor MCM7 OS=Homo sapiens OX=9606 GN=MCM7 PE=1 SV=4
164	1197	sp|P09429|HMGB1_HUMAN	353.3	64	60	59	64	60	60	59	41	33	1662400000	1687700000	2810300000	2120600000	1718500000	1423400000	151360000	152880000	36	20	58	62	59	48	43	48	13	13	Carbamidomethylation; Oxidation (M); Deamidation (NQ)	24894	High mobility group protein B1 OS=Homo sapiens OX=9606 GN=HMGB1 PE=1 SV=3
156	907	sp|P62701|RS4X_HUMAN	353.19	83	75	72	71	79	79	75	82	73	468680000	375350000	673320000	606970000	728580000	690770000	661010000	498640000	35	14	46	42	38	45	51	44	42	43	Carbamidomethylation; Oxidation (M); Deamidation (NQ)	29598	40S ribosomal protein S4 X isoform OS=Homo sapiens OX=9606 GN=RPS4X PE=1 SV=2
236	367	sp|Q99613|EIF3C_HUMAN	353.06	42	20	29	37	37	31	26	31	28	428940000	409260000	474920000	730510000	423580000	501870000	437810000	441790000	40	40	31	34	41	42	32	28	32	32	Carbamidomethylation; Oxidation (M); Deamidation (NQ)	105344	Eukaryotic translation initiation factor 3 subunit C OS=Homo sapiens OX=9606 GN=EIF3C PE=1 SV=1
561	1915	tr|M0QYT0|M0QYT0_HUMAN	352.63	57	51	51	57	54	43	46	55	54									16	0	16	18	27	17	15	15	20	21	Carbamidomethylation; Oxidation (M); Deamidation (NQ)	36024	Uncharacterized protein (Fragment) OS=Homo sapiens OX=9606 PE=1 SV=1
361	848	sp|P05198|IF2A_HUMAN	352.28	79	57	62	70	75	61	61	67	71	221140000	206090000	622270000	624610000	488860000	453710000	799080000	759250000	30	30	15	16	28	31	30	26	31	33	Carbamidomethylation; Oxidation (M); Deamidation (NQ)	36112	Eukaryotic translation initiation factor 2 subunit 1 OS=Homo sapiens OX=9606 GN=EIF2S1 PE=1 SV=3
269	335	sp|P51659|DHB4_HUMAN	351.97	50	49	47	32	32	43	43	48	48	572540000	460580000	159320000	144840000	492820000	524470000	531360000	1622500000	34	34	36	37	21	22	32	29	37	37	Carbamidomethylation; Oxidation (M); Deamidation (NQ)	79686	Peroxisomal multifunctional enzyme type 2 OS=Homo sapiens OX=9606 GN=HSD17B4 PE=1 SV=3
162	82	sp|P47897|SYQ_HUMAN	351.8	73	44	53	53	68	51	50	49	55	369590000	472490000	590020000	743790000	397060000	512350000	582770000	689200000	57	57	34	41	46	57	39	44	40	45	Carbamidomethylation; Acetylation (Protein N-term); Oxidation (M); Deamidation (NQ)	87799	Glutamine--tRNA ligase OS=Homo sapiens OX=9606 GN=QARS PE=1 SV=1
261	294	sp|P13645|K1C10_HUMAN	351.71	53	47	30	47	24	31	38	43	35	717110000	361490000	737320000	142810000	780770000	575820000	1043400000	340140000	36	29	38	27	37	17	33	30	45	28	Carbamidomethylation; Oxidation (M); Deamidation (NQ)	58827	Keratin type I cytoskeletal 10 OS=Homo sapiens OX=9606 GN=KRT10 PE=1 SV=6
456	878	sp|P52907|CAZA1_HUMAN	351.15	87	85	87	76	78	85	87	73	76	724880000	624140000	524230000	457160000	689380000	662390000	457870000	498020000	20	16	29	30	18	18	21	19	19	20	Carbamidomethylation; Acetylation (Protein N-term); Oxidation (M); Deamidation (NQ)	32923	F-actin-capping protein subunit alpha-1 OS=Homo sapiens OX=9606 GN=CAPZA1 PE=1 SV=3
342	178	sp|P28838|AMPL_HUMAN	351.08	66	48	50	66	61	26	26	60	59	221570000	217240000	568000000	557900000	85955000	99319000	435120000	481680000	35	35	27	23	40	33	13	13	32	35	Carbamidomethylation; Oxidation (M)	56166	Cytosol aminopeptidase OS=Homo sapiens OX=9606 GN=LAP3 PE=1 SV=3
55	126	sp|Q13509|TBB3_HUMAN	351	72	35	41	35	49	40	40	54	55		12909000		0			306860	9046400	42	6	58	66	78	77	74	74	91	98	Carbamidomethylation; Oxidation (M); Deamidation (NQ)	50433	Tubulin beta-3 chain OS=Homo sapiens OX=9606 GN=TUBB3 PE=1 SV=2
124	184	sp|P53621|COPA_HUMAN	350.91	60	38	44	31	40	37	46	33	37	564380000	583720000	265100000	472470000	573980000	686150000	499200000	457630000	65	64	53	53	40	55	45	54	42	48	Carbamidomethylation; Oxidation (M); Deamidation (NQ)	138345	Coatomer subunit alpha OS=Homo sapiens OX=9606 GN=COPA PE=1 SV=2
229	480	sp|P49411|EFTU_HUMAN	350.82	61	57	55	57	60	55	58	58	60	689270000	681690000	1239800000	1092600000	1026400000	1090200000	1256500000	1552100000	33	33	29	31	33	34	35	31	41	48	Carbamidomethylation; Oxidation (M)	49542	Elongation factor Tu mitochondrial OS=Homo sapiens OX=9606 GN=TUFM PE=1 SV=2
233	369	sp|Q01813|PFKAP_HUMAN	350.58	53	31	27	36	22	45	51	46	44	150900000	150410000	110740000	131070000	544710000	560150000	389400000	300810000	44	37	26	24	23	16	50	50	47	38	Carbamidomethylation; Acetylation (Protein N-term); Oxidation (M); Deamidation (NQ)	85596	ATP-dependent 6-phosphofructokinase platelet type OS=Homo sapiens OX=9606 GN=PFKP PE=1 SV=2
210	371	tr|D3DSM0|D3DSM0_HUMAN	348.95	49	47	49	42	39	37	39	44	48	139800000	75969000	60144000	70635000	34132000	55490000	67326000	112280000	37	1	45	50	39	27	23	27	38	47	Carbamidomethylation; Oxidation (M); Deamidation (NQ)	78354	Integrin beta OS=Homo sapiens OX=9606 GN=ITGB2 PE=1 SV=1
228	399	sp|O15067|PUR4_HUMAN	347.95	44	27	27	24	29	22	33	35	34	201800000	223830000	229470000	293790000	247190000	465830000	344370000	485070000	50	50	31	29	29	35	29	39	43	47	Carbamidomethylation; Oxidation (M); Deamidation (NQ)	144734	Phosphoribosylformylglycinamidine synthase OS=Homo sapiens OX=9606 GN=PFAS PE=1 SV=4
136	132	sp|P23141|EST1_HUMAN	347.69	65	65	58	52	55	47	47	58	52	3526200000	3154400000	837520000	1067300000	737220000	690940000	1783300000	1701900000	42	42	69	72	35	42	35	32	47	44	Carbamidomethylation; Oxidation (M); Deamidation (NQ)	62521	Liver carboxylesterase 1 OS=Homo sapiens OX=9606 GN=CES1 PE=1 SV=2
241	310	tr|B1ANR0|B1ANR0_HUMAN	347.55	57	26	30	38	39	51	53	27	29	7715400	11607000	18950000	20917000	73537000	93864000	18522000	17273000	42	1	16	23	29	30	55	60	27	29	Carbamidomethylation; Oxidation (M); Deamidation (NQ)	67971	Polyadenylate-binding protein OS=Homo sapiens OX=9606 GN=PABPC4 PE=1 SV=1
241	341	sp|Q13310|PABP4_HUMAN	347.55	54	24	29	36	37	48	50	26	28	7715400	11607000	18950000	20917000	73537000	93864000	18522000	17273000	42	1	16	23	29	30	55	60	27	29	Carbamidomethylation; Oxidation (M); Deamidation (NQ)	70783	Polyadenylate-binding protein 4 OS=Homo sapiens OX=9606 GN=PABPC4 PE=1 SV=1
121	98	sp|P17987|TCPA_HUMAN	347.48	70	61	60	56	54	62	67	59	62	988390000	1230600000	1170300000	1149000000	2366800000	2908300000	1566500000	1974900000	39	39	41	43	47	38	58	61	51	56	Carbamidomethylation; Acetylation (Protein N-term); Oxidation (M); Deamidation (NQ)	60344	T-complex protein 1 subunit alpha OS=Homo sapiens OX=9606 GN=TCP1 PE=1 SV=1
175	862	sp|Q15084|PDIA6_HUMAN	347.45	52	50	52	52	50	48	50	52	52	1676000000	1443200000	1685800000	1244300000	1533900000	1378100000	2349100000	2626000000	23	22	59	33	31	56	57	26	32	41	Carbamidomethylation	48121	Protein disulfide-isomerase A6 OS=Homo sapiens OX=9606 GN=PDIA6 PE=1 SV=1
165	31	sp|P14868|SYDC_HUMAN	347.31	80	71	75	73	71	63	71	68	76	750590000	869390000	675220000	966370000	672920000	714070000	1118300000	1221200000	44	44	42	50	39	49	37	33	45	49	Carbamidomethylation; Acetylation (Protein N-term); Oxidation (M); Deamidation (NQ)	57136	Aspartate--tRNA ligase cytoplasmic OS=Homo sapiens OX=9606 GN=DARS PE=1 SV=2
198	1170	sp|P60174|TPIS_HUMAN	347.24	70	70	69	70	69	70	70	70	70	2653200000	2292400000	2123600000	1740400000	3483900000	3165600000	2753100000	2127100000	26	26	44	35	35	32	42	38	42	39	Carbamidomethylation; Oxidation (M); Deamidation (NQ)	30791	Triosephosphate isomerase OS=Homo sapiens OX=9606 GN=TPI1 PE=1 SV=3
179	398	tr|E7EUU4|E7EUU4_HUMAN	347.01	42	23	26	32	29	26	29	10	8	5401400	4972000	7977500	9305300	7483600	8019200			68	1	35	41	73	57	42	48	18	16	Carbamidomethylation; Deamidation (NQ)	171641	Eukaryotic translation initiation factor 4 gamma 1 OS=Homo sapiens OX=9606 GN=EIF4G1 PE=1 SV=1
260	194	sp|Q9P258|RCC2_HUMAN	346.52	67	38	44	67	62	52	50	62	60	271270000	443410000	805400000	860370000	577480000	574130000	942850000	1044300000	31	31	21	28	34	38	34	28	32	41	Carbamidomethylation; Oxidation (M); Deamidation (NQ)	56085	Protein RCC2 OS=Homo sapiens OX=9606 GN=RCC2 PE=1 SV=2
134	373	sp|O43143|DHX15_HUMAN	346.09	49	33	37	41	43	45	41	42	43	524680000	552870000	700590000	798210000	706460000	1009500000	957420000	1079900000	46	45	39	43	48	48	51	47	48	57	Carbamidomethylation; Oxidation (M); Deamidation (NQ)	90933	Pre-mRNA-splicing factor ATP-dependent RNA helicase DHX15 OS=Homo sapiens OX=9606 GN=DHX15 PE=1 SV=2
183	415	sp|Q04637|IF4G1_HUMAN	345.99	41	23	26	31	29	25	28	10	8	6913200	11865000	12405000	12932000	10110000	10305000			68	1	34	39	73	57	42	48	18	16	Carbamidomethylation; Deamidation (NQ)	175490	Eukaryotic translation initiation factor 4 gamma 1 OS=Homo sapiens OX=9606 GN=EIF4G1 PE=1 SV=4
263	312	sp|O15523|DDX3Y_HUMAN	345.94	52	33	35	36	40	40	46	35	38					17890000	29666000			35	4	24	30	34	35	32	36	31	33	Carbamidomethylation; Acetylation (Protein N-term); Oxidation (M); Deamidation (NQ)	73154	ATP-dependent RNA helicase DDX3Y OS=Homo sapiens OX=9606 GN=DDX3Y PE=1 SV=2
362	693	sp|Q9NTK5|OLA1_HUMAN	345.51	68	47	46	40	51	52	52	62	55	200420000	206150000	279940000	271720000	487910000	543230000	897040000	946670000	27	27	23	22	21	21	26	29	35	33	Carbamidomethylation; Oxidation (M); Deamidation (NQ)	44744	Obg-like ATPase 1 OS=Homo sapiens OX=9606 GN=OLA1 PE=1 SV=2
362	697	tr|J3KQ32|J3KQ32_HUMAN	345.51	65	45	44	38	49	49	49	59	53	200420000	206150000	279940000	271720000	487910000	543230000	897040000	946670000	27	27	23	22	21	21	26	29	35	33	Carbamidomethylation; Oxidation (M); Deamidation (NQ)	46938	Obg-like ATPase 1 OS=Homo sapiens OX=9606 GN=OLA1 PE=1 SV=1
127	923	sp|P46777|RL5_HUMAN	345.12	63	59	61	62	56	60	59	56	63	943440000	1055700000	1172900000	1355700000	1522200000	1791900000	1812400000	2004600000	36	36	43	48	48	46	42	44	54	62	Carbamidomethylation; Oxidation (M); Deamidation (NQ)	34363	60S ribosomal protein L5 OS=Homo sapiens OX=9606 GN=RPL5 PE=1 SV=3
434	1775	sp|O00299|CLIC1_HUMAN	344.91	72	69	66	69	68	66	68	69	68	1552800000	1447200000	1362600000	1278500000	2674100000	2715500000	1788600000	1463400000	20	19	22	25	21	23	22	22	24	25	Carbamidomethylation; Acetylation (Protein N-term); Deamidation (NQ)	26923	Chloride intracellular channel protein 1 OS=Homo sapiens OX=9606 GN=CLIC1 PE=1 SV=4
205	79	sp|Q9UQ80|PA2G4_HUMAN	343.94	77	57	57	57	59	62	64	58	66	696860000	817170000	797600000	896980000	1142700000	1353700000	1383100000	1616700000	39	39	36	36	31	37	37	34	43	47	Carbamidomethylation; Acetylation (Protein N-term); Oxidation (M); Deamidation (NQ)	43787	Proliferation-associated protein 2G4 OS=Homo sapiens OX=9606 GN=PA2G4 PE=1 SV=3
177	324	sp|Q13200|PSMD2_HUMAN	343.82	53	40	43	38	44	46	40	42	33	648000000	661180000	595260000	742290000	603760000	604540000	566890000	469040000	45	45	46	43	31	49	47	40	45	32	Carbamidomethylation; Acetylation (Protein N-term); Oxidation (M); Deamidation (NQ)	100200	26S proteasome non-ATPase regulatory subunit 2 OS=Homo sapiens OX=9606 GN=PSMD2 PE=1 SV=3
199	388	sp|P41252|SYIC_HUMAN	342.91	46	19	23	27	29	32	37	33	33	157440000	249220000	281790000	423460000	520710000	734930000	477590000	744310000	59	58	25	30	33	43	43	46	42	44	Carbamidomethylation; Oxidation (M); Deamidation (NQ)	144498	Isoleucine--tRNA ligase cytoplasmic OS=Homo sapiens OX=9606 GN=IARS PE=1 SV=2
555	2980	sp|Q01469|FABP5_HUMAN	341.82	93	78	81	93	81	90	90	91	81	365760000	306130000	742080000	516040000	704380000	530920000	594160000	301620000	23	23	18	16	23	17	23	17	24	12	Carbamidomethylation; Acetylation (Protein N-term); Oxidation (M); Deamidation (NQ)	15164	Fatty acid-binding protein 5 OS=Homo sapiens OX=9606 GN=FABP5 PE=1 SV=3
107	74	sp|Q9BUF5|TBB6_HUMAN	341.76	72	36	34	45	50	56	61	38	33	17796000	20757000	50652000	34904000	383960000	460060000	11243000	16854000	34	12	46	43	52	56	63	66	58	59	Carbamidomethylation; Oxidation (M); Deamidation (NQ)	49857	Tubulin beta-6 chain OS=Homo sapiens OX=9606 GN=TUBB6 PE=1 SV=1
238	1643	sp|Q14103|HNRPD_HUMAN	341.73	47	45	44	46	44	45	44	44	45	827950000	819920000	877090000	677710000	958980000	1571500000	694850000	861820000	35	17	34	32	36	27	33	41	29	40	Carbamidomethylation; Oxidation (M); Deamidation (NQ)	38434	Heterogeneous nuclear ribonucleoprotein D0 OS=Homo sapiens OX=9606 GN=HNRNPD PE=1 SV=1
262	365	sp|Q15046|SYK_HUMAN	341.3	50	35	37	40	39	40	41	43	45	431570000	499930000	849030000	768640000	677530000	887310000	643590000	816260000	39	39	25	28	38	36	28	33	30	37	Carbamidomethylation; Acetylation (Protein N-term); Oxidation (M); Deamidation (NQ)	68048	Lysine--tRNA ligase OS=Homo sapiens OX=9606 GN=KARS PE=1 SV=3
118	121	sp|P60842|IF4A1_HUMAN	340.44	71	66	66	57	59	66	71	66	66	913780000	1264200000	823120000	1061000000	1258800000	1550700000	1196800000	1343100000	34	16	53	55	39	50	49	51	50	56	Carbamidomethylation; Oxidation (M)	46154	Eukaryotic initiation factor 4A-I OS=Homo sapiens OX=9606 GN=EIF4A1 PE=1 SV=1
95	472	sp|Q05639|EF1A2_HUMAN	340.3	69	61	49	57	61	46	49	38	33	179790000	142980000	192730000	267090000	64659000	50997000		7478800	35	13	71	66	50	64	65	63	55	47	Carbamidomethylation; Oxidation (M); Deamidation (NQ)	50470	Elongation factor 1-alpha 2 OS=Homo sapiens OX=9606 GN=EEF1A2 PE=1 SV=1
95	478	tr|A0A2U3TZH3|A0A2U3TZH3_HUMAN	340.3	65	57	46	54	57	43	46	35	31	179790000	142980000	192730000	267090000	64659000	50997000		7478800	35	13	71	66	50	64	65	63	55	47	Carbamidomethylation; Oxidation (M); Deamidation (NQ)	54341	Elongation factor 1-alpha OS=Homo sapiens OX=9606 GN=EEF1A2 PE=1 SV=1
129	89	sp|P33992|MCM5_HUMAN	339.61	66	41	42	53	57	62	60	59	60	400010000	385540000	885910000	1050200000	1324900000	1726000000	1039800000	1092800000	51	50	31	33	43	58	57	63	51	48	Carbamidomethylation; Oxidation (M); Deamidation (NQ)	82286	DNA replication licensing factor MCM5 OS=Homo sapiens OX=9606 GN=MCM5 PE=1 SV=5
341	165	sp|P23381|SYWC_HUMAN	338.65	67	64	59	38	45	63	60	51	48	462820000	448780000	253020000	237440000	679590000	473350000	446770000	480390000	27	27	29	30	17	27	33	26	26	29	Carbamidomethylation; Oxidation (M); Deamidation (NQ)	53165	Tryptophan--tRNA ligase cytoplasmic OS=Homo sapiens OX=9606 GN=WARS PE=1 SV=2
476	729	tr|A0A1B0GVD5|A0A1B0GVD5_HUMAN	338.56	63	51	43	21	23	16	14	58	57	877900000	712460000	135110000	126270000	91175000	67031000	2147800000	1922800000	33	33	30	25	10	8	6	5	42	41	Carbamidomethylation; Oxidation (M); Deamidation (NQ)	44238	Cathepsin D OS=Homo sapiens OX=9606 GN=CTSD PE=1 SV=1
476	730	tr|A0A1B0GWE8|A0A1B0GWE8_HUMAN	338.56	62	51	43	21	23	16	14	58	57	877900000	712460000	135110000	126270000	91175000	67031000	2147800000	1922800000	33	33	30	25	10	8	6	5	42	41	Carbamidomethylation; Oxidation (M); Deamidation (NQ)	44353	Cathepsin D OS=Homo sapiens OX=9606 GN=CTSD PE=1 SV=1
476	731	sp|P07339|CATD_HUMAN	338.56	62	51	42	21	23	16	14	58	57	877900000	712460000	135110000	126270000	91175000	67031000	2147800000	1922800000	33	33	30	25	10	8	6	5	42	41	Carbamidomethylation; Oxidation (M); Deamidation (NQ)	44552	Cathepsin D OS=Homo sapiens OX=9606 GN=CTSD PE=1 SV=1
192	431	sp|P05023|AT1A1_HUMAN	338.16	44	35	30	36	39	38	40	32	35	555190000	514270000	682240000	883200000	709140000	903880000	461800000	573340000	50	50	44	38	39	43	41	44	28	36	Carbamidomethylation; Oxidation (M); Deamidation (NQ)	112896	Sodium/potassium-transporting ATPase subunit alpha-1 OS=Homo sapiens OX=9606 GN=ATP1A1 PE=1 SV=1
787	1963	sp|P08567|PLEK_HUMAN	337.94	52	18	18	33	28	24	30	52	52	80064000	68500000	81055000	57476000	81004000	83106000	1254100000	1003800000	21	21	9	7	10	7	7	8	33	31	Carbamidomethylation; Oxidation (M); Deamidation (NQ)	40125	Pleckstrin OS=Homo sapiens OX=9606 GN=PLEK PE=1 SV=3
433	1494	sp|Q09028|RBBP4_HUMAN	337.62	49	28	30	35	47	44	44	44	46	233960000	220740000	523250000	375720000	672920000	562710000	628390000	795510000	20	10	14	22	21	20	26	20	27	34	Carbamidomethylation; Acetylation (Protein N-term); Oxidation (M); Deamidation (NQ)	47656	Histone-binding protein RBBP4 OS=Homo sapiens OX=9606 GN=RBBP4 PE=1 SV=3
277	551	sp|Q9UMS4|PRP19_HUMAN	337.53	62	40	43	58	49	55	54	49	53	349790000	414940000	773070000	780010000	763300000	794710000	832000000	1127600000	29	29	20	25	37	33	25	30	33	45	Carbamidomethylation; Acetylation (Protein N-term); Deamidation (NQ)	55181	Pre-mRNA-processing factor 19 OS=Homo sapiens OX=9606 GN=PRPF19 PE=1 SV=1
597	242	sp|Q14166|TTL12_HUMAN	337.31	59	23	36	52	52	33	46	11	7	74138000	110250000	565810000	478430000	174170000	291280000	18180000	17476000	35	35	10	19	36	26	18	25	4	4	Carbamidomethylation; Acetylation (Protein N-term); Deamidation (NQ)	74404	Tubulin--tyrosine ligase-like protein 12 OS=Homo sapiens OX=9606 GN=TTLL12 PE=1 SV=2
224	345	sp|P53618|COPB_HUMAN	336.73	51	35	39	35	31	42	36	33	29	457270000	453790000	344840000	351000000	647410000	537030000	269220000	233580000	44	44	45	40	34	29	44	40	29	25	Carbamidomethylation; Oxidation (M); Deamidation (NQ)	107142	Coatomer subunit beta OS=Homo sapiens OX=9606 GN=COPB1 PE=1 SV=3
320	2117	sp|P62826|RAN_HUMAN	336.54	57	54	55	57	55	55	57	54	55	1960700000	2113500000	1521500000	1557300000	1982900000	2514200000	1805900000	1864100000	24	24	29	29	30	26	28	30	25	30	Carbamidomethylation; Acetylation (Protein N-term); Deamidation (NQ)	24423	GTP-binding nuclear protein Ran OS=Homo sapiens OX=9606 GN=RAN PE=1 SV=3
320	2120	tr|B5MDF5|B5MDF5_HUMAN	336.54	53	50	51	53	51	51	53	50	51	1960700000	2113500000	1521500000	1557300000	1982900000	2514200000	1805900000	1864100000	24	24	29	29	30	26	28	30	25	30	Carbamidomethylation; Acetylation (Protein N-term); Deamidation (NQ)	26224	GTP-binding nuclear protein Ran OS=Homo sapiens OX=9606 GN=RAN PE=1 SV=1
174	284	sp|P48735|IDHP_HUMAN	336.35	63	59	59	63	59	59	57	59	53	989320000	821240000	1267200000	925680000	1262100000	1113300000	1190700000	1166600000	37	33	53	34	47	40	41	41	39	41	Carbamidomethylation; Oxidation (M); Deamidation (NQ)	50909	Isocitrate dehydrogenase [NADP] mitochondrial OS=Homo sapiens OX=9606 GN=IDH2 PE=1 SV=2
280	577	sp|O43776|SYNC_HUMAN	336.17	49	42	41	37	43	42	42	42	43	325040000	335120000	503030000	577560000	556950000	515210000	713770000	1017000000	33	33	29	29	28	28	31	35	33	33	Carbamidomethylation; Oxidation (M); Deamidation (NQ)	62943	Asparagine--tRNA ligase cytoplasmic OS=Homo sapiens OX=9606 GN=NARS PE=1 SV=1
251	336	sp|O00410|IPO5_HUMAN	335.85	51	29	34	31	31	27	28	35	33	277200000	304340000	321670000	369770000	315710000	346840000	577130000	516280000	47	44	28	30	38	32	28	25	41	40	Carbamidomethylation; Acetylation (Protein N-term); Oxidation (M); Deamidation (NQ)	123630	Importin-5 OS=Homo sapiens OX=9606 GN=IPO5 PE=1 SV=4
182	690	sp|P23396|RS3_HUMAN	335.11	93	88	88	91	88	88	88	88	90	1406100000	1676300000	1731800000	1929500000	2563800000	2698300000	2370500000	2314600000	36	36	38	39	40	36	44	39	44	48	Carbamidomethylation; Acetylation (Protein N-term); Oxidation (M); Deamidation (NQ)	26688	40S ribosomal protein S3 OS=Homo sapiens OX=9606 GN=RPS3 PE=1 SV=2
282	267	sp|P35908|K22E_HUMAN	334.43	61	56	36	51	27	46	38	55	34	9444200		12170000		12089000	6307900	16049000		36	1	41	30	36	15	31	27	42	23	Carbamidomethylation; Oxidation (M); Deamidation (NQ)	65433	Keratin type II cytoskeletal 2 epidermal OS=Homo sapiens OX=9606 GN=KRT2 PE=1 SV=2
202	328	sp|Q9Y4L1|HYOU1_HUMAN	334.21	46	31	32	30	37	34	33	19	20	313830000	304740000	360690000	444510000	691770000	717460000	193750000	216550000	48	48	39	37	35	44	50	48	22	28	Carbamidomethylation; Oxidation (M); Deamidation (NQ)	111335	Hypoxia up-regulated protein 1 OS=Homo sapiens OX=9606 GN=HYOU1 PE=1 SV=1
279	547	sp|P63244|RACK1_HUMAN	334.17	80	77	66	80	77	69	74	76	77	1259700000	1437500000	1508200000	1871900000	1647100000	2380400000	2020600000	1776500000	27	27	32	33	30	29	27	29	35	32	Carbamidomethylation; Acetylation (Protein N-term); Oxidation (M); Deamidation (NQ)	35077	Receptor of activated protein C kinase 1 OS=Homo sapiens OX=9606 GN=RACK1 PE=1 SV=3
144	1743	sp|P26583|HMGB2_HUMAN	334.17	65	53	56	64	56	52	55	24	21	861110000	851010000	2211300000	1325300000	611450000	812530000	32206000	36634000	32	21	60	84	75	57	34	42	10	5	Carbamidomethylation; Oxidation (M)	24034	High mobility group protein B2 OS=Homo sapiens OX=9606 GN=HMGB2 PE=1 SV=2
733	782	sp|P41218|MNDA_HUMAN	333.98	66	46	59	10	14	15	31	39	45	266630000	360770000	12343000	32162000	65642000	130230000	285000000	274890000	32	32	25	29	4	8	5	13	20	16	Carbamidomethylation; Deamidation (NQ)	45836	Myeloid cell nuclear differentiation antigen OS=Homo sapiens OX=9606 GN=MNDA PE=1 SV=1
256	1274	sp|P63104|1433Z_HUMAN	333.95	60	56	56	53	58	53	50	58	54	1612500000	1547600000	921100000	763540000	1392200000	1196300000	1736000000	1416800000	27	18	38	32	36	29	28	26	35	34	Carbamidomethylation; Acetylation (Protein N-term); Oxidation (M); Deamidation (NQ)	27745	14-3-3 protein zeta/delta OS=Homo sapiens OX=9606 GN=YWHAZ PE=1 SV=1
191	375	sp|O75533|SF3B1_HUMAN	333.87	47	21	26	34	44	33	35	14	14	324290000	398080000	525910000	783690000	463510000	605640000	241650000	205370000	60	60	31	37	50	63	39	43	28	23	Carbamidomethylation; Oxidation (M); Deamidation (NQ)	145830	Splicing factor 3B subunit 1 OS=Homo sapiens OX=9606 GN=SF3B1 PE=1 SV=3
344	498	sp|O15371|EIF3D_HUMAN	333.77	49	34	39	44	44	36	39	35	34	166740000	219630000	337940000	309010000	282230000	413500000	285980000	298330000	29	29	24	27	34	26	21	26	28	29	Carbamidomethylation; Oxidation (M); Deamidation (NQ)	63973	Eukaryotic translation initiation factor 3 subunit D OS=Homo sapiens OX=9606 GN=EIF3D PE=1 SV=1
672	2767	tr|H0YIV4|H0YIV4_HUMAN	333.42	37	31	29	29	23	35	35	17	20	49330000	15325000	49287000	47600000	124840000	147160000	33920000	33995000	18	4	14	16	13	13	21	19	18	14	Carbamidomethylation; Oxidation (M); Deamidation (NQ)	44714	Nucleosome assembly protein 1-like 1 (Fragment) OS=Homo sapiens OX=9606 GN=NAP1L1 PE=1 SV=1
672	2768	sp|P55209|NP1L1_HUMAN	333.42	36	30	28	28	23	34	34	16	20	49330000	15325000	49287000	47600000	124840000	147160000	33920000	33995000	18	4	14	16	13	13	21	19	18	14	Carbamidomethylation; Oxidation (M); Deamidation (NQ)	45374	Nucleosome assembly protein 1-like 1 OS=Homo sapiens OX=9606 GN=NAP1L1 PE=1 SV=1
672	2823	tr|F8VY35|F8VY35_HUMAN	333.42	53	45	42	42	34	51	51	24	30	49330000	15325000	49287000	47600000	124840000	147160000	33920000	33995000	18	4	14	16	13	13	21	19	18	14	Carbamidomethylation; Oxidation (M); Deamidation (NQ)	31021	Nucleosome assembly protein 1-like 1 (Fragment) OS=Homo sapiens OX=9606 GN=NAP1L1 PE=1 SV=1
672	2827	tr|F5H4R6|F5H4R6_HUMAN	333.42	37	31	29	29	23	35	35	17	20	49330000	15325000	49287000	47600000	124840000	147160000	33920000	33995000	18	4	14	16	13	13	21	19	18	14	Carbamidomethylation; Oxidation (M); Deamidation (NQ)	44627	Nucleosome assembly protein 1-like 1 OS=Homo sapiens OX=9606 GN=NAP1L1 PE=1 SV=1
672	3026	tr|F8VV59|F8VV59_HUMAN	333.42	43	36	34	34	28	41	41	20	24	49330000	15325000	49287000	47600000	124840000	147160000	33920000	33995000	18	4	14	16	13	13	21	19	18	14	Carbamidomethylation; Oxidation (M); Deamidation (NQ)	38029	Nucleosome assembly protein 1-like 1 OS=Homo sapiens OX=9606 GN=NAP1L1 PE=1 SV=1
293	359	sp|Q92499|DDX1_HUMAN	333.02	50	32	36	37	38	31	39	44	43	225290000	224040000	360430000	454410000	268760000	375550000	509900000	537890000	37	37	25	27	28	31	21	29	40	41	Carbamidomethylation; Oxidation (M); Deamidation (NQ)	82432	ATP-dependent RNA helicase DDX1 OS=Homo sapiens OX=9606 GN=DDX1 PE=1 SV=2
340	1421	sp|P21796|VDAC1_HUMAN	332.95	81	70	66	72	78	80	72	70	56	790780000	660660000	1124300000	1106600000	1640500000	1455400000	535950000	499010000	25	24	26	23	31	32	36	31	20	19	Carbamidomethylation; Acetylation (Protein N-term); Oxidation (M); Deamidation (NQ)	30773	Voltage-dependent anion-selective channel protein 1 OS=Homo sapiens OX=9606 GN=VDAC1 PE=1 SV=2
184	499	sp|P40227|TCPZ_HUMAN	332.86	45	37	37	40	39	42	40	41	40	982210000	1144900000	1457700000	1088100000	2086000000	2602500000	1896300000	2081400000	37	37	34	34	41	32	41	57	43	45	Carbamidomethylation; Oxidation (M); Deamidation (NQ)	58024	T-complex protein 1 subunit zeta OS=Homo sapiens OX=9606 GN=CCT6A PE=1 SV=3
356	160	sp|P09960|LKHA4_HUMAN	332.57	59	45	50	38	47	47	41	47	50	290300000	359460000	201160000	212740000	202890000	236180000	421230000	472130000	31	31	29	33	21	23	23	23	30	30	Carbamidomethylation; Oxidation (M); Deamidation (NQ)	69285	Leukotriene A-4 hydrolase OS=Homo sapiens OX=9606 GN=LTA4H PE=1 SV=2
284	413	sp|Q99460|PSMD1_HUMAN	331.57	44	29	28	30	40	31	34	36	32	218660000	233680000	286960000	390220000	313030000	465740000	305640000	326900000	35	35	27	24	28	39	24	42	31	29	Carbamidomethylation; Oxidation (M)	105836	26S proteasome non-ATPase regulatory subunit 1 OS=Homo sapiens OX=9606 GN=PSMD1 PE=1 SV=2
284	414	tr|A0A087WW66|A0A087WW66_HUMAN	331.57	44	29	28	30	40	31	34	36	32	218660000	233680000	286960000	390220000	313030000	465740000	305640000	326900000	35	35	27	24	28	39	24	42	31	29	Carbamidomethylation; Oxidation (M)	105851	26S proteasome non-ATPase regulatory subunit 1 OS=Homo sapiens OX=9606 GN=PSMD1 PE=1 SV=1
203	240	sp|P11387|TOP1_HUMAN	331.47	53	35	36	37	48	39	39	41	37	367200000	382830000	534430000	544870000	373090000	465990000	469040000	504670000	51	51	33	32	47	42	32	39	39	39	Carbamidomethylation; Acetylation (Protein N-term); Oxidation (M)	90726	DNA topoisomerase 1 OS=Homo sapiens OX=9606 GN=TOP1 PE=1 SV=2
427	1678	sp|Q15181|IPYR_HUMAN	331.2	83	44	47	83	79	55	65	79	79	127860000	170050000	764360000	603080000	330200000	417140000	539180000	474570000	24	22	13	15	30	25	20	25	31	26	Carbamidomethylation; Oxidation (M); Deamidation (NQ)	32660	Inorganic pyrophosphatase OS=Homo sapiens OX=9606 GN=PPA1 PE=1 SV=2
141	2038	tr|C9J2C0|C9J2C0_HUMAN	330.89	41	25	28	34	33	32	31	39	34			6376000						28	1	38	38	48	47	50	46	56	46	Carbamidomethylation; Oxidation (M); Deamidation (NQ)	51985	Tubulin alpha chain (Fragment) OS=Homo sapiens OX=9606 GN=TUBA8 PE=1 SV=1
141	2079	sp|Q9NY65|TBA8_HUMAN	330.89	43	26	29	35	35	34	32	41	36			6376000						28	1	38	38	48	47	50	46	56	46	Carbamidomethylation; Oxidation (M); Deamidation (NQ)	50094	Tubulin alpha-8 chain OS=Homo sapiens OX=9606 GN=TUBA8 PE=1 SV=1
207	1697	sp|P18669|PGAM1_HUMAN	330.75	75	67	70	67	63	63	63	64	63	1284900000	1127200000	700200000	649130000	1074200000	925210000	760770000	490430000	25	11	51	43	32	31	41	38	33	31	Carbamidomethylation; Oxidation (M); Deamidation (NQ)	28804	Phosphoglycerate mutase 1 OS=Homo sapiens OX=9606 GN=PGAM1 PE=1 SV=2
819	53	sp|P14598|NCF1_HUMAN	330.44	78	78	68	0	0	0	0	0	0	2131200000	990670000							38	38	59	47	0	0	0	0	0	0	Carbamidomethylation; Oxidation (M); Deamidation (NQ)	44682	Neutrophil cytosol factor 1 OS=Homo sapiens OX=9606 GN=NCF1 PE=1 SV=4
354	430	sp|O60610|DIAP1_HUMAN	329.46	39	18	19	21	33	29	29	9	10	176060000	175970000	230220000	416920000	353650000	390980000	75942000	67610000	42	42	22	21	24	40	40	36	15	14	Carbamidomethylation; Oxidation (M); Deamidation (NQ)	141347	Protein diaphanous homolog 1 OS=Homo sapiens OX=9606 GN=DIAPH1 PE=1 SV=2
354	435	tr|A0A140T8Z0|A0A140T8Z0_HUMAN	329.46	39	18	19	21	33	29	29	9	10	176060000	175970000	230220000	416920000	353650000	390980000	75942000	67610000	42	42	22	21	24	40	40	36	15	14	Carbamidomethylation; Oxidation (M); Deamidation (NQ)	140300	Protein diaphanous homolog 1 OS=Homo sapiens OX=9606 GN=DIAPH1 PE=1 SV=1
354	436	tr|A0A0G2JH68|A0A0G2JH68_HUMAN	329.46	39	18	19	21	33	29	29	9	10	176060000	175970000	230220000	416920000	353650000	390980000	75942000	67610000	42	42	22	21	24	40	40	36	15	14	Carbamidomethylation; Oxidation (M); Deamidation (NQ)	141358	Protein diaphanous homolog 1 OS=Homo sapiens OX=9606 GN=DIAPH1 PE=1 SV=1
243	444	sp|Q16531|DDB1_HUMAN	329.35	41	32	33	27	38	36	31	33	32	262910000	253990000	181210000	448200000	402130000	432010000	353280000	413480000	43	43	32	31	25	41	40	31	32	35	Carbamidomethylation; Oxidation (M); Deamidation (NQ)	126968	DNA damage-binding protein 1 OS=Homo sapiens OX=9606 GN=DDB1 PE=1 SV=1
104	660	sp|P39023|RL3_HUMAN	329.17	64	55	54	53	55	53	58	57	58	1127600000	1234900000	1483500000	1761300000	1968000000	2220600000	1839400000	2057400000	44	44	48	66	56	52	58	46	59	63	Carbamidomethylation; Oxidation (M); Deamidation (NQ)	46109	60S ribosomal protein L3 OS=Homo sapiens OX=9606 GN=RPL3 PE=1 SV=2
598	634	tr|H0Y2Y8|H0Y2Y8_HUMAN	329.08	56	50	44	37	51	42	45	31	30	285640000	271420000	287370000	334960000	305020000	320660000	163140000	181190000	20	20	18	22	15	20	22	15	15	15	Carbamidomethylation; Acetylation (Protein N-term); Deamidation (NQ)	57643	Zyxin (Fragment) OS=Homo sapiens OX=9606 GN=ZYX PE=1 SV=1
598	636	sp|Q15942|ZYX_HUMAN	329.08	52	48	41	35	48	40	42	29	28	285640000	271420000	287370000	334960000	305020000	320660000	163140000	181190000	20	20	18	22	15	20	22	15	15	15	Carbamidomethylation; Acetylation (Protein N-term); Deamidation (NQ)	61277	Zyxin OS=Homo sapiens OX=9606 GN=ZYX PE=1 SV=1
801	1817	sp|Q13151|ROA0_HUMAN	329.04	61	49	38	60	58	51	34	14	17	93339000	117930000	369820000	268510000	162890000	134340000	23833000	24703000	22	20	12	13	24	22	15	11	8	5	Carbamidomethylation; Acetylation (Protein N-term); Deamidation (NQ)	30841	Heterogeneous nuclear ribonucleoprotein A0 OS=Homo sapiens OX=9606 GN=HNRNPA0 PE=1 SV=1
168	574	sp|P26641|EF1G_HUMAN	328.98	55	46	44	54	44	46	44	44	47	2339100000	2334600000	3848000000	3521500000	3744700000	3489900000	2964500000	3357000000	33	33	40	37	57	41	51	38	35	42	Carbamidomethylation; Acetylation (Protein N-term); Oxidation (M); Deamidation (NQ)	50119	Elongation factor 1-gamma OS=Homo sapiens OX=9606 GN=EEF1G PE=1 SV=3
128	395	sp|P11388|TOP2A_HUMAN	328.81	43	17	17	25	28	29	32	28	27	155860000	125430000	293660000	264860000	424990000	610730000	396680000	279100000	70	49	34	37	49	46	50	63	54	52	Carbamidomethylation; Oxidation (M); Deamidation (NQ)	174384	DNA topoisomerase 2-alpha OS=Homo sapiens OX=9606 GN=TOP2A PE=1 SV=3
193	434	sp|Q02880|TOP2B_HUMAN	328.69	36	15	16	16	23	16	19	31	31	70148000	80492000	59282000	187180000	58140000	84749000	470670000	485160000	65	44	24	28	30	41	27	36	60	66	Carbamidomethylation; Deamidation (NQ)	183266	DNA topoisomerase 2-beta OS=Homo sapiens OX=9606 GN=TOP2B PE=1 SV=3
367	1694	sp|Q16576|RBBP7_HUMAN	328.53	52	48	50	42	48	48	48	51	52	235100000	284620000	141270000	141950000	289610000	313180000	610650000	654350000	22	12	22	29	22	19	22	21	32	40	Carbamidomethylation; Acetylation (Protein N-term); Oxidation (M); Deamidation (NQ)	47820	Histone-binding protein RBBP7 OS=Homo sapiens OX=9606 GN=RBBP7 PE=1 SV=1
577	2251	sp|P51858|HDGF_HUMAN	328.48	66	62	57	66	66	66	57	66	66	221120000	202780000	294030000	291340000	280940000	313940000	277500000	254400000	19	16	23	11	15	21	21	18	17	19	Carbamidomethylation; Oxidation (M); Deamidation (NQ)	26788	Hepatoma-derived growth factor OS=Homo sapiens OX=9606 GN=HDGF PE=1 SV=1
544	665	sp|O76021|RL1D1_HUMAN	328.43	46	13	22	46	42	34	37	15	17	24982000	84749000	491200000	467070000	226640000	369380000	106410000	103360000	29	29	7	14	30	30	22	27	8	13	Carbamidomethylation	54973	Ribosomal L1 domain-containing protein 1 OS=Homo sapiens OX=9606 GN=RSL1D1 PE=1 SV=3
866	448	sp|P11215|ITAM_HUMAN	328.3	38	36	33	1	1	2	0	1	0	422240000	395490000	369740	808950	3747400		606270		38	36	48	46	1	1	4	0	1	0	Carbamidomethylation; Oxidation (M); Deamidation (NQ)	127178	Integrin alpha-M OS=Homo sapiens OX=9606 GN=ITGAM PE=1 SV=2
248	174	sp|P34897|GLYM_HUMAN	327.98	69	52	61	58	54	61	65	53	49	650400000	686480000	812900000	595460000	1143100000	1240600000	763580000	815270000	34	33	33	35	37	28	31	38	33	30	Carbamidomethylation; Oxidation (M); Deamidation (NQ)	55993	Serine hydroxymethyltransferase mitochondrial OS=Homo sapiens OX=9606 GN=SHMT2 PE=1 SV=3
459	504	sp|Q9Y3I0|RTCB_HUMAN	327.94	55	42	39	49	44	44	44	47	50	183390000	230160000	416770000	299710000	293550000	341550000	474590000	441700000	25	25	18	20	25	19	23	21	24	23	Carbamidomethylation; Oxidation (M); Deamidation (NQ)	55210	tRNA-splicing ligase RtcB homolog OS=Homo sapiens OX=9606 GN=RTCB PE=1 SV=1
435	182	sp|P31040|SDHA_HUMAN	327.91	62	21	29	40	36	54	47	28	42	87055000	146860000	230060000	222790000	609870000	540540000	211900000	267890000	33	33	13	20	23	20	30	30	22	25	Carbamidomethylation; Oxidation (M); Deamidation (NQ)	72692	Succinate dehydrogenase [ubiquinone] flavoprotein subunit mitochondrial OS=Homo sapiens OX=9606 GN=SDHA PE=1 SV=2
187	296	sp|P23526|SAHH_HUMAN	327.84	61	40	39	51	48	49	47	48	59	328640000	297130000	2362900000	1996500000	1420400000	1482800000	1622800000	1851500000	40	38	27	24	47	46	41	37	46	51	Carbamidomethylation; Acetylation (Protein N-term); Oxidation (M); Deamidation (NQ)	47716	Adenosylhomocysteinase OS=Homo sapiens OX=9606 GN=AHCY PE=1 SV=4
151	155	sp|P00367|DHE3_HUMAN	327.83	63	53	51	61	60	50	51	60	62	782090000	701470000	1444800000	1089300000	897130000	746520000	972160000	990880000	36	36	44	36	57	50	39	34	51	47	Carbamidomethylation; Oxidation (M); Deamidation (NQ)	61398	Glutamate dehydrogenase 1 mitochondrial OS=Homo sapiens OX=9606 GN=GLUD1 PE=1 SV=2
140	467	sp|P61247|RS3A_HUMAN	327.67	80	78	73	77	79	78	79	73	68	1482400000	1420200000	1872300000	1785200000	2261400000	2320800000	1945700000	1512400000	42	42	49	41	48	44	47	42	51	49	Carbamidomethylation; Oxidation (M); Deamidation (NQ)	29945	40S ribosomal protein S3a OS=Homo sapiens OX=9606 GN=RPS3A PE=1 SV=2
267	377	sp|P23921|RIR1_HUMAN	327.62	41	38	30	37	32	40	36	33	29	413930000	284930000	601880000	380390000	917830000	772670000	362080000	246510000	32	32	31	26	40	31	40	30	31	24	Carbamidomethylation; Oxidation (M); Deamidation (NQ)	90070	Ribonucleoside-diphosphate reductase large subunit OS=Homo sapiens OX=9606 GN=RRM1 PE=1 SV=1
200	195	sp|P11413|G6PD_HUMAN	327.62	60	58	58	52	52	45	43	56	60	552160000	542640000	252230000	167720000	122730000	85712000	348280000	339810000	35	16	45	53	34	35	23	21	49	45	Carbamidomethylation; Acetylation (Protein N-term); Oxidation (M)	59257	Glucose-6-phosphate 1-dehydrogenase OS=Homo sapiens OX=9606 GN=G6PD PE=1 SV=4
226	723	sp|P00338|LDHA_HUMAN	327.47	68	63	58	62	64	59	64	57	58	2762000000	2509900000	3948000000	3865100000	3497500000	3553600000	2654000000	2228900000	28	26	31	29	41	39	38	33	36	37	Carbamidomethylation; Acetylation (Protein N-term); Oxidation (M); Deamidation (NQ)	36689	L-lactate dehydrogenase A chain OS=Homo sapiens OX=9606 GN=LDHA PE=1 SV=2
97	4437	sp|P62805|H4_HUMAN	327.28	73	62	62	73	73	62	72	62	63	11015000000	13482000000	21117000000	21003000000	11271000000	12531000000	8375300000	7311100000	30	30	56	54	77	71	56	62	48	52	Oxidation (M); Deamidation (NQ)	11367	Histone H4 OS=Homo sapiens OX=9606 GN=HIST1H4A PE=1 SV=2
386	503	sp|P50570|DYN2_HUMAN	326.86	51	23	25	31	35	26	33	25	23	39548000	51662000	101990000	86983000	80799000	99290000	67329000	69851000	39	22	19	23	30	30	27	30	19	21	Carbamidomethylation; Oxidation (M); Deamidation (NQ)	98064	Dynamin-2 OS=Homo sapiens OX=9606 GN=DNM2 PE=1 SV=2
413	1022	sp|P24752|THIL_HUMAN	326.66	59	43	39	50	46	50	47	57	51	245950000	197520000	341410000	278720000	401030000	327310000	533470000	563780000	29	29	22	18	25	21	24	20	28	30	Carbamidomethylation; Oxidation (M); Deamidation (NQ)	45200	Acetyl-CoA acetyltransferase mitochondrial OS=Homo sapiens OX=9606 GN=ACAT1 PE=1 SV=1
394	421	sp|Q8N163|CCAR2_HUMAN	325.84	43	18	19	30	34	30	40	23	24	92784000	149050000	404690000	436280000	354060000	496900000	244620000	279320000	33	33	14	19	25	31	29	37	21	20	Carbamidomethylation; Oxidation (M); Deamidation (NQ)	102902	Cell cycle and apoptosis regulator protein 2 OS=Homo sapiens OX=9606 GN=CCAR2 PE=1 SV=2
445	722	sp|Q9NUQ9|FA49B_HUMAN	324.98	69	66	68	45	55	56	48	45	37	560110000	519640000	561700000	480080000	315630000	275870000	158250000	120150000	20	20	34	28	26	26	19	16	17	14	Carbamidomethylation; Oxidation (M); Deamidation (NQ)	36748	Protein FAM49B OS=Homo sapiens OX=9606 GN=FAM49B PE=1 SV=1
321	370	sp|P30153|2AAA_HUMAN	324.96	48	33	40	31	32	36	40	39	33	276170000	370180000	187150000	152690000	730650000	677770000	270720000	242230000	34	27	31	35	22	23	32	32	27	23	Carbamidomethylation; Oxidation (M)	65309	Serine/threonine-protein phosphatase 2A 65 kDa regulatory subunit A alpha isoform OS=Homo sapiens OX=9606 GN=PPP2R1A PE=1 SV=4
328	95	sp|Q9Y265|RUVB1_HUMAN	324.45	67	56	57	55	59	54	58	59	56	326940000	490240000	452000000	449520000	337070000	565180000	513500000	621190000	31	31	24	27	32	26	24	29	30	31	Carbamidomethylation; Oxidation (M); Deamidation (NQ)	50228	RuvB-like 1 OS=Homo sapiens OX=9606 GN=RUVBL1 PE=1 SV=1
335	366	sp|B0I1T2|MYO1G_HUMAN	324.36	45	29	29	32	38	22	16	33	22	224620000	265260000	387620000	408930000	144720000	115320000	271590000	158930000	35	35	29	34	32	38	23	14	30	20	Carbamidomethylation; Oxidation (M); Deamidation (NQ)	116442	Unconventional myosin-Ig OS=Homo sapiens OX=9606 GN=MYO1G PE=1 SV=2
252	408	sp|Q9NYU2|UGGG1_HUMAN	324.06	38	18	17	22	28	22	17	21	25	247150000	200860000	285060000	388450000	274590000	235930000	300680000	297430000	48	48	28	23	31	40	39	28	34	38	Carbamidomethylation; Oxidation (M); Deamidation (NQ)	177189	UDP-glucose:glycoprotein glucosyltransferase 1 OS=Homo sapiens OX=9606 GN=UGGT1 PE=1 SV=3
562	2913	sp|P30048|PRDX3_HUMAN	323.81	67	61	48	52	61	46	48	49	48	483020000	437110000	401520000	429780000	629930000	574070000	373290000	260570000	16	16	22	17	18	17	24	22	16	13	Carbamidomethylation; Oxidation (M); Deamidation (NQ)	27693	Thioredoxin-dependent peroxide reductase mitochondrial OS=Homo sapiens OX=9606 GN=PRDX3 PE=1 SV=3
758	1071	sp|P18754|RCC1_HUMAN	323.76	67	31	20	59	63	43	49	31	46	57491000	62992000	392860000	317640000	159940000	180820000	105860000	120090000	20	20	11	9	22	19	15	16	9	15	Carbamidomethylation; Oxidation (M); Deamidation (NQ)	44969	Regulator of chromosome condensation OS=Homo sapiens OX=9606 GN=RCC1 PE=1 SV=1
449	396	tr|A0A286YF22|A0A286YF22_HUMAN	323.74	52	2	0	41	36	49	48	44	47	3827700		760840000	512730000	2082800000	1800000000	1209300000	1335100000	31	30	1	0	24	19	33	36	32	33	Carbamidomethylation; Acetylation (Protein N-term); Oxidation (M); Deamidation (NQ)	55939	D-3-phosphoglycerate dehydrogenase OS=Homo sapiens OX=9606 GN=PHGDH PE=1 SV=1
449	400	sp|O43175|SERA_HUMAN	323.74	51	2	0	40	36	48	47	44	46	3827700		760840000	512730000	2082800000	1800000000	1209300000	1335100000	31	30	1	0	24	19	33	36	32	33	Carbamidomethylation; Acetylation (Protein N-term); Oxidation (M); Deamidation (NQ)	56651	D-3-phosphoglycerate dehydrogenase OS=Homo sapiens OX=9606 GN=PHGDH PE=1 SV=4
306	234	sp|Q99798|ACON_HUMAN	323.69	60	46	46	36	41	40	43	38	36	471210000	531670000	232120000	297470000	323550000	407840000	262400000	277970000	38	38	34	37	22	31	31	28	26	24	Carbamidomethylation; Oxidation (M); Deamidation (NQ)	85425	Aconitate hydratase mitochondrial OS=Homo sapiens OX=9606 GN=ACO2 PE=1 SV=2
306	260	tr|A2A274|A2A274_HUMAN	323.69	59	44	44	35	40	39	42	37	34	471210000	531670000	232120000	297470000	323550000	407840000	262400000	277970000	38	38	34	37	22	31	31	28	26	24	Carbamidomethylation; Oxidation (M); Deamidation (NQ)	87820	Aconitate hydratase mitochondrial OS=Homo sapiens OX=9606 GN=ACO2 PE=1 SV=1
317	484	sp|P26599|PTBP1_HUMAN	323.54	67	40	50	50	37	48	45	40	36	762110000	877580000	1174800000	1032600000	952980000	1323200000	622950000	516420000	27	23	27	30	32	26	31	36	22	24	Carbamidomethylation; Acetylation (Protein N-term); Oxidation (M); Deamidation (NQ)	57221	Polypyrimidine tract-binding protein 1 OS=Homo sapiens OX=9606 GN=PTBP1 PE=1 SV=1
408	2893	sp|P04792|HSPB1_HUMAN	323.52	72	72	72	72	72	72	72	72	72	1736600000	1736800000	2165100000	1707700000	1251200000	1366500000	913340000	912180000	21	21	28	24	24	29	23	22	19	21	Oxidation (M); Deamidation (NQ)	22783	Heat shock protein beta-1 OS=Homo sapiens OX=9606 GN=HSPB1 PE=1 SV=2
316	814	sp|Q9HB71|CYBP_HUMAN	323.36	90	78	78	87	80	81	81	81	80	590230000	637240000	608120000	737840000	1213400000	1162300000	568570000	450860000	29	29	27	25	31	25	33	32	29	27	Carbamidomethylation; Acetylation (Protein N-term); Oxidation (M); Deamidation (NQ)	26210	Calcyclin-binding protein OS=Homo sapiens OX=9606 GN=CACYBP PE=1 SV=2
290	1900	sp|P23528|COF1_HUMAN	323.36	94	92	92	94	91	87	85	80	67	3469700000	2987000000	2316200000	1868100000	2999200000	2683100000	1285300000	774830000	25	22	39	34	37	32	34	25	24	18	Carbamidomethylation; Acetylation (Protein N-term); Oxidation (M); Deamidation (NQ)	18502	Cofilin-1 OS=Homo sapiens OX=9606 GN=CFL1 PE=1 SV=3
239	293	sp|P29350|PTN6_HUMAN	323.24	56	56	56	21	26	50	52	51	55	735740000	853780000	65396000	84355000	554870000	785820000	482500000	562510000	33	33	46	45	14	17	38	38	36	37	Carbamidomethylation; Deamidation (NQ)	67561	Tyrosine-protein phosphatase non-receptor type 6 OS=Homo sapiens OX=9606 GN=PTPN6 PE=1 SV=1
294	273	sp|P41091|IF2G_HUMAN	322.89	61	46	46	57	58	53	57	58	61	318450000	365220000	749700000	810210000	594970000	616670000	1134900000	1396400000	33	33	21	22	31	32	26	31	34	44	Carbamidomethylation; Acetylation (Protein N-term); Oxidation (M)	51110	Eukaryotic translation initiation factor 2 subunit 3 OS=Homo sapiens OX=9606 GN=EIF2S3 PE=1 SV=3
225	353	sp|Q96AE4|FUBP1_HUMAN	322.56	50	33	36	40	40	39	46	38	48	128340000	204710000	290030000	239470000	169220000	522750000	199790000	213590000	34	16	25	30	46	35	37	38	34	40	Carbamidomethylation; Oxidation (M); Deamidation (NQ)	67560	Far upstream element-binding protein 1 OS=Homo sapiens OX=9606 GN=FUBP1 PE=1 SV=3
504	548	sp|P04083|ANXA1_HUMAN	322.47	71	66	66	5	2	57	58	65	65	1025500000	888310000	0	3076900	680620000	450740000	690120000	458030000	27	27	34	30	1	1	25	21	27	22	Carbamidomethylation; Oxidation (M)	38714	Annexin A1 OS=Homo sapiens OX=9606 GN=ANXA1 PE=1 SV=2
343	453	sp|O60841|IF2P_HUMAN	322.16	30	11	11	23	21	20	18	22	21	57749000	78661000	293580000	332920000	242540000	255830000	416830000	499360000	42	42	12	11	35	32	26	25	36	38	Carbamidomethylation; Oxidation (M); Deamidation (NQ)	138827	Eukaryotic translation initiation factor 5B OS=Homo sapiens OX=9606 GN=EIF5B PE=1 SV=4
343	454	tr|A0A087WUT6|A0A087WUT6_HUMAN	322.16	30	11	11	23	21	20	18	22	21	57749000	78661000	293580000	332920000	242540000	255830000	416830000	499360000	42	42	12	11	35	32	26	25	36	38	Carbamidomethylation; Oxidation (M); Deamidation (NQ)	138681	Eukaryotic translation initiation factor 5B OS=Homo sapiens OX=9606 GN=EIF5B PE=1 SV=1
326	428	sp|Q9Y262|EIF3L_HUMAN	322.09	46	43	45	40	41	42	43	42	46	342940000	399570000	284430000	371360000	441650000	555770000	418360000	467610000	29	29	30	31	22	26	27	30	29	29	Carbamidomethylation; Oxidation (M)	66727	Eukaryotic translation initiation factor 3 subunit L OS=Homo sapiens OX=9606 GN=EIF3L PE=1 SV=1
326	526	tr|B0QY89|B0QY89_HUMAN	322.09	43	40	42	37	38	39	40	39	43	342940000	399570000	284430000	371360000	441650000	555770000	418360000	467610000	29	29	30	31	22	26	27	30	29	29	Carbamidomethylation; Oxidation (M)	70902	Eukaryotic translation initiation factor 3 subunit L OS=Homo sapiens OX=9606 GN=EIF3L PE=1 SV=1
625	1334	sp|P08311|CATG_HUMAN	321.97	67	48	57	0	5	26	37	67	66	100990000	161210000		333470	74794000	125220000	4164400000	3090800000	26	26	10	14	0	1	6	9	54	43	Carbamidomethylation; Oxidation (M); Deamidation (NQ)	28837	Cathepsin G OS=Homo sapiens OX=9606 GN=CTSG PE=1 SV=2
896	482	sp|Q13451|FKBP5_HUMAN	321.86	59	6	9	47	38	20	12	51	53	8625500	10092000	158130000	123460000	31698000	21258000	324850000	335470000	24	24	2	3	17	14	6	4	24	26	Carbamidomethylation; Acetylation (Protein N-term); Oxidation (M); Deamidation (NQ)	51212	Peptidyl-prolyl cis-trans isomerase FKBP5 OS=Homo sapiens OX=9606 GN=FKBP5 PE=1 SV=2
299	329	sp|Q12931|TRAP1_HUMAN	321.18	51	30	32	41	46	36	32	35	31	289390000	325510000	707210000	632350000	477590000	511190000	317650000	343600000	39	38	27	23	42	34	31	25	30	26	Carbamidomethylation; Oxidation (M); Deamidation (NQ)	80110	Heat shock protein 75 kDa mitochondrial OS=Homo sapiens OX=9606 GN=TRAP1 PE=1 SV=3
782	3001	tr|F8W543|F8W543_HUMAN	320.87	40	31	29	29	22	36	38	15	19						3704000			15	1	12	15	12	12	19	17	15	11	Carbamidomethylation; Acetylation (Protein N-term); Oxidation (M); Deamidation (NQ)	38200	Nucleosome assembly protein 1-like 1 OS=Homo sapiens OX=9606 GN=NAP1L1 PE=1 SV=1
501	173	sp|O95757|HS74L_HUMAN	320.57	57	10	5	48	48	14	26	13	14	9390100		309330000	278800000	20803000	76194000	17149000	19669000	43	35	9	5	44	37	12	25	15	14	Carbamidomethylation; Deamidation (NQ)	94512	Heat shock 70 kDa protein 4L OS=Homo sapiens OX=9606 GN=HSPA4L PE=1 SV=3
213	245	sp|Q9BXJ9|NAA15_HUMAN	320.54	57	23	27	48	49	38	40	38	41	164680000	212640000	424310000	559310000	375670000	723930000	332840000	364010000	57	57	22	29	41	53	32	45	32	40	Carbamidomethylation; Oxidation (M); Deamidation (NQ)	101272	N-alpha-acetyltransferase 15 NatA auxiliary subunit OS=Homo sapiens OX=9606 GN=NAA15 PE=1 SV=1
483	84	sp|Q9Y6N5|SQOR_HUMAN	320.49	69	56	54	30	23	50	43	53	47	484340000	483360000	71092000	46456000	165490000	164620000	418380000	396620000	30	30	32	27	8	8	20	16	28	26	Carbamidomethylation; Oxidation (M); Deamidation (NQ)	49961	Sulfide:quinone oxidoreductase mitochondrial OS=Homo sapiens OX=9606 GN=SQOR PE=1 SV=1
266	447	sp|Q15393|SF3B3_HUMAN	320.18	37	27	27	23	28	25	28	28	31	462710000	451490000	233680000	485010000	453280000	555650000	585540000	587410000	38	38	28	32	23	35	33	30	36	35	Carbamidomethylation; Oxidation (M); Deamidation (NQ)	135577	Splicing factor 3B subunit 3 OS=Homo sapiens OX=9606 GN=SF3B3 PE=1 SV=4
338	673	sp|P55084|ECHB_HUMAN	320	54	46	49	49	43	44	51	54	54	483680000	505730000	441530000	386410000	576310000	695900000	1027500000	1033100000	29	29	22	25	27	21	26	26	35	36	Carbamidomethylation; Oxidation (M); Deamidation (NQ)	51294	Trifunctional enzyme subunit beta mitochondrial OS=Homo sapiens OX=9606 GN=HADHB PE=1 SV=3
415	203	sp|Q86UX7|URP2_HUMAN	319.85	56	47	41	30	36	36	26	51	45	538100000	483170000	201250000	331590000	274750000	168730000	560750000	486410000	30	30	28	25	15	23	22	15	30	29	Carbamidomethylation; Oxidation (M); Deamidation (NQ)	75953	Fermitin family homolog 3 OS=Homo sapiens OX=9606 GN=FERMT3 PE=1 SV=1
350	489	tr|H0Y5F5|H0Y5F5_HUMAN	319.72	54	21	24	31	34	47	49	21	21					0	0			35	1	11	17	20	24	49	51	21	20	Carbamidomethylation; Oxidation (M); Deamidation (NQ)	60252	Polyadenylate-binding protein (Fragment) OS=Homo sapiens OX=9606 GN=PABPC4 PE=1 SV=1
304	763	sp|A6NMY6|AXA2L_HUMAN	319.44	64	55	55	15	6	52	55	56	64								4749100	35	1	36	36	8	2	29	29	53	44	Carbamidomethylation; Acetylation (Protein N-term); Oxidation (M); Deamidation (NQ)	38659	Putative annexin A2-like protein OS=Homo sapiens OX=9606 GN=ANXA2P2 PE=5 SV=2
300	433	sp|P55060|XPO2_HUMAN	318.65	40	34	31	22	32	33	32	20	17	400880000	483650000	512780000	490740000	623640000	586870000	194560000	142000000	36	36	36	38	29	34	32	33	19	17	Carbamidomethylation; Acetylation (Protein N-term); Oxidation (M); Deamidation (NQ)	110417	Exportin-2 OS=Homo sapiens OX=9606 GN=CSE1L PE=1 SV=3
489	493	sp|P27694|RFA1_HUMAN	318.32	47	28	31	36	37	40	32	39	36	124810000	128970000	167690000	163450000	198590000	174610000	288790000	302410000	29	29	15	17	19	23	20	18	28	24	Carbamidomethylation; Deamidation (NQ)	68138	Replication protein A 70 kDa DNA-binding subunit OS=Homo sapiens OX=9606 GN=RPA1 PE=1 SV=2
462	300	sp|Q13435|SF3B2_HUMAN	318.28	57	23	25	43	39	37	38	6	4	161920000	209140000	465150000	452110000	372820000	468690000	21769000	13624000	42	42	20	19	35	27	30	30	7	4	Carbamidomethylation; Acetylation (Protein N-term); Oxidation (M); Deamidation (NQ)	100228	Splicing factor 3B subunit 2 OS=Homo sapiens OX=9606 GN=SF3B2 PE=1 SV=2
273	276	sp|Q9Y678|COPG1_HUMAN	318.14	55	34	38	35	37	39	42	29	26	269890000	403190000	212230000	304370000	419470000	450890000	268180000	234080000	41	36	27	40	26	31	27	35	28	35	Carbamidomethylation; Oxidation (M)	97718	Coatomer subunit gamma-1 OS=Homo sapiens OX=9606 GN=COPG1 PE=1 SV=1
443	857	sp|Q13283|G3BP1_HUMAN	317.7	58	35	49	58	53	47	48	18	19	200440000	348900000	741270000	547500000	599280000	826650000	86984000	76053000	24	20	16	27	33	30	28	26	9	11	Carbamidomethylation; Acetylation (Protein N-term); Oxidation (M); Deamidation (NQ)	52164	Ras GTPase-activating protein-binding protein 1 OS=Homo sapiens OX=9606 GN=G3BP1 PE=1 SV=1
87	1864	sp|Q6S8J3|POTEE_HUMAN	317.68	14	14	10	11	11	11	10	12	12									30	0	83	74	56	52	60	60	58	62	Carbamidomethylation; Oxidation (M); Deamidation (NQ)	121363	POTE ankyrin domain family member E OS=Homo sapiens OX=9606 GN=POTEE PE=2 SV=3
622	425	sp|P13798|ACPH_HUMAN	317.51	46	22	27	33	35	16	13	28	29	167430000	164790000	454160000	441770000	100810000	132170000	301570000	292690000	26	26	14	14	24	23	12	10	20	21	Carbamidomethylation; Oxidation (M); Deamidation (NQ)	81225	Acylamino-acid-releasing enzyme OS=Homo sapiens OX=9606 GN=APEH PE=1 SV=4
622	426	tr|C9JIF9|C9JIF9_HUMAN	317.51	45	22	27	33	35	16	13	28	28	167430000	164790000	454160000	441770000	100810000	132170000	301570000	292690000	26	26	14	14	24	23	12	10	20	21	Carbamidomethylation; Oxidation (M); Deamidation (NQ)	81674	Acylamino-acid-releasing enzyme OS=Homo sapiens OX=9606 GN=APEH PE=1 SV=1
525	941	tr|A0A140T9I0|A0A140T9I0_HUMAN	317.24	63	46	46	63	63	36	34	28	32			21139000	16116000					23	1	23	25	30	30	11	10	13	14	Carbamidomethylation; Oxidation (M); Deamidation (NQ)	40910	HLA class I histocompatibility antigen A-3 alpha chain (Fragment) OS=Homo sapiens OX=9606 GN=HLA-A PE=1 SV=1
525	942	sp|P01892|1A02_HUMAN	317.24	63	46	46	63	63	36	34	28	32			21139000	16116000					23	1	23	25	30	30	11	10	13	14	Carbamidomethylation; Oxidation (M); Deamidation (NQ)	40922	HLA class I histocompatibility antigen A-2 alpha chain OS=Homo sapiens OX=9606 GN=HLA-A PE=1 SV=1
525	943	tr|A0A140T913|A0A140T913_HUMAN	317.24	62	45	45	62	62	35	33	28	31			21139000	16116000					23	1	23	25	30	30	11	10	13	14	Carbamidomethylation; Oxidation (M); Deamidation (NQ)	41449	HLA class I histocompatibility antigen A-3 alpha chain OS=Homo sapiens OX=9606 GN=HLA-A PE=1 SV=1
525	944	tr|A0A140T9X5|A0A140T9X5_HUMAN	317.24	62	45	45	62	62	35	33	28	31			21139000	16116000					23	1	23	25	30	30	11	10	13	14	Carbamidomethylation; Oxidation (M); Deamidation (NQ)	41437	HLA class I histocompatibility antigen A-3 alpha chain (Fragment) OS=Homo sapiens OX=9606 GN=HLA-A PE=1 SV=1
245	416	sp|Q92900|RENT1_HUMAN	317.18	40	24	30	26	34	24	27	33	34	257690000	311420000	229850000	388850000	221160000	336880000	445530000	455830000	39	39	27	31	28	42	29	32	41	36	Carbamidomethylation; Oxidation (M); Deamidation (NQ)	124345	Regulator of nonsense transcripts 1 OS=Homo sapiens OX=9606 GN=UPF1 PE=1 SV=2
240	412	sp|Q86VP6|CAND1_HUMAN	317.12	41	32	31	22	29	32	27	20	13	401430000	362500000	250540000	262330000	534330000	560290000	228190000	145510000	50	50	42	45	24	33	40	39	29	18	Carbamidomethylation; Acetylation (Protein N-term); Deamidation (NQ)	136375	Cullin-associated NEDD8-dissociated protein 1 OS=Homo sapiens OX=9606 GN=CAND1 PE=1 SV=2
690	2924	sp|P09211|GSTP1_HUMAN	316.97	74	72	72	0	0	63	65	72	72	2004500000	1792100000			1033700000	952310000	2338100000	1689500000	17	16	26	23	0	0	16	16	22	23	Carbamidomethylation; Oxidation (M); Deamidation (NQ)	23356	Glutathione S-transferase P OS=Homo sapiens OX=9606 GN=GSTP1 PE=1 SV=2
610	1058	sp|P30480|1B42_HUMAN	316.91	59	49	51	48	47	33	26	40	41									26	0	17	22	29	24	10	9	16	14	Carbamidomethylation; Deamidation (NQ)	40333	HLA class I histocompatibility antigen B-42 alpha chain OS=Homo sapiens OX=9606 GN=HLA-B PE=1 SV=1
360	247	sp|Q96G03|PGM2_HUMAN	316.78	56	42	45	45	46	42	46	40	39	250850000	304390000	544960000	529450000	356460000	437990000	212290000	232330000	35	35	28	29	27	31	24	28	25	19	Carbamidomethylation; Acetylation (Protein N-term); Oxidation (M); Deamidation (NQ)	68283	Phosphoglucomutase-2 OS=Homo sapiens OX=9606 GN=PGM2 PE=1 SV=4
227	474	sp|P22234|PUR6_HUMAN	316.47	64	44	50	56	63	58	59	53	52	434350000	439450000	1291700000	1103100000	1063100000	1219700000	808970000	907650000	34	33	27	31	40	36	38	34	42	35	Carbamidomethylation; Acetylation (Protein N-term); Oxidation (M); Deamidation (NQ)	47079	Multifunctional protein ADE2 OS=Homo sapiens OX=9606 GN=PAICS PE=1 SV=3
650	355	sp|O00429|DNM1L_HUMAN	316.35	46	34	38	5	8	38	36	5	12	241720000	230420000	17407000	21973000	311190000	332630000	26974000	39228000	33	33	24	26	4	7	29	31	4	7	Carbamidomethylation	81877	Dynamin-1-like protein OS=Homo sapiens OX=9606 GN=DNM1L PE=1 SV=2
744	1595	sp|Q14847|LASP1_HUMAN	316.01	62	61	62	28	16	53	52	39	36	417440000	388290000	45838000	21287000	146100000	128630000	144680000	112960000	18	18	26	22	7	4	15	17	16	11	Carbamidomethylation; Oxidation (M); Deamidation (NQ)	29717	LIM and SH3 domain protein 1 OS=Homo sapiens OX=9606 GN=LASP1 PE=1 SV=2
159	196	sp|Q9UQE7|SMC3_HUMAN	315.98	48	18	20	34	33	26	27	27	38	139730000	143850000	268200000	325130000	198050000	310280000	272850000	393740000	62	62	40	26	44	60	36	38	55	49	Carbamidomethylation; Oxidation (M); Deamidation (NQ)	141541	Structural maintenance of chromosomes protein 3 OS=Homo sapiens OX=9606 GN=SMC3 PE=1 SV=2
258	620	sp|P07195|LDHB_HUMAN	315.83	78	70	54	54	53	47	53	48	42	4877800000	4614600000	1569400000	1831100000	2722400000	2635500000	2351500000	2110700000	28	26	49	36	30	28	31	26	30	28	Carbamidomethylation; Oxidation (M); Deamidation (NQ)	36639	L-lactate dehydrogenase B chain OS=Homo sapiens OX=9606 GN=LDHB PE=1 SV=2
444	544	sp|P51610|HCFC1_HUMAN	315.41	22	8	11	10	14	12	17	14	15	99488000	133310000	163670000	196870000	172140000	287710000	269400000	284560000	36	36	15	17	16	25	23	29	27	28	Carbamidomethylation; Deamidation (NQ)	208730	Host cell factor 1 OS=Homo sapiens OX=9606 GN=HCFC1 PE=1 SV=2
444	545	tr|A6NEM2|A6NEM2_HUMAN	315.41	21	8	11	10	14	11	16	14	15	99488000	133310000	163670000	196870000	172140000	287710000	269400000	284560000	36	36	15	17	16	25	23	29	27	28	Carbamidomethylation; Deamidation (NQ)	213474	Host cell factor 1 OS=Homo sapiens OX=9606 GN=HCFC1 PE=1 SV=2
455	424	sp|P78344|IF4G2_HUMAN	315.24	42	7	16	33	37	22	29	21	22	20252000	55966000	295700000	433110000	150530000	216570000	126520000	138250000	35	35	6	17	29	37	20	23	19	23	Carbamidomethylation; Acetylation (Protein N-term); Oxidation (M); Deamidation (NQ)	102362	Eukaryotic translation initiation factor 4 gamma 2 OS=Homo sapiens OX=9606 GN=EIF4G2 PE=1 SV=1
352	1353	sp|P62424|RL7A_HUMAN	315.18	62	52	52	62	52	52	52	48	48	862270000	916650000	2205600000	1905900000	1484000000	1430000000	806200000	555800000	28	28	24	21	41	32	26	29	21	19	Carbamidomethylation; Oxidation (M)	29996	60S ribosomal protein L7a OS=Homo sapiens OX=9606 GN=RPL7A PE=1 SV=2
368	1615	tr|C9J9K3|C9J9K3_HUMAN	314.93	79	72	60	73	73	72	65	67	72	1314400000	1146700000	1590500000	1395600000	1763400000	1903300000	1596700000	1235700000	22	22	27	27	27	24	26	25	25	26	Carbamidomethylation; Acetylation (Protein N-term); Oxidation (M); Deamidation (NQ)	29405	40S ribosomal protein SA (Fragment) OS=Homo sapiens OX=9606 GN=RPSA PE=1 SV=8
368	1616	sp|P08865|RSSA_HUMAN	314.93	71	64	54	65	65	64	58	59	64	1314400000	1146700000	1590500000	1395600000	1763400000	1903300000	1596700000	1235700000	22	22	27	27	27	24	26	25	25	26	Carbamidomethylation; Acetylation (Protein N-term); Oxidation (M); Deamidation (NQ)	32854	40S ribosomal protein SA OS=Homo sapiens OX=9606 GN=RPSA PE=1 SV=4
368	1617	tr|A0A0C4DG17|A0A0C4DG17_HUMAN	314.93	69	63	53	64	64	63	57	58	63	1314400000	1146700000	1590500000	1395600000	1763400000	1903300000	1596700000	1235700000	22	22	27	27	27	24	26	25	25	26	Carbamidomethylation; Acetylation (Protein N-term); Oxidation (M); Deamidation (NQ)	33314	40S ribosomal protein SA OS=Homo sapiens OX=9606 GN=RPSA PE=1 SV=1
517	940	sp|P10316|1A69_HUMAN	314.84	64	52	52	58	58	36	38	32	35									24	0	26	28	28	27	12	11	13	13	Carbamidomethylation; Oxidation (M); Deamidation (NQ)	40977	HLA class I histocompatibility antigen A-69 alpha chain OS=Homo sapiens OX=9606 GN=HLA-A PE=1 SV=2
485	1757	sp|P00918|CAH2_HUMAN	314.57	74	63	45	59	72	73	74	0	0	426120000	403950000	504530000	471350000	3048100000	3089900000			24	24	18	14	20	18	48	47	0	0	Acetylation (Protein N-term); Oxidation (M); Deamidation (NQ)	29246	Carbonic anhydrase 2 OS=Homo sapiens OX=9606 GN=CA2 PE=1 SV=2
235	457	sp|Q13423|NNTM_HUMAN	314.38	37	31	29	13	19	35	34	24	21	896620000	796610000	70586000	167350000	978150000	967490000	241070000	207120000	41	41	45	39	15	24	52	45	26	27	Carbamidomethylation; Oxidation (M); Deamidation (NQ)	113895	NAD(P) transhydrogenase mitochondrial OS=Homo sapiens OX=9606 GN=NNT PE=1 SV=3
319	481	sp|P00505|AATM_HUMAN	314.19	66	54	56	62	62	46	51	60	57	373650000	418300000	943290000	802310000	271090000	260480000	711110000	698490000	30	30	25	27	33	34	22	19	34	33	Carbamidomethylation; Oxidation (M); Deamidation (NQ)	47518	Aspartate aminotransferase mitochondrial OS=Homo sapiens OX=9606 GN=GOT2 PE=1 SV=3
467	2944	sp|P61626|LYSC_HUMAN	313.95	69	69	69	57	51	57	57	64	63	4312800000	4370800000	65405000	48087000	309640000	281490000	447070000	216850000	16	16	38	61	6	8	13	12	20	13	Carbamidomethylation; Oxidation (M); Deamidation (NQ)	16537	Lysozyme C OS=Homo sapiens OX=9606 GN=LYZ PE=1 SV=1
138	470	tr|M0QZM1|M0QZM1_HUMAN	313.41	79	73	73	74	74	78	76	48	43	10471000	36393000	20599000	14689000	16956000	10816000			33	1	50	54	60	52	63	50	24	20	Oxidation (M); Deamidation (NQ)	40052	Heterogeneous nuclear ribonucleoprotein M (Fragment) OS=Homo sapiens OX=9606 GN=HNRNPM PE=1 SV=1
359	252	sp|O75534|CSDE1_HUMAN	313.23	49	29	33	29	33	32	43	21	31	186590000	331770000	236360000	249670000	343320000	723350000	231840000	329080000	40	40	24	28	24	25	31	37	18	24	Carbamidomethylation; Acetylation (Protein N-term); Oxidation (M); Deamidation (NQ)	88885	Cold shock domain-containing protein E1 OS=Homo sapiens OX=9606 GN=CSDE1 PE=1 SV=2
381	289	sp|P46459|NSF_HUMAN	313.1	49	42	43	22	25	39	37	30	32	290400000	323710000	113430000	109150000	350220000	317820000	192430000	196030000	36	35	30	33	14	24	29	25	22	23	Carbamidomethylation; Oxidation (M); Deamidation (NQ)	82594	Vesicle-fusing ATPase OS=Homo sapiens OX=9606 GN=NSF PE=1 SV=3
381	307	tr|I3L0N3|I3L0N3_HUMAN	313.1	49	42	44	22	25	39	37	31	32	290400000	323710000	113430000	109150000	350220000	317820000	192430000	196030000	36	35	30	33	14	24	29	25	22	23	Carbamidomethylation; Oxidation (M); Deamidation (NQ)	82092	Vesicle-fusing ATPase OS=Homo sapiens OX=9606 GN=NSF PE=1 SV=1
358	159	sp|O75874|IDHC_HUMAN	313.07	70	44	48	39	40	47	34	67	57	210630000	180540000	140300000	95093000	214310000	207680000	1167700000	1263900000	33	29	31	19	23	21	23	21	36	37	Carbamidomethylation; Oxidation (M); Deamidation (NQ)	46659	Isocitrate dehydrogenase [NADP] cytoplasmic OS=Homo sapiens OX=9606 GN=IDH1 PE=1 SV=2
409	327	tr|K7EJE8|K7EJE8_HUMAN	313	50	31	16	21	23	32	28	40	44	134220000	121720000	87842000	89388000	228980000	249040000	532520000	598250000	38	38	22	17	16	18	25	19	34	37	Carbamidomethylation; Oxidation (M); Deamidation (NQ)	93297	Lon protease homolog mitochondrial OS=Homo sapiens OX=9606 GN=LONP1 PE=1 SV=1
409	337	tr|K7EKE6|K7EKE6_HUMAN	313	49	30	16	21	22	31	27	39	43	134220000	121720000	87842000	89388000	228980000	249040000	532520000	598250000	38	38	22	17	16	18	25	19	34	37	Carbamidomethylation; Oxidation (M); Deamidation (NQ)	95180	Lon protease homolog mitochondrial OS=Homo sapiens OX=9606 GN=LONP1 PE=1 SV=1
409	382	sp|P36776|LONM_HUMAN	313	43	27	14	19	19	28	24	35	38	134220000	121720000	87842000	89388000	228980000	249040000	532520000	598250000	38	38	22	17	16	18	25	19	34	37	Carbamidomethylation; Oxidation (M); Deamidation (NQ)	106489	Lon protease homolog mitochondrial OS=Homo sapiens OX=9606 GN=LONP1 PE=1 SV=2
345	1220	sp|O75367|H2AY_HUMAN	312.89	54	47	49	50	50	49	49	47	45	723320000	711510000	896310000	652980000	1323000000	1389500000	398970000	309980000	24	21	24	29	27	29	36	31	20	19	Carbamidomethylation; Deamidation (NQ)	39617	Core histone macro-H2A.1 OS=Homo sapiens OX=9606 GN=H2AFY PE=1 SV=4
208	1018	tr|A0A087WWU8|A0A087WWU8_HUMAN	312.71	83	78	76	80	78	78	74	77	81									35	0	33	49	44	41	32	31	37	31	Carbamidomethylation; Acetylation (Protein N-term); Oxidation (M); Deamidation (NQ)	26421	Tropomyosin alpha-3 chain OS=Homo sapiens OX=9606 GN=TPM3 PE=1 SV=1
346	419	sp|Q1KMD3|HNRL2_HUMAN	312.65	44	25	28	34	42	16	27	28	30	181140000	259160000	404660000	478300000	136360000	177000000	331440000	399340000	38	38	18	29	27	42	15	21	35	27	Carbamidomethylation; Oxidation (M); Deamidation (NQ)	85105	Heterogeneous nuclear ribonucleoprotein U-like protein 2 OS=Homo sapiens OX=9606 GN=HNRNPUL2 PE=1 SV=1
429	404	sp|Q15459|SF3A1_HUMAN	312.64	43	30	34	30	35	32	33	14	18	191220000	259740000	268040000	315840000	324540000	406590000	106910000	144110000	38	38	21	25	24	28	28	31	12	15	Carbamidomethylation; Oxidation (M)	88886	Splicing factor 3A subunit 1 OS=Homo sapiens OX=9606 GN=SF3A1 PE=1 SV=1
310	463	sp|Q14974|IMB1_HUMAN	312.58	35	27	26	31	28	33	31	24	21	301220000	365980000	549550000	529780000	1252800000	1136300000	594110000	608190000	31	26	29	24	30	26	39	33	27	23	Carbamidomethylation; Acetylation (Protein N-term); Oxidation (M); Deamidation (NQ)	97170	Importin subunit beta-1 OS=Homo sapiens OX=9606 GN=KPNB1 PE=1 SV=2
250	1406	tr|B1AK88|B1AK88_HUMAN	312.35	60	60	60	55	59	59	59	60	55	184440000	158650000	139130000	108720000	155810000	91351000	118580000	77073000	28	7	39	37	33	35	33	31	29	25	Carbamidomethylation; Oxidation (M); Deamidation (NQ)	33781	F-actin-capping protein subunit beta OS=Homo sapiens OX=9606 GN=CAPZB PE=1 SV=1
250	1482	tr|B1AK87|B1AK87_HUMAN	312.35	69	69	69	63	68	68	68	69	64	184440000	158650000	139130000	108720000	155810000	91351000	118580000	77073000	28	7	39	37	33	35	33	31	29	25	Carbamidomethylation; Oxidation (M); Deamidation (NQ)	29295	F-actin-capping protein subunit beta OS=Homo sapiens OX=9606 GN=CAPZB PE=1 SV=1
608	883	tr|A0A0B4J2A4|A0A0B4J2A4_HUMAN	312.26	65	50	45	53	45	26	8	51	46	237020000	225560000	235360000	196390000	32963000	21874000	293430000	281070000	26	26	20	19	21	19	8	5	25	24	Carbamidomethylation; Deamidation (NQ)	41602	3-ketoacyl-CoA thiolase mitochondrial OS=Homo sapiens OX=9606 GN=ACAA2 PE=1 SV=1
608	884	sp|P42765|THIM_HUMAN	312.26	64	50	45	52	45	26	8	50	46	237020000	225560000	235360000	196390000	32963000	21874000	293430000	281070000	26	26	20	19	21	19	8	5	25	24	Carbamidomethylation; Deamidation (NQ)	41924	3-ketoacyl-CoA thiolase mitochondrial OS=Homo sapiens OX=9606 GN=ACAA2 PE=1 SV=2
872	297	sp|Q96B97|SH3K1_HUMAN	312.1	48	44	46	8	8	10	16	8	8	337160000	527260000	25654000	13649000	26335000	48212000	14691000	16016000	25	25	34	37	4	4	5	7	5	4	Deamidation (NQ)	73126	SH3 domain-containing kinase-binding protein 1 OS=Homo sapiens OX=9606 GN=SH3KBP1 PE=1 SV=2
627	1512	sp|P30460|1B08_HUMAN	311.37	53	40	42	50	49	33	26	42	43									22	0	13	18	30	25	10	9	17	15	Carbamidomethylation; Deamidation (NQ)	40331	HLA class I histocompatibility antigen B-8 alpha chain OS=Homo sapiens OX=9606 GN=HLA-B PE=1 SV=1
465	1432	sp|P12004|PCNA_HUMAN	311.33	74	58	56	62	50	46	58	73	74	360950000	220210000	716770000	474670000	437190000	400360000	1608300000	1537900000	22	22	17	13	23	18	18	17	33	33	Carbamidomethylation; Oxidation (M); Deamidation (NQ)	28769	Proliferating cell nuclear antigen OS=Homo sapiens OX=9606 GN=PCNA PE=1 SV=1
440	1229	sp|P30493|1B55_HUMAN	311.31	60	54	57	47	46	40	31	43	46									29	0	26	36	33	27	13	10	18	19	Carbamidomethylation; Oxidation (M); Deamidation (NQ)	40496	HLA class I histocompatibility antigen B-55 alpha chain OS=Homo sapiens OX=9606 GN=HLA-B PE=1 SV=1
546	153	sp|Q16658|FSCN1_HUMAN	311.2	70	65	61	27	20	55	52	0	0	1017500000	858190000	99603000	63765000	553640000	443850000			33	33	38	33	14	10	29	27	0	0	Carbamidomethylation; Oxidation (M); Deamidation (NQ)	54530	Fascin OS=Homo sapiens OX=9606 GN=FSCN1 PE=1 SV=3
431	1405	sp|Q29940|1B59_HUMAN	311.11	59	49	50	51	51	40	29	48	50									27	0	24	32	36	29	13	9	20	21	Carbamidomethylation; Oxidation (M); Deamidation (NQ)	40584	HLA class I histocompatibility antigen B-59 alpha chain OS=Homo sapiens OX=9606 GN=HLA-B PE=1 SV=1
957	1473	sp|Q14444|CAPR1_HUMAN	311.01	30	14	11	27	24	16	14	11	17	60032000	82304000	137390000	148220000	113530000	152760000	67276000	94265000	18	18	9	7	15	15	12	12	7	10	Carbamidomethylation; Oxidation (M)	78366	Caprin-1 OS=Homo sapiens OX=9606 GN=CAPRIN1 PE=1 SV=2
486	2058	sp|P05388|RLA0_HUMAN	310.94	62	60	60	62	62	61	51	52	52	100460000	107970000	150010000	160630000	173480000	188230000	143650000	106510000	19	8	22	20	23	26	18	21	19	16	Carbamidomethylation; Oxidation (M); Deamidation (NQ)	34274	60S acidic ribosomal protein P0 OS=Homo sapiens OX=9606 GN=RPLP0 PE=1 SV=1
477	786	sp|P30453|1A34_HUMAN	310.85	67	65	65	58	58	27	28	35	35	36153000	41962000							24	2	32	35	28	26	9	9	14	13	Carbamidomethylation; Oxidation (M); Deamidation (NQ)	41055	HLA class I histocompatibility antigen A-34 alpha chain OS=Homo sapiens OX=9606 GN=HLA-A PE=1 SV=1
329	1102	tr|G3V4W0|G3V4W0_HUMAN	310.84	68	58	61	65	63	58	60	41	41	1259900000	1199200000	1971300000	1722000000	1484600000	1580700000	460400000	303560000	28	26	23	27	41	34	33	33	16	16	Carbamidomethylation; Acetylation (Protein N-term); Oxidation (M); Deamidation (NQ)	28916	Heterogeneous nuclear ribonucleoproteins C1/C2 (Fragment) OS=Homo sapiens OX=9606 GN=HNRNPC PE=1 SV=1
329	1103	tr|B4DY08|B4DY08_HUMAN	310.84	62	53	56	59	57	53	55	37	37	1259900000	1199200000	1971300000	1722000000	1484600000	1580700000	460400000	303560000	28	26	23	27	41	34	33	33	16	16	Carbamidomethylation; Acetylation (Protein N-term); Oxidation (M); Deamidation (NQ)	31972	Heterogeneous nuclear ribonucleoproteins C1/C2 OS=Homo sapiens OX=9606 GN=HNRNPC PE=1 SV=1
329	1114	tr|B2R5W2|B2R5W2_HUMAN	310.84	61	53	55	59	57	53	54	37	37	1259900000	1199200000	1971300000	1722000000	1484600000	1580700000	460400000	303560000	28	26	23	27	41	34	33	33	16	16	Carbamidomethylation; Acetylation (Protein N-term); Oxidation (M); Deamidation (NQ)	31948	Heterogeneous nuclear ribonucleoproteins C1/C2 OS=Homo sapiens OX=9606 GN=HNRNPC PE=1 SV=1
373	800	sp|P22695|QCR2_HUMAN	310.73	46	46	46	46	46	46	46	44	46	519650000	500480000	475590000	469680000	557540000	518370000	240840000	262720000	23	23	29	28	25	28	26	25	20	24	Carbamidomethylation; Oxidation (M); Deamidation (NQ)	48443	Cytochrome b-c1 complex subunit 2 mitochondrial OS=Homo sapiens OX=9606 GN=UQCRC2 PE=1 SV=3
588	1181	sp|Q04826|1B40_HUMAN	310.46	57	34	36	48	51	33	24	36	35									22	0	17	22	35	25	11	8	13	12	Carbamidomethylation; Deamidation (NQ)	40505	HLA class I histocompatibility antigen B-40 alpha chain OS=Homo sapiens OX=9606 GN=HLA-B PE=1 SV=1
613	2585	sp|P30086|PEBP1_HUMAN	310.37	86	82	82	86	82	86	78	82	86	434960000	392230000	361440000	348620000	541690000	393330000	494220000	361480000	16	16	18	18	20	17	20	12	17	19	Carbamidomethylation; Oxidation (M); Deamidation (NQ)	21057	Phosphatidylethanolamine-binding protein 1 OS=Homo sapiens OX=9606 GN=PEBP1 PE=1 SV=3
832	507	sp|Q13153|PAK1_HUMAN	310.05	49	48	45	13	13	24	18	10	10	186040000	160380000			18334000	5937200			26	13	31	25	11	10	11	8	6	3	Carbamidomethylation; Oxidation (M); Deamidation (NQ)	60647	Serine/threonine-protein kinase PAK 1 OS=Homo sapiens OX=9606 GN=PAK1 PE=1 SV=2
603	1216	sp|Q15365|PCBP1_HUMAN	310	71	61	70	71	63	68	52	54	54	614790000	748160000	807660000	681570000	505650000	591430000	592270000	583390000	16	11	18	17	22	20	18	14	15	17	Carbamidomethylation; Oxidation (M); Deamidation (NQ)	37498	Poly(rC)-binding protein 1 OS=Homo sapiens OX=9606 GN=PCBP1 PE=1 SV=2
264	486	sp|P52209|6PGD_HUMAN	309.98	61	49	49	50	47	55	52	48	48	2043300000	1765400000	674460000	630870000	1097100000	820480000	1465600000	1418100000	29	29	42	35	23	27	30	29	35	33	Carbamidomethylation; Oxidation (M)	53140	6-phosphogluconate dehydrogenase decarboxylating OS=Homo sapiens OX=9606 GN=PGD PE=1 SV=3
348	621	sp|P04899|GNAI2_HUMAN	309.78	72	60	57	55	54	55	53	58	55	302420000	331980000	287230000	268800000	206420000	178110000	341810000	317060000	27	15	32	29	29	23	22	20	31	28	Carbamidomethylation; Oxidation (M)	40451	Guanine nucleotide-binding protein G(i) subunit alpha-2 OS=Homo sapiens OX=9606 GN=GNAI2 PE=1 SV=3
219	1561	sp|P23284|PPIB_HUMAN	309.51	70	68	68	67	65	70	65	68	70	1567300000	1330200000	867390000	644010000	1352100000	1032000000	2176500000	1387000000	25	23	52	42	31	24	34	27	42	39	Carbamidomethylation; Oxidation (M); Deamidation (NQ)	23743	Peptidyl-prolyl cis-trans isomerase B OS=Homo sapiens OX=9606 GN=PPIB PE=1 SV=2
257	629	sp|P61160|ARP2_HUMAN	309.44	58	49	44	50	48	53	54	49	45	641720000	514700000	727120000	632750000	892830000	874880000	727090000	657800000	27	26	31	23	38	34	40	33	33	26	Carbamidomethylation; Oxidation (M); Deamidation (NQ)	44761	Actin-related protein 2 OS=Homo sapiens OX=9606 GN=ACTR2 PE=1 SV=1
858	464	sp|O75923|DYSF_HUMAN	308.87	31	26	25	0	0	0	0	1	1	380870000	320100000					715440	4047000	47	45	51	48	0	0	0	0	1	2	Carbamidomethylation; Oxidation (M)	237293	Dysferlin OS=Homo sapiens OX=9606 GN=DYSF PE=1 SV=1
671	1155	sp|P16190|1A33_HUMAN	308.87	63	52	52	59	59	21	25	28	28									21	0	18	20	23	30	6	8	13	10	Carbamidomethylation; Oxidation (M); Deamidation (NQ)	40892	HLA class I histocompatibility antigen A-33 alpha chain OS=Homo sapiens OX=9606 GN=HLA-A PE=1 SV=3
802	1061	sp|Q31610|1B81_HUMAN	308.73	58	38	40	48	46	25	23	29	30									24	0	12	15	28	21	8	8	9	9	Carbamidomethylation; Deamidation (NQ)	40400	HLA class I histocompatibility antigen B-81 alpha chain OS=Homo sapiens OX=9606 GN=HLA-B PE=1 SV=1
259	522	sp|P26358|DNMT1_HUMAN	308.42	32	7	11	16	24	16	22	19	26	53467000	96832000	174550000	291930000	247740000	417760000	294030000	429490000	55	55	13	22	28	39	31	36	36	52	Carbamidomethylation; Oxidation (M); Deamidation (NQ)	183164	DNA (cytosine-5)-methyltransferase 1 OS=Homo sapiens OX=9606 GN=DNMT1 PE=1 SV=2
292	306	sp|Q9P2J5|SYLC_HUMAN	308.13	47	13	22	31	33	30	36	27	24	78871000	127630000	324730000	354610000	380000000	615480000	206920000	207580000	55	55	17	26	35	34	34	43	28	25	Carbamidomethylation; Deamidation (NQ)	134466	Leucine--tRNA ligase cytoplasmic OS=Homo sapiens OX=9606 GN=LARS PE=1 SV=2
253	1608	sp|P54819|KAD2_HUMAN	307.65	74	72	64	74	64	61	71	64	73	1036400000	952390000	1572600000	1148800000	630770000	692150000	1506100000	1226900000	24	23	39	26	44	33	25	25	31	38	Carbamidomethylation; Oxidation (M); Deamidation (NQ)	26478	Adenylate kinase 2 mitochondrial OS=Homo sapiens OX=9606 GN=AK2 PE=1 SV=2
253	1639	tr|F8W1A4|F8W1A4_HUMAN	307.65	77	75	66	77	66	62	73	66	75	1036400000	952390000	1572600000	1148800000	630770000	692150000	1506100000	1226900000	24	23	39	26	44	33	25	25	31	38	Carbamidomethylation; Oxidation (M); Deamidation (NQ)	25631	Adenylate kinase 2 mitochondrial OS=Homo sapiens OX=9606 GN=AK2 PE=1 SV=1
375	734	sp|P31689|DNJA1_HUMAN	306.96	59	54	56	39	53	54	59	55	51	262700000	351590000	224630000	318730000	458800000	514840000	372140000	393660000	23	23	21	25	16	35	29	23	27	29	Carbamidomethylation; Deamidation (NQ)	44868	DnaJ homolog subfamily A member 1 OS=Homo sapiens OX=9606 GN=DNAJA1 PE=1 SV=2
389	1871	sp|P22090|RS4Y1_HUMAN	306.9	60	32	38	32	32	57	51	35	32		556990			41730000	49696000			24	4	23	23	22	25	34	32	20	20	Carbamidomethylation; Oxidation (M); Deamidation (NQ)	29456	40S ribosomal protein S4 Y isoform 1 OS=Homo sapiens OX=9606 GN=RPS4Y1 PE=1 SV=2
472	823	sp|P52597|HNRPF_HUMAN	306.81	67	53	55	67	47	48	47	27	26	374640000	435150000	949420000	688070000	461580000	440560000	182580000	108530000	22	20	22	22	35	24	24	18	11	13	Carbamidomethylation; Acetylation (Protein N-term); Oxidation (M); Deamidation (NQ)	45672	Heterogeneous nuclear ribonucleoprotein F OS=Homo sapiens OX=9606 GN=HNRNPF PE=1 SV=3
163	2556	sp|P62937|PPIA_HUMAN	306.54	94	82	82	94	86	87	87	87	79	6391400000	5568200000	9894200000	5952200000	6587000000	7027000000	5813700000	3194600000	23	23	48	45	57	40	40	41	40	34	Carbamidomethylation; Acetylation (Protein N-term); Oxidation (M); Deamidation (NQ)	18012	Peptidyl-prolyl cis-trans isomerase A OS=Homo sapiens OX=9606 GN=PPIA PE=1 SV=2
487	916	sp|P31930|QCR1_HUMAN	306.5	50	50	46	46	49	45	46	34	35	522300000	518320000	513800000	485010000	520410000	500740000	298480000	236050000	22	21	23	23	20	21	25	18	19	16	Carbamidomethylation; Oxidation (M)	52646	Cytochrome b-c1 complex subunit 1 mitochondrial OS=Homo sapiens OX=9606 GN=UQCRC1 PE=1 SV=3
503	1261	sp|P30495|1B56_HUMAN	306.39	60	50	53	43	42	40	31	40	46									27	0	22	32	30	22	13	10	14	18	Carbamidomethylation; Oxidation (M); Deamidation (NQ)	40478	HLA class I histocompatibility antigen B-56 alpha chain OS=Homo sapiens OX=9606 GN=HLA-B PE=1 SV=1
815	1249	sp|P30486|1B48_HUMAN	306.23	56	33	35	49	48	25	23	29	30									22	0	10	12	29	22	8	8	9	9	Carbamidomethylation; Deamidation (NQ)	40362	HLA class I histocompatibility antigen B-48 alpha chain OS=Homo sapiens OX=9606 GN=HLA-B PE=1 SV=1
357	649	sp|Q7Z6Z7|HUWE1_HUMAN	306.04	17	5	7	1	2	7	8	8	10	78176000	124460000	6182700	23748000	123410000	205430000	193820000	212490000	65	64	21	32	3	8	33	36	37	41	Carbamidomethylation; Deamidation (NQ)	481896	E3 ubiquitin-protein ligase HUWE1 OS=Homo sapiens OX=9606 GN=HUWE1 PE=1 SV=3
480	602	sp|Q02218|ODO1_HUMAN	305.94	34	25	26	19	20	16	18	13	22	192690000	179710000	83261000	83556000	101830000	121910000	76109000	106770000	30	30	26	23	17	19	17	18	22	23	Carbamidomethylation; Oxidation (M); Deamidation (NQ)	115935	2-oxoglutarate dehydrogenase mitochondrial OS=Homo sapiens OX=9606 GN=OGDH PE=1 SV=3
480	604	tr|E9PDF2|E9PDF2_HUMAN	305.94	34	25	26	18	20	16	18	13	21	192690000	179710000	83261000	83556000	101830000	121910000	76109000	106770000	30	30	26	23	17	19	17	18	22	23	Carbamidomethylation; Oxidation (M); Deamidation (NQ)	117244	2-oxoglutarate dehydrogenase mitochondrial OS=Homo sapiens OX=9606 GN=OGDH PE=1 SV=1
480	605	tr|E9PCR7|E9PCR7_HUMAN	305.94	34	25	26	18	20	16	18	13	21	192690000	179710000	83261000	83556000	101830000	121910000	76109000	106770000	30	30	26	23	17	19	17	18	22	23	Carbamidomethylation; Oxidation (M); Deamidation (NQ)	117665	2-oxoglutarate dehydrogenase mitochondrial OS=Homo sapiens OX=9606 GN=OGDH PE=1 SV=1
469	1256	sp|P30492|1B54_HUMAN	305.66	59	54	54	42	41	36	27	40	42	24592000								26	1	26	34	30	25	11	9	17	18	Carbamidomethylation; Oxidation (M); Deamidation (NQ)	40380	HLA class I histocompatibility antigen B-54 alpha chain OS=Homo sapiens OX=9606 GN=HLA-B PE=1 SV=1
581	3228	tr|Q5W0H4|Q5W0H4_HUMAN	305.62	69	64	35	64	64	60	60	67	42	717220000	716290000	604160000	631760000	517960000	494450000	723420000	451700000	16	16	21	20	22	18	17	14	17	16	Carbamidomethylation; Oxidation (M)	21526	Translationally-controlled tumor protein OS=Homo sapiens OX=9606 GN=TPT1 PE=1 SV=1
581	3299	sp|P13693|TCTP_HUMAN	305.62	75	70	38	70	70	66	66	73	46	717220000	716290000	604160000	631760000	517960000	494450000	723420000	451700000	16	16	21	20	22	18	17	14	17	16	Carbamidomethylation; Oxidation (M)	19595	Translationally-controlled tumor protein OS=Homo sapiens OX=9606 GN=TPT1 PE=1 SV=1
581	3303	tr|A0A0B4J2C3|A0A0B4J2C3_HUMAN	305.62	65	61	34	61	61	57	57	64	40	717220000	716290000	604160000	631760000	517960000	494450000	723420000	451700000	16	16	21	20	22	18	17	14	17	16	Carbamidomethylation; Oxidation (M)	22574	Translationally-controlled tumor protein OS=Homo sapiens OX=9606 GN=TPT1 PE=1 SV=1
453	556	sp|P05455|LA_HUMAN	305.4	58	46	46	52	52	45	51	41	48	319780000	337400000	908470000	681960000	577560000	627480000	483180000	416410000	28	28	18	18	31	26	20	22	20	20	Carbamidomethylation; Acetylation (Protein N-term); Oxidation (M); Deamidation (NQ)	46837	Lupus La protein OS=Homo sapiens OX=9606 GN=SSB PE=1 SV=2
197	106	sp|Q14683|SMC1A_HUMAN	305.36	54	18	24	31	37	22	33	31	34	136650000	149650000	287910000	287990000	215530000	332200000	265050000	308060000	66	66	22	29	46	49	33	42	44	42	Carbamidomethylation; Deamidation (NQ)	143233	Structural maintenance of chromosomes protein 1A OS=Homo sapiens OX=9606 GN=SMC1A PE=1 SV=2
307	580	sp|Q9BXP5|SRRT_HUMAN	305.29	42	27	26	34	29	31	36	24	31	186400000	178670000	286960000	242060000	360780000	454800000	216290000	265050000	44	44	25	25	30	25	34	34	25	34	Carbamidomethylation; Oxidation (M); Deamidation (NQ)	100667	Serrate RNA effector molecule homolog OS=Homo sapiens OX=9606 GN=SRRT PE=1 SV=1
549	885	sp|P07954|FUMH_HUMAN	305.15	55	33	38	40	40	51	37	44	47	308980000	305840000	397430000	382050000	575980000	605280000	553890000	624210000	23	23	13	18	16	16	24	19	19	26	Oxidation (M); Deamidation (NQ)	54637	Fumarate hydratase mitochondrial OS=Homo sapiens OX=9606 GN=FH PE=1 SV=3
726	1449	sp|P30479|1B41_HUMAN	305.1	52	34	36	45	48	30	24	34	35									20	0	11	16	27	24	9	8	14	12	Carbamidomethylation; Deamidation (NQ)	40539	HLA class I histocompatibility antigen B-41 alpha chain OS=Homo sapiens OX=9606 GN=HLA-B PE=1 SV=1
325	441	sp|Q96QK1|VPS35_HUMAN	304.75	39	32	35	21	29	32	29	30	28	412500000	426230000	341850000	354270000	385380000	458640000	415400000	358440000	30	30	36	29	21	23	34	26	28	27	Carbamidomethylation; Oxidation (M); Deamidation (NQ)	91707	Vacuolar protein sorting-associated protein 35 OS=Homo sapiens OX=9606 GN=VPS35 PE=1 SV=2
324	391	sp|P17858|PFKAL_HUMAN	304.71	43	36	34	34	38	37	36	36	32	293460000	308090000	196290000	180670000	219600000	214030000	301220000	277520000	32	26	32	29	27	26	29	26	28	27	Carbamidomethylation; Acetylation (Protein N-term); Oxidation (M); Deamidation (NQ)	85018	ATP-dependent 6-phosphofructokinase liver type OS=Homo sapiens OX=9606 GN=PFKL PE=1 SV=6
274	1386	sp|P62258|1433E_HUMAN	304.68	70	55	58	43	56	55	55	60	57	915900000	979690000	542180000	500860000	1041300000	1066400000	886210000	751280000	26	14	36	36	24	28	34	32	30	29	Carbamidomethylation; Acetylation (Protein N-term); Oxidation (M); Deamidation (NQ)	29174	14-3-3 protein epsilon OS=Homo sapiens OX=9606 GN=YWHAE PE=1 SV=1
821	1150	sp|O14929|HAT1_HUMAN	304.53	54	27	26	28	26	45	33	36	43	145610000	133910000	197610000	147060000	360850000	296430000	757710000	822140000	19	19	10	9	11	11	17	12	16	20	Carbamidomethylation; Acetylation (Protein N-term); Oxidation (M)	49513	Histone acetyltransferase type B catalytic subunit OS=Homo sapiens OX=9606 GN=HAT1 PE=1 SV=1
296	1573	sp|P27635|RL10_HUMAN	304.51	71	59	61	71	61	61	57	59	62	34226000	37023000	62173000	85342000	59592000	59156000	39175000	21325000	23	2	34	31	35	26	30	26	27	31	Carbamidomethylation; Oxidation (M)	24604	60S ribosomal protein L10 OS=Homo sapiens OX=9606 GN=RPL10 PE=1 SV=4
439	549	sp|Q99615|DNJC7_HUMAN	304.37	73	29	37	21	35	51	64	37	41	111840000	115500000	89063000	114110000	354270000	556670000	168430000	201250000	39	39	16	23	9	21	29	41	20	23	Carbamidomethylation	56441	DnaJ homolog subfamily C member 7 OS=Homo sapiens OX=9606 GN=DNAJC7 PE=1 SV=2
388	488	sp|P30740|ILEU_HUMAN	304.23	65	60	59	24	29	32	9	63	63	832400000	686170000	48815000	46923000	83152000	20734000	1580700000	1507300000	30	29	36	34	10	10	15	3	42	49	Carbamidomethylation; Acetylation (Protein N-term); Oxidation (M); Deamidation (NQ)	42742	Leukocyte elastase inhibitor OS=Homo sapiens OX=9606 GN=SERPINB1 PE=1 SV=1
523	465	sp|Q8TEM1|PO210_HUMAN	304.21	21	6	12	5	13	12	11	15	15	77822000	272510000	188610000	277940000	127860000	395420000	458730000	439190000	34	34	12	21	9	21	18	22	26	27	Carbamidomethylation; Oxidation (M); Deamidation (NQ)	205109	Nuclear pore membrane glycoprotein 210 OS=Homo sapiens OX=9606 GN=NUP210 PE=1 SV=3
387	432	sp|Q9BSJ8|ESYT1_HUMAN	303.83	42	24	23	23	24	30	33	22	21	196540000	233270000	145520000	166980000	326780000	527340000	203730000	212750000	33	33	23	22	23	24	30	34	22	21	Carbamidomethylation; Deamidation (NQ)	122856	Extended synaptotagmin-1 OS=Homo sapiens OX=9606 GN=ESYT1 PE=1 SV=1
573	2045	sp|Q99497|PARK7_HUMAN	303.8	87	70	72	75	74	74	74	84	87	392610000	437000000	798140000	617080000	665370000	712040000	895180000	684390000	25	25	14	13	22	15	17	15	24	25	Carbamidomethylation; Oxidation (M); Deamidation (NQ)	19891	Protein/nucleic acid deglycase DJ-1 OS=Homo sapiens OX=9606 GN=PARK7 PE=1 SV=2
763	754	sp|P45974|UBP5_HUMAN	303.37	29	17	19	9	16	20	29	23	21	88487000	113550000	31830000	44434000	144100000	224230000	132740000	140590000	26	25	14	14	7	9	15	23	17	16	Carbamidomethylation	95786	Ubiquitin carboxyl-terminal hydrolase 5 OS=Homo sapiens OX=9606 GN=USP5 PE=1 SV=2
399	455	sp|Q9BUJ2|HNRL1_HUMAN	303.09	36	24	27	32	32	24	24	26	25	605960000	714650000	354300000	397700000	262880000	336620000	707380000	744390000	30	30	21	23	28	26	19	19	30	27	Carbamidomethylation; Deamidation (NQ)	95739	Heterogeneous nuclear ribonucleoprotein U-like protein 1 OS=Homo sapiens OX=9606 GN=HNRNPUL1 PE=1 SV=2
556	2398	sp|P18621|RL17_HUMAN	302.85	74	54	56	71	54	57	60	60	56	399770000	467360000	662130000	555620000	794420000	694380000	445490000	303680000	21	21	17	16	20	22	23	22	15	14	Carbamidomethylation; Oxidation (M); Deamidation (NQ)	21397	60S ribosomal protein L17 OS=Homo sapiens OX=9606 GN=RPL17 PE=1 SV=3
422	565	sp|P09622|DLDH_HUMAN	302.77	49	34	30	37	33	47	44	37	40	198100000	153780000	283580000	198960000	509700000	517790000	450010000	570240000	24	24	19	19	17	19	27	30	24	31	Carbamidomethylation; Oxidation (M); Deamidation (NQ)	54177	Dihydrolipoyl dehydrogenase mitochondrial OS=Homo sapiens OX=9606 GN=DLD PE=1 SV=2
167	658	sp|P05141|ADT2_HUMAN	302.75	69	60	60	60	60	57	60	69	66	456980000	487000000	369630000	561550000	483130000	503200000	910180000	764610000	35	13	41	45	39	41	35	39	53	48	Carbamidomethylation; Acetylation (Protein N-term); Oxidation (M)	32852	ADP/ATP translocase 2 OS=Homo sapiens OX=9606 GN=SLC25A5 PE=1 SV=7
211	427	tr|E9PLK3|E9PLK3_HUMAN	302.15	46	38	40	29	33	40	38	33	34	427160000	440600000	205930000	220960000	504600000	713310000	240050000	279380000	42	41	39	40	24	29	42	52	32	37	Carbamidomethylation; Deamidation (NQ)	102988	Aminopeptidase OS=Homo sapiens OX=9606 GN=NPEPPS PE=1 SV=1
211	429	sp|P55786|PSA_HUMAN	302.15	45	38	40	29	33	40	38	33	34	427160000	440600000	205930000	220960000	504600000	713310000	240050000	279380000	42	41	39	40	24	29	42	52	32	37	Carbamidomethylation; Deamidation (NQ)	103276	Puromycin-sensitive aminopeptidase OS=Homo sapiens OX=9606 GN=NPEPPS PE=1 SV=2
520	1558	sp|Q29718|1B82_HUMAN	302.07	56	50	53	43	42	36	27	40	42									25	0	22	32	30	22	12	9	14	16	Carbamidomethylation; Oxidation (M); Deamidation (NQ)	40421	HLA class I histocompatibility antigen B-82 alpha chain OS=Homo sapiens OX=9606 GN=HLA-B PE=1 SV=1
108	728	sp|P35241|RADI_HUMAN	301.5	48	29	30	33	28	29	25	25	23	15029000	11056000	19201000	13015000	14676000	16181000	3964900	3575300	39	15	57	62	52	51	53	44	57	57	Carbamidomethylation; Oxidation (M); Deamidation (NQ)	68564	Radixin OS=Homo sapiens OX=9606 GN=RDX PE=1 SV=1
108	732	tr|A0A2R8Y5S7|A0A2R8Y5S7_HUMAN	301.5	47	29	29	33	28	29	25	25	23	15029000	11056000	19201000	13015000	14676000	16181000	3964900	3575300	39	15	57	62	52	51	53	44	57	57	Carbamidomethylation; Oxidation (M); Deamidation (NQ)	69336	Radixin OS=Homo sapiens OX=9606 GN=RDX PE=1 SV=1
571	922	sp|P67775|PP2AA_HUMAN	301.48	71	50	51	50	50	68	63	57	58	12865000	16891000	8932800	15850000	22376000	33766000	24748000	19516000	20	4	14	18	14	13	29	26	16	16	Carbamidomethylation; Acetylation (Protein N-term); Oxidation (M); Deamidation (NQ)	35594	Serine/threonine-protein phosphatase 2A catalytic subunit alpha isoform OS=Homo sapiens OX=9606 GN=PPP2CA PE=1 SV=1
775	1441	sp|P19623|SPEE_HUMAN	301.46	65	26	16	58	50	50	48	58	55	45044000	54763000	168160000	148510000	155100000	138900000	438360000	378810000	19	19	7	7	14	16	15	12	20	23	Carbamidomethylation; Acetylation (Protein N-term); Oxidation (M); Deamidation (NQ)	33825	Spermidine synthase OS=Homo sapiens OX=9606 GN=SRM PE=1 SV=1
379	1485	sp|P40925|MDHC_HUMAN	301.44	55	51	51	49	47	49	45	50	49	1055900000	1001000000	933300000	782550000	1158200000	986320000	1332900000	1144500000	23	22	23	25	30	26	27	19	27	24	Carbamidomethylation; Oxidation (M); Deamidation (NQ)	36426	Malate dehydrogenase cytoplasmic OS=Homo sapiens OX=9606 GN=MDH1 PE=1 SV=4
500	2474	sp|Q04760|LGUL_HUMAN	301.19	83	41	41	62	41	68	68	62	62	325800000	286220000	5114500000	356780000	1496400000	1314600000	4556300000	3244400000	20	20	11	11	15	14	26	24	31	30	Carbamidomethylation; Acetylation (Protein N-term); Oxidation (M); Deamidation (NQ)	20778	Lactoylglutathione lyase OS=Homo sapiens OX=9606 GN=GLO1 PE=1 SV=4
686	965	sp|Q15019|SEPT2_HUMAN	301.11	74	53	51	55	57	45	45	47	40	144290000	127230000	270950000	180320000	155240000	193860000	108720000	80841000	23	22	17	18	19	17	11	15	14	15	Carbamidomethylation; Deamidation (NQ)	41487	Septin-2 OS=Homo sapiens OX=9606 GN=SEPT2 PE=1 SV=1
927	360	sp|Q9Y6M1|IF2B2_HUMAN	300.8	51	21	27	48	44	21	15	2	2	39953000	76553000	340070000	236560000	45642000	43276000			24	22	9	14	29	20	10	8	1	1	Carbamidomethylation; Oxidation (M); Deamidation (NQ)	66121	Insulin-like growth factor 2 mRNA-binding protein 2 OS=Homo sapiens OX=9606 GN=IGF2BP2 PE=1 SV=2
927	362	tr|F8W930|F8W930_HUMAN	300.8	50	21	27	48	43	20	14	2	2	39953000	76553000	340070000	236560000	45642000	43276000			24	22	9	14	29	20	10	8	1	1	Carbamidomethylation; Oxidation (M); Deamidation (NQ)	66786	Insulin-like growth factor 2 mRNA-binding protein 2 OS=Homo sapiens OX=9606 GN=IGF2BP2 PE=1 SV=1
206	657	sp|P12236|ADT3_HUMAN	300.67	72	60	62	58	56	59	57	69	57	183210000	203080000	30350000	86270000	144710000	162030000	113240000	102820000	35	9	41	41	32	38	30	37	43	38	Carbamidomethylation; Acetylation (Protein N-term); Oxidation (M)	32866	ADP/ATP translocase 3 OS=Homo sapiens OX=9606 GN=SLC25A6 PE=1 SV=4
864	2059	sp|Q99714|HCD2_HUMAN	300.58	78	59	42	56	66	56	52	68	78	92702000	70541000	261030000	206240000	131750000	133010000	372000000	274040000	14	14	12	7	14	12	11	10	17	19	Carbamidomethylation; Oxidation (M); Deamidation (NQ)	26923	3-hydroxyacyl-CoA dehydrogenase type-2 OS=Homo sapiens OX=9606 GN=HSD17B10 PE=1 SV=3
691	1425	sp|P04844|RPN2_HUMAN	300.37	31	25	23	21	24	28	28	31	27	223100000	154330000	114400000	188340000	259720000	299420000	414590000	412560000	18	18	16	12	11	15	15	15	21	20	Carbamidomethylation	69284	Dolichyl-diphosphooligosaccharide--protein glycosyltransferase subunit 2 OS=Homo sapiens OX=9606 GN=RPN2 PE=1 SV=3
533	2199	sp|Q9Y277|VDAC3_HUMAN	300.16	54	51	50	47	48	50	54	53	45	408980000	332720000	214890000	235750000	446370000	444640000	367400000	247110000	18	17	22	21	17	16	20	20	21	17	Carbamidomethylation; Acetylation (Protein N-term); Oxidation (M); Deamidation (NQ)	30659	Voltage-dependent anion-selective channel protein 3 OS=Homo sapiens OX=9606 GN=VDAC3 PE=1 SV=1
403	1781	sp|P62917|RL8_HUMAN	300.08	72	54	44	68	47	66	50	48	54	741160000	752590000	1482900000	986540000	1288100000	1626500000	843870000	631780000	26	26	22	20	29	23	23	32	19	22	Carbamidomethylation; Oxidation (M); Deamidation (NQ)	28025	60S ribosomal protein L8 OS=Homo sapiens OX=9606 GN=RPL8 PE=1 SV=2
254	490	sp|Q92835|SHIP1_HUMAN	300.05	49	33	37	25	35	32	29	14	14	281110000	356250000	117150000	293180000	288640000	272360000	97250000	67249000	53	50	36	44	24	37	38	37	18	24	Carbamidomethylation; Acetylation (Protein N-term); Oxidation (M); Deamidation (NQ)	133292	Phosphatidylinositol 3 4 5-trisphosphate 5-phosphatase 1 OS=Homo sapiens OX=9606 GN=INPP5D PE=1 SV=2
194	1253	sp|P18124|RL7_HUMAN	300.02	68	50	50	62	61	59	54	58	50	851950000	991180000	1263800000	1298300000	1736100000	1792600000	1515200000	1197100000	30	30	37	37	43	39	39	32	44	37	Carbamidomethylation; Acetylation (Protein N-term); Oxidation (M); Deamidation (NQ)	29226	60S ribosomal protein L7 OS=Homo sapiens OX=9606 GN=RPL7 PE=1 SV=1
616	867	sp|Q8NBS9|TXND5_HUMAN	299.79	50	34	42	50	46	12	14	50	50	157720000	174660000	391300000	303800000	27278000	38557000	495640000	566620000	23	21	15	16	24	21	4	6	26	28	Carbamidomethylation	47629	Thioredoxin domain-containing protein 5 OS=Homo sapiens OX=9606 GN=TXNDC5 PE=1 SV=2
353	1314	sp|Q15717|ELAV1_HUMAN	299.64	61	60	60	61	60	54	54	40	41	337660000	311830000	504310000	370330000	371470000	314190000	116520000	80603000	23	18	32	31	38	30	27	29	13	13	Carbamidomethylation; Acetylation (Protein N-term); Oxidation (M); Deamidation (NQ)	36092	ELAV-like protein 1 OS=Homo sapiens OX=9606 GN=ELAVL1 PE=1 SV=2
265	3430	sp|P07737|PROF1_HUMAN	299.59	79	79	79	79	79	79	79	79	79	4987000000	4429200000	1479300000	1138300000	3448600000	3085800000	1638000000	967430000	21	15	38	42	30	26	36	31	25	25	Carbamidomethylation; Oxidation (M); Deamidation (NQ)	15054	Profilin-1 OS=Homo sapiens OX=9606 GN=PFN1 PE=1 SV=2
438	368	sp|Q92974|ARHG2_HUMAN	299.51	45	10	19	38	30	28	31	14	16	57932000	106970000	323690000	296440000	203570000	280650000	112920000	108560000	41	40	12	21	33	31	27	33	11	14	Carbamidomethylation; Deamidation (NQ)	111543	Rho guanine nucleotide exchange factor 2 OS=Homo sapiens OX=9606 GN=ARHGEF2 PE=1 SV=4
438	385	tr|V9GYM8|V9GYM8_HUMAN	299.51	43	10	18	37	29	26	30	13	16	57932000	106970000	323690000	296440000	203570000	280650000	112920000	108560000	41	40	12	21	33	31	27	33	11	14	Carbamidomethylation; Deamidation (NQ)	116071	Rho guanine nucleotide exchange factor 2 OS=Homo sapiens OX=9606 GN=ARHGEF2 PE=1 SV=1
351	637	sp|P50995|ANX11_HUMAN	299.3	50	37	34	39	42	30	34	43	39	219580000	221030000	324810000	252170000	241790000	234690000	433860000	514490000	30	29	23	25	30	24	18	16	38	39	Carbamidomethylation; Oxidation (M); Deamidation (NQ)	54390	Annexin A11 OS=Homo sapiens OX=9606 GN=ANXA11 PE=1 SV=1
548	1422	sp|P18465|1B57_HUMAN	299.27	50	39	40	46	45	39	27	39	45									21	0	19	27	30	22	12	9	14	18	Carbamidomethylation; Oxidation (M); Deamidation (NQ)	40224	HLA class I histocompatibility antigen B-57 alpha chain OS=Homo sapiens OX=9606 GN=HLA-B PE=1 SV=1
475	261	sp|P33176|KINH_HUMAN	298.94	44	21	23	22	25	31	30	18	22	127880000	127110000	130320000	171390000	167580000	200480000	117770000	128100000	35	35	18	20	19	23	26	25	17	19	Carbamidomethylation; Acetylation (Protein N-term); Oxidation (M); Deamidation (NQ)	109685	Kinesin-1 heavy chain OS=Homo sapiens OX=9606 GN=KIF5B PE=1 SV=1
636	1180	sp|Q6IBS0|TWF2_HUMAN	298.86	63	56	56	37	36	59	44	52	61	113190000	79055000	106980000	36988000	86793000	20388000	161430000	119680000	21	11	20	17	13	9	23	14	16	23	Carbamidomethylation; Acetylation (Protein N-term); Deamidation (NQ)	39548	Twinfilin-2 OS=Homo sapiens OX=9606 GN=TWF2 PE=1 SV=2
365	2887	sp|P62241|RS8_HUMAN	298.85	63	62	62	62	62	62	62	62	62	939480000	1000100000	1410500000	1193400000	1445500000	1468400000	1223000000	1088900000	23	23	28	29	29	23	26	23	23	26	Carbamidomethylation; Deamidation (NQ)	24205	40S ribosomal protein S8 OS=Homo sapiens OX=9606 GN=RPS8 PE=1 SV=2
559	1319	sp|P16189|1A31_HUMAN	298.71	58	50	50	58	58	20	21	24	24									20	0	26	27	29	33	6	7	11	10	Carbamidomethylation; Oxidation (M); Deamidation (NQ)	41004	HLA class I histocompatibility antigen A-31 alpha chain OS=Homo sapiens OX=9606 GN=HLA-A PE=1 SV=2
642	1241	sp|P30462|1B14_HUMAN	298.59	53	44	46	43	42	33	26	43	44									24	0	15	19	25	21	10	9	19	16	Carbamidomethylation; Deamidation (NQ)	40358	HLA class I histocompatibility antigen B-14 alpha chain OS=Homo sapiens OX=9606 GN=HLA-B PE=1 SV=1
645	794	sp|P50552|VASP_HUMAN	298.46	60	54	58	21	33	20	32	46	46	456490000	466300000	100110000	112610000	65190000	82103000	263860000	261740000	23	23	26	28	9	11	6	10	21	22	Carbamidomethylation; Acetylation (Protein N-term); Deamidation (NQ)	39830	Vasodilator-stimulated phosphoprotein OS=Homo sapiens OX=9606 GN=VASP PE=1 SV=3
333	576	sp|P21281|VATB2_HUMAN	298.41	51	46	42	43	42	43	46	43	48	294170000	288130000	315130000	244990000	352670000	346030000	410170000	457490000	25	25	31	22	28	26	27	31	26	31	Carbamidomethylation; Oxidation (M); Deamidation (NQ)	56501	V-type proton ATPase subunit B brain isoform OS=Homo sapiens OX=9606 GN=ATP6V1B2 PE=1 SV=3
829	557	sp|P26196|DDX6_HUMAN	298.15	55	43	42	24	34	43	48	29	27	129280000	147230000	98256000	93783000	185770000	188960000	98413000	97844000	21	21	16	15	9	12	15	19	10	9	Carbamidomethylation; Deamidation (NQ)	54417	Probable ATP-dependent RNA helicase DDX6 OS=Homo sapiens OX=9606 GN=DDX6 PE=1 SV=2
508	818	sp|P30459|1A74_HUMAN	298.13	63	56	56	58	58	26	25	36	36									21	0	28	29	28	27	8	9	15	15	Carbamidomethylation; Oxidation (M); Deamidation (NQ)	40891	HLA class I histocompatibility antigen A-74 alpha chain OS=Homo sapiens OX=9606 GN=HLA-A PE=1 SV=1
534	525	sp|Q9NY33|DPP3_HUMAN	298.01	45	37	31	33	30	29	30	28	26	194620000	211870000	265610000	237240000	201850000	209830000	204980000	197330000	26	26	22	19	21	22	18	18	18	16	Carbamidomethylation; Deamidation (NQ)	82589	Dipeptidyl peptidase 3 OS=Homo sapiens OX=9606 GN=DPP3 PE=1 SV=2
534	527	tr|G3V1D3|G3V1D3_HUMAN	298.01	44	36	30	33	29	28	29	27	26	194620000	211870000	265610000	237240000	201850000	209830000	204980000	197330000	26	26	22	19	21	22	18	18	18	16	Carbamidomethylation; Deamidation (NQ)	84305	Dipeptidyl peptidase 3 OS=Homo sapiens OX=9606 GN=DPP3 PE=1 SV=1
534	528	tr|G3V180|G3V180_HUMAN	298.01	43	36	30	32	29	28	29	27	26	194620000	211870000	265610000	237240000	201850000	209830000	204980000	197330000	26	26	22	19	21	22	18	18	18	16	Carbamidomethylation; Deamidation (NQ)	84376	Dipeptidyl peptidase 3 OS=Homo sapiens OX=9606 GN=DPP3 PE=1 SV=1
461	852	sp|Q16543|CDC37_HUMAN	297.73	58	41	46	51	49	48	45	49	58	153160000	183880000	346480000	243610000	270880000	276870000	304250000	362370000	30	30	17	17	24	24	22	20	22	26	Carbamidomethylation; Oxidation (M); Deamidation (NQ)	44468	Hsp90 co-chaperone Cdc37 OS=Homo sapiens OX=9606 GN=CDC37 PE=1 SV=1
611	1989	sp|P10768|ESTD_HUMAN	297.43	57	41	44	50	40	38	35	54	54	338860000	298190000	267540000	214070000	187910000	164110000	746530000	743740000	18	18	16	15	15	20	10	14	24	27	Carbamidomethylation; Acetylation (Protein N-term); Oxidation (M); Deamidation (NQ)	31463	S-formylglutathione hydrolase OS=Homo sapiens OX=9606 GN=ESD PE=1 SV=2
560	2814	sp|P52565|GDIR1_HUMAN	297.36	72	62	63	66	61	58	58	56	57	606970000	667400000	781980000	747040000	845200000	1080800000	623370000	674230000	20	20	17	20	19	18	15	19	17	24	Acetylation (Protein N-term); Oxidation (M); Deamidation (NQ)	23207	Rho GDP-dissociation inhibitor 1 OS=Homo sapiens OX=9606 GN=ARHGDIA PE=1 SV=3
640	1986	sp|Q15691|MARE1_HUMAN	297.32	67	40	31	67	66	66	46	59	57	93210000	64245000	451440000	289840000	280630000	210370000	412550000	297950000	20	20	10	8	20	21	18	12	25	20	Carbamidomethylation; Acetylation (Protein N-term); Deamidation (NQ)	29999	Microtubule-associated protein RP/EB family member 1 OS=Homo sapiens OX=9606 GN=MAPRE1 PE=1 SV=3
401	515	sp|Q9UBT2|SAE2_HUMAN	297.15	41	30	34	35	31	32	33	36	36	156330000	220730000	262880000	280780000	292040000	361630000	306550000	309310000	25	25	19	25	21	19	24	23	30	30	Carbamidomethylation; Deamidation (NQ)	71224	SUMO-activating enzyme subunit 2 OS=Homo sapiens OX=9606 GN=UBA2 PE=1 SV=2
271	1055	tr|Q5VU61|Q5VU61_HUMAN	297.07	86	66	65	73	77	74	62	65	69									31	0	27	42	37	35	28	24	31	26	Carbamidomethylation; Acetylation (Protein N-term); Oxidation (M); Deamidation (NQ)	26056	Tropomyosin alpha-3 chain OS=Homo sapiens OX=9606 GN=TPM3 PE=1 SV=2
392	92	sp|P36871|PGM1_HUMAN	297.03	61	57	53	28	30	14	6	55	61	424230000	479210000	105550000	133390000	31055000	29779000	479790000	572430000	35	35	37	36	17	14	9	6	39	40	Carbamidomethylation; Deamidation (NQ)	61449	Phosphoglucomutase-1 OS=Homo sapiens OX=9606 GN=PGM1 PE=1 SV=3
722	1059	sp|P01889|1B07_HUMAN	297	56	46	48	46	44	33	26	37	38									25	0	14	18	27	20	10	9	12	11	Carbamidomethylation; Deamidation (NQ)	40460	HLA class I histocompatibility antigen B-7 alpha chain OS=Homo sapiens OX=9606 GN=HLA-B PE=1 SV=3
722	1060	tr|A0A1W2PPR8|A0A1W2PPR8_HUMAN	297	56	45	47	45	44	33	26	37	38									25	0	14	18	27	20	10	9	12	11	Carbamidomethylation; Deamidation (NQ)	40687	HLA class I histocompatibility antigen B-46 alpha chain OS=Homo sapiens OX=9606 GN=HLA-B PE=1 SV=1
730	595	sp|Q8NE71|ABCF1_HUMAN	296.75	37	9	12	23	23	14	10	20	22	36401000	49263000	139960000	190400000	35847000	43741000	180450000	203820000	30	30	7	9	18	23	10	9	22	22	Carbamidomethylation; Oxidation (M); Deamidation (NQ)	95926	ATP-binding cassette sub-family F member 1 OS=Homo sapiens OX=9606 GN=ABCF1 PE=1 SV=2
707	1122	sp|P18464|1B51_HUMAN	296.45	54	38	40	45	44	38	30	48	53									22	0	10	16	20	18	11	10	18	20	Carbamidomethylation; Oxidation (M); Deamidation (NQ)	40566	HLA class I histocompatibility antigen B-51 alpha chain OS=Homo sapiens OX=9606 GN=HLA-B PE=1 SV=1
906	719	sp|P54920|SNAA_HUMAN	296.2	89	72	50	23	20	44	47	64	47	141890000	113780000	18932000	21482000	79028000	75865000	147630000	99060000	21	21	20	17	5	5	10	11	14	13	Carbamidomethylation; Acetylation (Protein N-term); Oxidation (M)	33233	Alpha-soluble NSF attachment protein OS=Homo sapiens OX=9606 GN=NAPA PE=1 SV=3
680	1442	sp|P30466|1B18_HUMAN	296.19	52	36	38	38	37	33	26	48	46							11117000	39454000	22	2	12	17	22	19	10	9	21	17	Carbamidomethylation; Deamidation (NQ)	40275	HLA class I histocompatibility antigen B-18 alpha chain OS=Homo sapiens OX=9606 GN=HLA-B PE=1 SV=1
498	1286	sp|P30464|1B15_HUMAN	296.09	53	43	46	47	46	43	33	43	49									23	0	20	29	31	23	14	11	15	19	Carbamidomethylation; Oxidation (M); Deamidation (NQ)	40388	HLA class I histocompatibility antigen B-15 alpha chain OS=Homo sapiens OX=9606 GN=HLA-B PE=1 SV=2
728	1121	sp|P30490|1B52_HUMAN	296.01	54	38	40	45	44	38	30	46	52									22	0	10	16	20	18	11	10	17	19	Carbamidomethylation; Oxidation (M); Deamidation (NQ)	40521	HLA class I histocompatibility antigen B-52 alpha chain OS=Homo sapiens OX=9606 GN=HLA-B PE=1 SV=1
355	193	sp|Q9Y3Z3|SAMH1_HUMAN	295.94	51	43	38	27	29	50	47	0	0	665790000	629640000	210270000	218250000	1110600000	1286300000			35	35	41	33	21	24	48	45	0	0	Carbamidomethylation; Oxidation (M); Deamidation (NQ)	72201	Deoxynucleoside triphosphate triphosphohydrolase SAMHD1 OS=Homo sapiens OX=9606 GN=SAMHD1 PE=1 SV=2
334	625	sp|O95347|SMC2_HUMAN	295.87	45	19	16	14	19	28	23	31	32	131390000	122510000	105250000	118100000	193240000	258760000	285520000	278640000	49	49	27	20	21	22	31	27	40	33	Carbamidomethylation; Deamidation (NQ)	135656	Structural maintenance of chromosomes protein 2 OS=Homo sapiens OX=9606 GN=SMC2 PE=1 SV=2
448	1515	sp|P30041|PRDX6_HUMAN	295.39	86	80	66	59	78	86	86	79	86	314140000	255480000	457460000	557940000	764310000	770380000	733390000	495340000	25	25	20	14	14	26	26	27	27	25	Carbamidomethylation; Oxidation (M)	25035	Peroxiredoxin-6 OS=Homo sapiens OX=9606 GN=PRDX6 PE=1 SV=3
574	1932	sp|P51665|PSMD7_HUMAN	295.38	49	47	49	45	48	41	44	49	49	169810000	204090000	186330000	158940000	178150000	197730000	252240000	293330000	16	16	17	20	17	15	16	14	24	22	Carbamidomethylation; Deamidation (NQ)	37025	26S proteasome non-ATPase regulatory subunit 7 OS=Homo sapiens OX=9606 GN=PSMD7 PE=1 SV=2
369	506	sp|Q9NSD9|SYFB_HUMAN	295.37	52	36	41	40	43	36	39	42	47	208300000	279920000	405460000	416610000	255390000	422340000	341190000	381840000	32	32	19	23	26	26	24	32	28	28	Carbamidomethylation	66116	Phenylalanine--tRNA ligase beta subunit OS=Homo sapiens OX=9606 GN=FARSB PE=1 SV=3
554	1257	sp|Q29836|1B67_HUMAN	295.29	53	49	51	42	41	36	26	40	41									24	0	23	28	30	20	12	9	14	14	Carbamidomethylation; Deamidation (NQ)	40342	HLA class I histocompatibility antigen B-67 alpha chain OS=Homo sapiens OX=9606 GN=HLA-B PE=1 SV=1
527	5282	tr|H0Y9H1|H0Y9H1_HUMAN	295.22	56	33	37	35	50	50	50	50	35		4338300							19	1	20	16	13	16	32	29	13	16	Carbamidomethylation; Oxidation (M); Deamidation (NQ)	21454	Calnexin (Fragment) OS=Homo sapiens OX=9606 GN=CANX PE=1 SV=8
762	627	sp|Q9UHB9|SRP68_HUMAN	295.05	43	18	18	31	29	29	39	14	11	49075000	54404000	135270000	138290000	137650000	183350000	47812000	38519000	24	24	11	13	19	15	14	22	12	9	Carbamidomethylation	70730	Signal recognition particle subunit SRP68 OS=Homo sapiens OX=9606 GN=SRP68 PE=1 SV=2
421	285	sp|P49748|ACADV_HUMAN	294.92	49	39	44	27	25	39	37	42	38	383320000	429630000	139500000	110810000	315920000	309290000	268700000	294390000	29	29	25	27	18	18	28	23	23	24	Carbamidomethylation; Deamidation (NQ)	70390	Very long-chain specific acyl-CoA dehydrogenase mitochondrial OS=Homo sapiens OX=9606 GN=ACADVL PE=1 SV=1
734	1217	sp|P30498|1B78_HUMAN	294.83	53	38	41	42	41	38	32	45	50									22	0	10	17	18	17	11	11	17	19	Carbamidomethylation; Oxidation (M); Deamidation (NQ)	40478	HLA class I histocompatibility antigen B-78 alpha chain OS=Homo sapiens OX=9606 GN=HLA-B PE=1 SV=1
405	483	sp|Q9BY44|EIF2A_HUMAN	294.77	56	45	49	42	48	34	37	37	41	201040000	283810000	206130000	244880000	152870000	217200000	198630000	235780000	24	24	27	29	25	29	19	17	21	23	Carbamidomethylation; Deamidation (NQ)	64990	Eukaryotic translation initiation factor 2A OS=Homo sapiens OX=9606 GN=EIF2A PE=1 SV=3
398	451	sp|Q9NSE4|SYIM_HUMAN	294.75	38	19	13	15	21	31	26	25	26	70136000	67203000	66628000	117450000	286300000	311010000	227500000	253160000	36	36	18	17	12	25	32	31	25	33	Carbamidomethylation; Deamidation (NQ)	113791	Isoleucine--tRNA ligase mitochondrial OS=Homo sapiens OX=9606 GN=IARS2 PE=1 SV=2
1275	1043	sp|P12277|KCRB_HUMAN	294.65	64	3	3	64	59	7	3	0	0	5658200	4560400	789130000	507100000	23680000	10245000			21	21	1	1	32	21	2	1	0	0	Carbamidomethylation; Oxidation (M); Deamidation (NQ)	42644	Creatine kinase B-type OS=Homo sapiens OX=9606 GN=CKB PE=1 SV=1
327	1651	sp|P47756|CAPZB_HUMAN	294.46	61	61	61	56	60	60	60	61	56	7909000	10843000	8541000	10161000	7448600	7437100	7276700	969350	22	1	34	32	24	33	28	27	24	22	Carbamidomethylation; Acetylation (Protein N-term); Oxidation (M); Deamidation (NQ)	31350	F-actin-capping protein subunit beta OS=Homo sapiens OX=9606 GN=CAPZB PE=1 SV=4
753	1451	sp|Q9UN86|G3BP2_HUMAN	294.38	37	19	21	33	31	24	28	13	4	39001000	50271000	187430000	101000000	123390000	205910000	24485000	2183400	20	16	11	17	24	16	17	20	8	4	Carbamidomethylation; Acetylation (Protein N-term); Oxidation (M); Deamidation (NQ)	54121	Ras GTPase-activating protein-binding protein 2 OS=Homo sapiens OX=9606 GN=G3BP2 PE=1 SV=2
315	570	sp|Q14980|NUMA1_HUMAN	293.83	39	6	9	17	24	11	20	14	18	31041000	44056000	163540000	264420000	90759000	230540000	118640000	190640000	66	65	13	16	29	45	18	37	33	38	Carbamidomethylation; Deamidation (NQ)	238257	Nuclear mitotic apparatus protein 1 OS=Homo sapiens OX=9606 GN=NUMA1 PE=1 SV=2
339	664	sp|Q14240|IF4A2_HUMAN	293.61	55	39	44	41	53	39	35	43	43	26708000	36736000	155020000	160890000	7645900	9508100	62889000	67774000	26	8	27	31	24	29	21	21	30	35	Carbamidomethylation; Oxidation (M)	46402	Eukaryotic initiation factor 4A-II OS=Homo sapiens OX=9606 GN=EIF4A2 PE=1 SV=2
543	1303	sp|P51149|RAB7A_HUMAN	293.15	85	85	85	82	85	85	85	69	75	800700000	699660000	408050000	404980000	503290000	462150000	384370000	274590000	21	21	23	25	17	21	21	16	15	14	Carbamidomethylation; Oxidation (M); Deamidation (NQ)	23490	Ras-related protein Rab-7a OS=Homo sapiens OX=9606 GN=RAB7A PE=1 SV=1
370	511	sp|Q08945|SSRP1_HUMAN	293.1	44	30	25	39	33	38	39	36	33	168950000	197590000	431660000	352380000	553250000	533700000	448260000	419630000	32	31	22	18	33	23	30	29	26	25	Carbamidomethylation; Acetylation (Protein N-term)	81075	FACT complex subunit SSRP1 OS=Homo sapiens OX=9606 GN=SSRP1 PE=1 SV=1
414	563	sp|O00232|PSD12_HUMAN	293.06	62	43	45	37	42	41	38	33	41	219850000	252740000	168530000	170490000	215510000	214450000	235890000	266250000	31	31	25	24	21	22	25	23	20	27	Carbamidomethylation; Deamidation (NQ)	52904	26S proteasome non-ATPase regulatory subunit 12 OS=Homo sapiens OX=9606 GN=PSMD12 PE=1 SV=3
729	915	sp|Q9Y285|SYFA_HUMAN	292.8	47	27	33	39	40	26	33	35	37	87984000	139950000	167160000	245270000	126660000	188510000	146460000	194560000	22	22	10	13	16	22	12	17	13	17	Carbamidomethylation; Acetylation (Protein N-term)	57564	Phenylalanine--tRNA ligase alpha subunit OS=Homo sapiens OX=9606 GN=FARSA PE=1 SV=3
557	1371	tr|J3KNI6|J3KNI6_HUMAN	292.29	59	54	54	50	44	49	42	52	52					2292500				21	1	24	27	19	13	14	11	20	21	Carbamidomethylation; Oxidation (M); Deamidation (NQ)	35701	Integrin beta (Fragment) OS=Homo sapiens OX=9606 GN=ITGB2 PE=1 SV=1
532	1856	sp|P18463|1B37_HUMAN	291.79	48	40	40	43	42	33	22	43	41									21	0	22	26	30	24	11	7	18	16	Carbamidomethylation; Deamidation (NQ)	40456	HLA class I histocompatibility antigen B-37 alpha chain OS=Homo sapiens OX=9606 GN=HLA-B PE=1 SV=1
372	2288	tr|Q32Q12|Q32Q12_HUMAN	291.77	54	47	47	48	53	53	53	47	45	338410000	277410000	525990000	527940000	559320000	604060000	250140000	125400000	20	8	25	23	25	34	27	27	24	20	Carbamidomethylation; Oxidation (M); Deamidation (NQ)	32642	Nucleoside diphosphate kinase OS=Homo sapiens OX=9606 GN=NME1-NME2 PE=1 SV=1
655	1632	sp|P10319|1B58_HUMAN	291.72	48	35	36	42	41	35	24	36	42									19	0	17	24	23	19	10	8	13	17	Carbamidomethylation; Oxidation (M); Deamidation (NQ)	40337	HLA class I histocompatibility antigen B-58 alpha chain OS=Homo sapiens OX=9606 GN=HLA-B PE=1 SV=1
756	1198	sp|P05534|1A24_HUMAN	291.63	62	49	58	37	37	27	24	33	33		11820000							18	1	19	25	21	16	7	7	11	10	Carbamidomethylation; Deamidation (NQ)	40689	HLA class I histocompatibility antigen A-24 alpha chain OS=Homo sapiens OX=9606 GN=HLA-A PE=1 SV=2
275	145	sp|Q9Y230|RUVB2_HUMAN	291.4	65	55	56	64	54	55	56	55	59	390130000	465290000	491130000	428690000	415920000	536500000	523890000	632330000	33	33	33	32	31	29	26	31	34	33	Carbamidomethylation; Acetylation (Protein N-term); Oxidation (M)	51157	RuvB-like 2 OS=Homo sapiens OX=9606 GN=RUVBL2 PE=1 SV=3
567	1365	sp|P30491|1B53_HUMAN	291.37	52	39	40	46	44	38	28	44	50									21	0	18	25	26	21	12	9	16	20	Carbamidomethylation; Oxidation (M); Deamidation (NQ)	40495	HLA class I histocompatibility antigen B-53 alpha chain OS=Homo sapiens OX=9606 GN=HLA-B PE=1 SV=1
834	617	sp|O95373|IPO7_HUMAN	290.68	27	13	20	11	19	21	21	4	3	109120000	96617000	127870000	254430000	315160000	228510000	8790200	7677600	27	26	12	18	9	21	21	18	4	2	Carbamidomethylation; Acetylation (Protein N-term); Oxidation (M); Deamidation (NQ)	119516	Importin-7 OS=Homo sapiens OX=9606 GN=IPO7 PE=1 SV=1
565	1397	sp|Q95365|1B38_HUMAN	290.58	50	44	44	45	44	36	24	43	44									21	0	21	24	32	21	12	8	15	15	Carbamidomethylation; Deamidation (NQ)	40416	HLA class I histocompatibility antigen B-38 alpha chain OS=Homo sapiens OX=9606 GN=HLA-B PE=1 SV=1
479	575	sp|P52888|THOP1_HUMAN	290.46	46	17	12	25	28	35	27	38	32	40836000	22174000	82661000	82450000	154330000	170570000	219270000	180410000	36	35	13	8	17	20	28	20	29	30	Carbamidomethylation	78840	Thimet oligopeptidase OS=Homo sapiens OX=9606 GN=THOP1 PE=1 SV=2
607	1668	sp|P30485|1B47_HUMAN	290.27	49	34	35	43	46	33	23	33	36									21	0	17	25	31	24	11	7	12	14	Carbamidomethylation; Oxidation (M); Deamidation (NQ)	40571	HLA class I histocompatibility antigen B-47 alpha chain OS=Homo sapiens OX=9606 GN=HLA-B PE=1 SV=1
605	869	sp|P20073|ANXA7_HUMAN	290.22	45	39	33	32	34	24	28	41	44	166600000	135060000	129440000	140190000	108110000	115710000	246720000	284390000	22	22	18	15	17	20	14	15	21	21	Carbamidomethylation	52739	Annexin A7 OS=Homo sapiens OX=9606 GN=ANXA7 PE=1 SV=3
614	543	sp|P08575|PTPRC_HUMAN	290.05	26	18	16	0	5	24	15	12	13	273900000	219490000		20823000	362840000	309840000	147550000	128410000	34	34	27	24	0	7	28	23	16	15	Carbamidomethylation; Oxidation (M); Deamidation (NQ)	147486	Receptor-type tyrosine-protein phosphatase C OS=Homo sapiens OX=9606 GN=PTPRC PE=1 SV=3
450	1250	sp|P62136|PP1A_HUMAN	289.88	54	45	45	44	52	48	44	45	49	93366000	95995000	194330000	117040000	138230000	119280000	148990000	127310000	21	7	21	20	25	24	21	19	22	26	Carbamidomethylation; Acetylation (Protein N-term); Deamidation (NQ)	37512	Serine/threonine-protein phosphatase PP1-alpha catalytic subunit OS=Homo sapiens OX=9606 GN=PPP1CA PE=1 SV=1
380	593	sp|O95782|AP2A1_HUMAN	289.87	46	25	19	13	25	31	24	29	27	81455000	67651000	52308000	81609000	185300000	135080000	172170000	171480000	43	30	27	21	15	24	32	24	28	29	Carbamidomethylation; Oxidation (M); Deamidation (NQ)	107546	AP-2 complex subunit alpha-1 OS=Homo sapiens OX=9606 GN=AP2A1 PE=1 SV=3
396	1189	sp|O15143|ARC1B_HUMAN	289.77	55	44	49	45	44	55	55	44	44	199770000	218910000	130880000	117090000	167930000	165350000	248410000	242770000	23	5	22	26	21	22	29	24	26	26	Carbamidomethylation; Acetylation (Protein N-term); Deamidation (NQ)	40950	Actin-related protein 2/3 complex subunit 1B OS=Homo sapiens OX=9606 GN=ARPC1B PE=1 SV=3
659	1239	sp|P62714|PP2AB_HUMAN	289.66	66	45	51	45	45	61	54	48	51		693440							17	1	13	18	12	12	27	21	13	14	Carbamidomethylation; Oxidation (M); Deamidation (NQ)	35575	Serine/threonine-protein phosphatase 2A catalytic subunit beta isoform OS=Homo sapiens OX=9606 GN=PPP2CB PE=1 SV=1
584	1521	sp|P30685|1B35_HUMAN	289.65	51	39	42	43	41	38	30	41	47									21	0	18	26	24	20	12	10	15	19	Carbamidomethylation; Oxidation (M); Deamidation (NQ)	40455	HLA class I histocompatibility antigen B-35 alpha chain OS=Homo sapiens OX=9606 GN=HLA-B PE=1 SV=1
132	1177	sp|P54652|HSP72_HUMAN	289.49	29	19	18	24	21	21	20	23	23	9634900	7591700	25336000	9379500	10018000	15020000	11460000	16106000	29	4	41	44	49	53	52	45	50	48	Deamidation (NQ)	70021	Heat shock-related 70 kDa protein 2 OS=Homo sapiens OX=9606 GN=HSPA2 PE=1 SV=1
641	532	tr|A0A2R8YFH5|A0A2R8YFH5_HUMAN	289.44	38	25	24	22	27	27	31	24	27	78034000	92050000	80665000	80452000	145650000	207930000	132480000	116230000	23	21	16	14	14	16	19	25	15	15	Carbamidomethylation; Acetylation (Protein N-term)	84473	Protein transport protein SEC23 OS=Homo sapiens OX=9606 GN=SEC23B PE=1 SV=1
641	536	sp|Q15437|SC23B_HUMAN	289.44	37	25	23	22	26	26	30	23	26	78034000	92050000	80665000	80452000	145650000	207930000	132480000	116230000	23	21	16	14	14	16	19	25	15	15	Carbamidomethylation; Acetylation (Protein N-term)	86479	Protein transport protein Sec23B OS=Homo sapiens OX=9606 GN=SEC23B PE=1 SV=2
336	929	sp|P34931|HS71L_HUMAN	289.38	31	23	22	28	29	24	26	26	24						2506700			24	1	21	25	30	32	26	23	31	32	Carbamidomethylation; Oxidation (M); Deamidation (NQ)	70375	Heat shock 70 kDa protein 1-like OS=Homo sapiens OX=9606 GN=HSPA1L PE=1 SV=2
336	932	tr|Q53FA3|Q53FA3_HUMAN	289.38	31	23	22	28	29	24	26	26	24						2506700			24	1	21	25	30	32	26	23	31	32	Carbamidomethylation; Oxidation (M); Deamidation (NQ)	70404	HSPA1L (Fragment) OS=Homo sapiens OX=9606 GN=HSPA1L PE=1 SV=1
606	1549	sp|P03989|1B27_HUMAN	289.36	49	36	36	42	44	36	24	39	37									21	0	18	22	32	22	12	8	14	13	Carbamidomethylation; Deamidation (NQ)	40428	HLA class I histocompatibility antigen B-27 alpha chain OS=Homo sapiens OX=9606 GN=HLA-B PE=1 SV=2
615	949	sp|P30520|PURA2_HUMAN	289.19	49	31	31	38	33	45	44	45	42	111940000	163990000	231580000	172220000	375540000	447200000	331390000	410280000	22	22	12	14	15	13	24	21	19	22	Carbamidomethylation; Acetylation (Protein N-term); Deamidation (NQ)	50097	Adenylosuccinate synthetase isozyme 2 OS=Homo sapiens OX=9606 GN=ADSS PE=1 SV=3
992	458	sp|Q92614|MY18A_HUMAN	289.19	27	2	2	0	0	16	22	3	5	12950000	5859400			144190000	264730000	14694000	19179000	38	38	4	3	0	0	27	35	5	8	Carbamidomethylation	233113	Unconventional myosin-XVIIIa OS=Homo sapiens OX=9606 GN=MYO18A PE=1 SV=3
992	461	tr|A0A0D9SFK2|A0A0D9SFK2_HUMAN	289.19	27	2	2	0	0	16	22	3	5	12950000	5859400			144190000	264730000	14694000	19179000	38	38	4	3	0	0	27	35	5	8	Carbamidomethylation	231105	Unconventional myosin-XVIIIa OS=Homo sapiens OX=9606 GN=MYO18A PE=1 SV=1
385	519	tr|A0A024R4E5|A0A024R4E5_HUMAN	289.15	38	20	18	15	17	26	26	16	11	158140000	164880000	104330000	104330000	297240000	323630000	123680000	97234000	41	41	26	27	14	18	35	40	26	13	Carbamidomethylation; Acetylation (Protein N-term); Oxidation (M); Deamidation (NQ)	141439	High density lipoprotein binding protein (Vigilin) isoform CRA_a OS=Homo sapiens OX=9606 GN=HDLBP PE=1 SV=1
397	354	sp|P35606|COPB2_HUMAN	289.11	50	33	39	14	22	31	34	25	31	366710000	367750000	68833000	167100000	252290000	290090000	220150000	216120000	36	36	36	36	12	19	21	26	20	24	Carbamidomethylation; Oxidation (M); Deamidation (NQ)	102487	Coatomer subunit beta' OS=Homo sapiens OX=9606 GN=COPB2 PE=1 SV=2
539	1218	sp|O43684|BUB3_HUMAN	289.09	60	49	46	51	54	55	48	39	57	125930000	141160000	210650000	196640000	255530000	359350000	209790000	266790000	19	19	14	15	19	16	25	20	16	27	Carbamidomethylation; Oxidation (M); Deamidation (NQ)	37155	Mitotic checkpoint protein BUB3 OS=Homo sapiens OX=9606 GN=BUB3 PE=1 SV=1
278	1585	sp|P27348|1433T_HUMAN	288.43	56	52	49	52	53	52	49	56	56	217460000	171820000	427090000	308030000	362050000	280700000	421970000	318220000	25	17	33	25	39	29	31	22	33	35	Carbamidomethylation; Acetylation (Protein N-term); Oxidation (M)	27764	14-3-3 protein theta OS=Homo sapiens OX=9606 GN=YWHAQ PE=1 SV=1
620	613	sp|Q92973|TNPO1_HUMAN	288.34	31	21	23	19	22	25	19	14	8	126620000	149830000	278320000	184240000	247820000	149960000	58861000	14291000	25	19	21	22	14	20	29	16	10	6	Carbamidomethylation; Oxidation (M); Deamidation (NQ)	102355	Transportin-1 OS=Homo sapiens OX=9606 GN=TNPO1 PE=1 SV=2
377	6228	sp|Q6FI13|H2A2A_HUMAN	288.27	65	60	60	43	61	35	60	35	35	1720600000	2005600000	4885800000	3522500000	959480000	2559500000	1363100000	1636200000	17	7	26	27	43	38	13	22	15	17	Oxidation (M); Deamidation (NQ)	14095	Histone H2A type 2-A OS=Homo sapiens OX=9606 GN=HIST2H2AA3 PE=1 SV=3
297	1069	tr|J3KN67|J3KN67_HUMAN	288.21	62	47	46	52	55	53	44	46	49									30	0	26	43	36	35	25	20	29	25	Carbamidomethylation; Oxidation (M); Deamidation (NQ)	33223	Tropomyosin alpha-3 chain OS=Homo sapiens OX=9606 GN=TPM3 PE=1 SV=1
446	148	sp|O94776|MTA2_HUMAN	288.08	55	20	35	38	39	36	37	34	33	186880000	122500000	256380000	243210000	200560000	289000000	214790000	198510000	34	29	12	20	27	25	22	28	22	23	Carbamidomethylation; Deamidation (NQ)	75023	Metastasis-associated protein MTA2 OS=Homo sapiens OX=9606 GN=MTA2 PE=1 SV=1
180	1358	sp|Q02878|RL6_HUMAN	288.06	58	45	45	56	46	45	43	44	44	1035700000	1157600000	1574100000	1569300000	1643000000	1785800000	1677500000	1501900000	31	29	34	37	50	45	44	38	43	39	Carbamidomethylation; Deamidation (NQ)	32728	60S ribosomal protein L6 OS=Homo sapiens OX=9606 GN=RPL6 PE=1 SV=3
833	531	sp|O60763|USO1_HUMAN	288.05	38	10	12	22	26	21	18	14	11	87496000	84364000	174220000	154600000	220640000	194780000	82608000	52235000	27	27	9	11	17	18	16	14	11	9	Carbamidomethylation; Deamidation (NQ)	107895	General vesicular transport factor p115 OS=Homo sapiens OX=9606 GN=USO1 PE=1 SV=2
314	3449	tr|H3BR68|H3BR68_HUMAN	288.02	95	93	85	93	93	93	90	93	93						11108000			17	1	28	27	25	24	33	35	34	24	Carbamidomethylation; Acetylation (Protein N-term); Oxidation (M); Deamidation (NQ)	13786	Fructose-bisphosphate aldolase A (Fragment) OS=Homo sapiens OX=9606 GN=ALDOA PE=1 SV=1
738	1434	sp|P30447|1A23_HUMAN	287.88	58	50	55	41	41	27	24	30	30									16	0	21	24	23	18	7	7	10	9	Carbamidomethylation; Oxidation (M); Deamidation (NQ)	40733	HLA class I histocompatibility antigen A-23 alpha chain OS=Homo sapiens OX=9606 GN=HLA-A PE=1 SV=1
452	1190	sp|Q9Y266|NUDC_HUMAN	287.54	57	46	43	47	46	47	47	55	57	197720000	255880000	523000000	462110000	327710000	350630000	605370000	890030000	27	27	14	17	23	23	22	17	26	34	Oxidation (M); Deamidation (NQ)	38243	Nuclear migration protein nudC OS=Homo sapiens OX=9606 GN=NUDC PE=1 SV=1
322	583	sp|Q9ULV4|COR1C_HUMAN	287.34	47	47	47	12	11	46	44	40	42	423020000	401450000	7002000	12232000	312570000	223780000	215870000	215210000	31	28	41	33	8	10	31	27	37	38	Carbamidomethylation; Oxidation (M); Deamidation (NQ)	53249	Coronin-1C OS=Homo sapiens OX=9606 GN=CORO1C PE=1 SV=1
492	535	sp|P55265|DSRAD_HUMAN	287.18	31	14	15	23	25	17	18	13	11	69985000	87680000	276720000	224290000	161360000	213300000	93133000	137960000	34	34	16	17	29	30	24	21	12	14	Carbamidomethylation; Oxidation (M); Deamidation (NQ)	136066	Double-stranded RNA-specific adenosine deaminase OS=Homo sapiens OX=9606 GN=ADAR PE=1 SV=4
529	541	sp|O14980|XPO1_HUMAN	286.65	32	22	23	18	18	26	19	6	10	205280000	242400000	152950000	122770000	277110000	190790000	42650000	36836000	35	34	25	25	21	18	27	25	6	7	Carbamidomethylation; Acetylation (Protein N-term); Oxidation (M); Deamidation (NQ)	123386	Exportin-1 OS=Homo sapiens OX=9606 GN=XPO1 PE=1 SV=1
693	524	sp|P57737|CORO7_HUMAN	286.43	37	30	34	15	13	8	20	17	22	256220000	281170000	100570000	81124000	51992000	156630000	118510000	121530000	26	26	24	24	13	12	6	15	16	14	Carbamidomethylation	100605	Coronin-7 OS=Homo sapiens OX=9606 GN=CORO7 PE=1 SV=2
693	529	tr|A0A0A6YYL4|A0A0A6YYL4_HUMAN	286.43	33	26	30	13	11	7	18	15	19	256220000	281170000	100570000	81124000	51992000	156630000	118510000	121530000	26	26	24	24	13	12	6	15	16	14	Carbamidomethylation	114166	Coronin OS=Homo sapiens OX=9606 GN=CORO7-PAM16 PE=3 SV=1
395	2719	sp|P68431|H31_HUMAN	285.79	72	51	62	71	68	49	63	61	62	649860	253190	10555000	42739000	162430	2006600	1898400	45630	23	1	17	28	38	31	15	24	23	20	Carbamidomethylation; Oxidation (M); Deamidation (NQ)	15404	Histone H3.1 OS=Homo sapiens OX=9606 GN=HIST1H3A PE=1 SV=2
371	2393	sp|P37802|TAGL2_HUMAN	285.48	66	65	65	66	59	66	62	62	65	734320000	604660000	1565300000	1005300000	1001500000	993090000	789540000	481120000	20	20	24	23	36	28	26	25	22	22	Carbamidomethylation; Acetylation (Protein N-term); Oxidation (M); Deamidation (NQ)	22391	Transgelin-2 OS=Homo sapiens OX=9606 GN=TAGLN2 PE=1 SV=3
550	1792	tr|B4DY09|B4DY09_HUMAN	285.43	46	37	35	34	46	41	46	43	43	435960000	427590000	487320000	564960000	603980000	567390000	678180000	731130000	18	18	17	15	16	19	20	20	24	20	Carbamidomethylation	38910	cDNA FLJ51660 highly similar to Interleukin enhancer-binding factor 2 OS=Homo sapiens OX=9606 GN=ILF2 PE=1 SV=1
550	1793	sp|Q12905|ILF2_HUMAN	285.43	42	34	32	31	41	37	42	39	39	435960000	427590000	487320000	564960000	603980000	567390000	678180000	731130000	18	18	17	15	16	19	20	20	24	20	Carbamidomethylation	43062	Interleukin enhancer-binding factor 2 OS=Homo sapiens OX=9606 GN=ILF2 PE=1 SV=2
809	381	sp|Q06210|GFPT1_HUMAN	285.32	41	12	7	13	14	35	37	26	24	7884800	3526900	48516000	38766000	185230000	200600000	114210000	73296000	23	20	9	5	11	8	22	24	16	14	Carbamidomethylation; Oxidation (M)	78806	Glutamine--fructose-6-phosphate aminotransferase [isomerizing] 1 OS=Homo sapiens OX=9606 GN=GFPT1 PE=1 SV=3
687	1526	sp|P30487|1B49_HUMAN	284.81	48	31	31	39	42	30	20	33	38									19	0	16	20	28	20	10	6	12	14	Carbamidomethylation; Deamidation (NQ)	40581	HLA class I histocompatibility antigen B-49 alpha chain OS=Homo sapiens OX=9606 GN=HLA-B PE=1 SV=2
519	56	sp|P62195|PRS8_HUMAN	284.68	69	43	56	56	58	58	66	41	28	148560000	174560000	194830000	199760000	201400000	205900000	115700000	83481000	24	22	18	21	18	21	26	23	18	12	Carbamidomethylation; Acetylation (Protein N-term); Oxidation (M)	45626	26S proteasome regulatory subunit 8 OS=Homo sapiens OX=9606 GN=PSMC5 PE=1 SV=1
237	1660	sp|P26373|RL13_HUMAN	284.54	66	59	55	65	58	60	59	59	59	802870000	776610000	1706400000	1248000000	1592600000	1529000000	1261900000	951260000	24	24	24	25	40	38	49	30	34	32	Oxidation (M); Deamidation (NQ)	24261	60S ribosomal protein L13 OS=Homo sapiens OX=9606 GN=RPL13 PE=1 SV=4
814	968	sp|Q9Y3F4|STRAP_HUMAN	284.52	67	47	47	37	46	39	38	54	67	145380000	129980000	75808000	72986000	103580000	97931000	206600000	280080000	18	18	14	16	10	11	11	10	15	21	Carbamidomethylation; Deamidation (NQ)	38438	Serine-threonine kinase receptor-associated protein OS=Homo sapiens OX=9606 GN=STRAP PE=1 SV=1
621	1994	sp|P30461|1B13_HUMAN	284.24	44	30	31	43	41	30	23	33	35									20	0	16	24	32	23	10	7	12	14	Carbamidomethylation; Oxidation (M); Deamidation (NQ)	40474	HLA class I histocompatibility antigen B-13 alpha chain OS=Homo sapiens OX=9606 GN=HLA-B PE=1 SV=1
268	718	tr|Q5HYB6|Q5HYB6_HUMAN	284.07	86	66	69	70	77	78	62	69	69									34	0	27	44	33	38	27	26	29	27	Carbamidomethylation; Acetylation (Protein N-term)	27176	Epididymis luminal protein 189 OS=Homo sapiens OX=9606 GN=TPM3 PE=1 SV=1
330	921	sp|P61981|1433G_HUMAN	284	77	56	56	62	57	48	52	58	58	1166700000	1083100000	588820000	550310000	521170000	330060000	562180000	431400000	25	17	35	43	29	27	21	17	25	25	Carbamidomethylation; Acetylation (Protein N-term); Oxidation (M)	28303	14-3-3 protein gamma OS=Homo sapiens OX=9606 GN=YWHAG PE=1 SV=2
484	508	sp|P52789|HXK2_HUMAN	283.66	43	26	24	25	32	2	4	21	24	161010000	159470000	184660000	248300000		6319900	90948000	83211000	38	32	26	32	28	31	2	3	21	22	Carbamidomethylation; Oxidation (M); Deamidation (NQ)	102380	Hexokinase-2 OS=Homo sapiens OX=9606 GN=HK2 PE=1 SV=2
590	559	sp|Q9UNM6|PSD13_HUMAN	283.33	69	52	49	44	51	51	43	46	46	206060000	229150000	170300000	199710000	214060000	234470000	249790000	247390000	23	23	19	19	16	20	18	14	19	18	Carbamidomethylation; Oxidation (M); Deamidation (NQ)	42946	26S proteasome non-ATPase regulatory subunit 13 OS=Homo sapiens OX=9606 GN=PSMD13 PE=1 SV=2
967	838	sp|P14317|HCLS1_HUMAN	283.17	48	41	41	14	6	32	29	0	6	221900000	209780000	44199000	15723000	215830000	143170000		9082700	21	21	21	20	7	2	21	12	0	2	Carbamidomethylation; Oxidation (M)	54014	Hematopoietic lineage cell-specific protein OS=Homo sapiens OX=9606 GN=HCLS1 PE=1 SV=3
720	790	sp|P42167|LAP2B_HUMAN	283.11	52	48	51	39	50	35	40	8	13	30142000	29941000	22746000	25181000	22821000	31395000		194930	22	3	19	22	22	19	16	16	3	4	Carbamidomethylation; Oxidation (M)	50670	Lamina-associated polypeptide 2 isoforms beta/gamma OS=Homo sapiens OX=9606 GN=TMPO PE=1 SV=2
685	788	sp|P50454|SERPH_HUMAN	282.98	59	44	40	56	50	47	49	2	0	248210000	221670000	449220000	297970000	335150000	320790000	14794000		24	24	20	14	26	23	24	18	1	0	Oxidation (M)	46441	Serpin H1 OS=Homo sapiens OX=9606 GN=SERPINH1 PE=1 SV=2
366	1200	sp|P08758|ANXA5_HUMAN	282.98	57	43	37	45	37	42	37	39	32	997700000	762860000	496450000	364930000	534660000	415730000	270870000	212330000	23	22	33	36	25	22	28	23	20	20	Oxidation (M)	35937	Annexin A5 OS=Homo sapiens OX=9606 GN=ANXA5 PE=1 SV=2
703	1706	sp|P30488|1B50_HUMAN	282.94	47	31	33	36	39	30	22	30	35									19	0	16	21	26	19	10	7	11	13	Carbamidomethylation; Deamidation (NQ)	40541	HLA class I histocompatibility antigen B-50 alpha chain OS=Homo sapiens OX=9606 GN=HLA-B PE=1 SV=1
805	596	sp|Q9NTI5|PDS5B_HUMAN	282.78	25	17	18	16	15	8	11	3	3	115650000	142300000	91635000	113180000	35440000	63759000	5762600	12469000	30	26	19	22	19	18	11	14	3	3	Carbamidomethylation	164666	Sister chromatid cohesion protein PDS5 homolog B OS=Homo sapiens OX=9606 GN=PDS5B PE=1 SV=1
531	1292	sp|P39748|FEN1_HUMAN	282.69	57	44	37	45	45	51	51	34	30	217660000	229250000	581540000	410760000	524290000	434380000	174300000	138720000	21	19	17	17	32	18	27	22	12	9	Carbamidomethylation; Oxidation (M); Deamidation (NQ)	42593	Flap endonuclease 1 OS=Homo sapiens OX=9606 GN=FEN1 PE=1 SV=1
989	1262	sp|P05120|PAI2_HUMAN	282.46	43	33	35	0	0	0	0	43	43	115450000	121630000					502560000	490800000	19	19	14	14	0	0	0	0	27	28	Carbamidomethylation; Oxidation (M); Deamidation (NQ)	46596	Plasminogen activator inhibitor 2 OS=Homo sapiens OX=9606 GN=SERPINB2 PE=1 SV=2
635	833	sp|P55809|SCOT1_HUMAN	282.39	37	34	35	30	28	35	33	12	19	221000000	225260000	171020000	121070000	311410000	320120000	26054000	41012000	21	21	22	18	18	16	27	20	4	10	Carbamidomethylation; Oxidation (M)	56158	Succinyl-CoA:3-ketoacid coenzyme A transferase 1 mitochondrial OS=Homo sapiens OX=9606 GN=OXCT1 PE=1 SV=1
737	479	sp|P43405|KSYK_HUMAN	282.33	55	36	36	2	4	50	43	27	21	132080000	149160000	2712800	1697900	236000000	263510000	102960000	111310000	27	25	21	17	1	1	27	29	12	11	Carbamidomethylation; Deamidation (NQ)	72066	Tyrosine-protein kinase SYK OS=Homo sapiens OX=9606 GN=SYK PE=1 SV=1
291	705	sp|O60264|SMCA5_HUMAN	282.32	48	22	29	31	30	19	27	24	22	133570000	253410000	327020000	310690000	165310000	325860000	193060000	209910000	50	49	24	32	34	39	21	35	26	31	Carbamidomethylation; Oxidation (M)	121905	SWI/SNF-related matrix-associated actin-dependent regulator of chromatin subfamily A member 5 OS=Homo sapiens OX=9606 GN=SMARCA5 PE=1 SV=1
547	1019	sp|Q13347|EIF3I_HUMAN	282.28	63	43	49	57	63	56	57	59	58	153330000	176260000	343800000	291810000	294040000	343120000	326330000	369220000	18	18	15	17	26	22	16	18	18	19	Carbamidomethylation; Oxidation (M); Deamidation (NQ)	36502	Eukaryotic translation initiation factor 3 subunit I OS=Homo sapiens OX=9606 GN=EIF3I PE=1 SV=1
513	420	sp|P56192|SYMC_HUMAN	281.81	44	27	33	31	35	18	26	17	24	179860000	273090000	252920000	282440000	98489000	166080000	114130000	162690000	32	32	17	29	19	28	13	18	15	19	Carbamidomethylation	101116	Methionine--tRNA ligase cytoplasmic OS=Homo sapiens OX=9606 GN=MARS PE=1 SV=2
875	1716	sp|P30499|1C01_HUMAN	281.74	51	36	46	49	48	20	15	42	42	4370900	9475600	14548000	11458000			12506000	12887000	17	1	13	16	15	16	5	5	15	15	Carbamidomethylation	40965	HLA class I histocompatibility antigen Cw-1 alpha chain OS=Homo sapiens OX=9606 GN=HLA-C PE=1 SV=1
391	517	sp|O00754|MA2B1_HUMAN	281.54	41	24	17	21	19	11	13	30	35	242720000	157700000	166380000	134340000	59294000	82902000	582490000	671840000	34	34	26	19	22	23	15	15	40	38	Carbamidomethylation; Oxidation (M); Deamidation (NQ)	113744	Lysosomal alpha-mannosidase OS=Homo sapiens OX=9606 GN=MAN2B1 PE=1 SV=3
919	830	sp|Q7Z5L9|I2BP2_HUMAN	281.51	50	7	30	19	12	40	45	6	8	10287000	71605000	75674000	36876000	192550000	403760000	17413000	17561000	26	26	3	14	9	5	19	36	4	3	Carbamidomethylation; Acetylation (Protein N-term); Deamidation (NQ)	61025	Interferon regulatory factor 2-binding protein 2 OS=Homo sapiens OX=9606 GN=IRF2BP2 PE=1 SV=2
407	3535	sp|P16403|H12_HUMAN	281.35	41	41	38	41	41	28	29	38	40	62456000	140240000	269340000	299080000			82009000	194500000	21	4	24	34	31	26	13	18	20	24	Acetylation (Protein N-term); Deamidation (NQ)	21365	Histone H1.2 OS=Homo sapiens OX=9606 GN=HIST1H1C PE=1 SV=2
576	3779	tr|D6RBQ9|D6RBQ9_HUMAN	281.34	51	51	41	43	48	43	41	48	43	3937400			2825700			3103400		19	1	19	17	19	16	17	20	14	23	Carbamidomethylation; Oxidation (M); Deamidation (NQ)	15617	Heterogeneous nuclear ribonucleoprotein D0 (Fragment) OS=Homo sapiens OX=9606 GN=HNRNPD PE=1 SV=1
705	518	sp|O00116|ADAS_HUMAN	281.19	44	13	10	25	30	24	26	31	40	47488000	59152000	169630000	167710000	129320000	140250000	281390000	353550000	23	23	7	7	16	16	17	14	20	26	Carbamidomethylation; Oxidation (M)	72912	Alkyldihydroxyacetonephosphate synthase peroxisomal OS=Homo sapiens OX=9606 GN=AGPS PE=1 SV=1
600	911	sp|P11310|ACADM_HUMAN	280.39	55	35	31	45	48	43	37	36	47	157280000	98339000	281560000	273600000	134770000	115640000	132230000	131510000	24	24	17	15	27	20	15	13	15	19	Carbamidomethylation; Deamidation (NQ)	46588	Medium-chain specific acyl-CoA dehydrogenase mitochondrial OS=Homo sapiens OX=9606 GN=ACADM PE=1 SV=1
600	927	tr|Q5T4U5|Q5T4U5_HUMAN	280.39	51	33	28	42	44	40	34	34	44	157280000	98339000	281560000	273600000	134770000	115640000	132230000	131510000	24	24	17	15	27	20	15	13	15	19	Carbamidomethylation; Deamidation (NQ)	50271	Acyl-Coenzyme A dehydrogenase C-4 to C-12 straight chain isoform CRA_a OS=Homo sapiens OX=9606 GN=ACADM PE=1 SV=1
689	785	sp|P31350|RIR2_HUMAN	280.35	64	28	3	42	37	51	8	52	47	85786000	2594800	428300000	138070000	219840000	9132800	420590000	155370000	25	25	13	1	26	17	21	2	26	20	Carbamidomethylation; Oxidation (M); Deamidation (NQ)	44878	Ribonucleoside-diphosphate reductase subunit M2 OS=Homo sapiens OX=9606 GN=RRM2 PE=1 SV=1
482	466	sp|P62333|PRS10_HUMAN	280.22	75	57	50	68	66	64	64	40	42	188930000	209730000	279000000	218070000	266390000	317540000	97391000	88545000	28	28	22	17	26	24	25	22	15	14	Carbamidomethylation; Oxidation (M); Deamidation (NQ)	44173	26S proteasome regulatory subunit 10B OS=Homo sapiens OX=9606 GN=PSMC6 PE=1 SV=1
482	468	tr|A0A087X2I1|A0A087X2I1_HUMAN	280.22	72	55	48	66	64	62	62	38	40	188930000	209730000	279000000	218070000	266390000	317540000	97391000	88545000	28	28	22	17	26	24	25	22	15	14	Carbamidomethylation; Oxidation (M); Deamidation (NQ)	45797	26S proteasome regulatory subunit 10B OS=Homo sapiens OX=9606 GN=PSMC6 PE=1 SV=1
512	564	sp|Q9UJU6|DBNL_HUMAN	279.92	59	59	53	36	38	34	36	26	28	257450000	286130000	141790000	116660000	120250000	164800000	75139000	89109000	22	22	39	23	20	17	13	12	19	15	Carbamidomethylation; Deamidation (NQ)	48207	Drebrin-like protein OS=Homo sapiens OX=9606 GN=DBNL PE=1 SV=1
425	567	sp|Q9NVI7|ATD3A_HUMAN	279.89	50	20	26	23	19	31	36	32	47					6732200	10457000	12485000	15228000	33	1	14	19	17	13	26	30	28	38	Acetylation (Protein N-term); Oxidation (M); Deamidation (NQ)	71369	ATPase family AAA domain-containing protein 3A OS=Homo sapiens OX=9606 GN=ATAD3A PE=1 SV=2
1012	1205	tr|A0A140T9U0|A0A140T9U0_HUMAN	279.62	54	32	42	47	45	27	24	37	40			2716700						17	1	9	11	13	11	7	8	10	12	Carbamidomethylation; Deamidation (NQ)	41417	HLA class I histocompatibility antigen Cw-6 alpha chain OS=Homo sapiens OX=9606 GN=HLA-C PE=1 SV=1
1012	1219	tr|A0A140T9W2|A0A140T9W2_HUMAN	279.62	56	34	44	48	47	28	25	38	42			2716700						17	1	9	11	13	11	7	8	10	12	Carbamidomethylation; Deamidation (NQ)	39941	HLA class I histocompatibility antigen Cw-6 alpha chain OS=Homo sapiens OX=9606 GN=HLA-C PE=1 SV=1
1012	1221	sp|P04222|1C03_HUMAN	279.62	54	33	43	47	46	28	25	37	41			2716700						17	1	9	11	13	11	7	8	10	12	Carbamidomethylation; Deamidation (NQ)	40861	HLA class I histocompatibility antigen Cw-3 alpha chain OS=Homo sapiens OX=9606 GN=HLA-C PE=1 SV=2
1012	1222	tr|A0A140T9M0|A0A140T9M0_HUMAN	279.62	53	32	42	46	45	27	24	37	40			2716700						17	1	9	11	13	11	7	8	10	12	Carbamidomethylation; Deamidation (NQ)	41514	HLA class I histocompatibility antigen Cw-6 alpha chain OS=Homo sapiens OX=9606 GN=HLA-C PE=1 SV=1
1001	4116	sp|P00441|SODC_HUMAN	279.42	86	86	82	86	78	74	78	86	80	230240000	160890000	195880000	185790000	304300000	313680000	360410000	214180000	11	11	12	10	10	9	7	9	14	11	Carbamidomethylation; Deamidation (NQ)	15936	Superoxide dismutase [Cu-Zn] OS=Homo sapiens OX=9606 GN=SOD1 PE=1 SV=2
457	1387	tr|E9PK01|E9PK01_HUMAN	279.35	66	56	62	66	66	56	65	53	52	280370000	261790000	443460000	388590000	245230000	354110000	150930000	138370000	22	7	21	21	29	27	23	23	15	14	Carbamidomethylation; Acetylation (Protein N-term); Oxidation (M); Deamidation (NQ)	28821	Elongation factor 1-delta (Fragment) OS=Homo sapiens OX=9606 GN=EEF1D PE=1 SV=1
457	1388	sp|P29692|EF1D_HUMAN	279.35	61	52	58	61	61	52	60	49	49	280370000	261790000	443460000	388590000	245230000	354110000	150930000	138370000	22	7	21	21	29	27	23	23	15	14	Carbamidomethylation; Acetylation (Protein N-term); Oxidation (M); Deamidation (NQ)	31122	Elongation factor 1-delta OS=Homo sapiens OX=9606 GN=EEF1D PE=1 SV=5
481	648	sp|Q15424|SAFB1_HUMAN	279.32	36	19	18	29	27	19	27	6	9	82084000	72129000	220910000	205500000	152960000	248560000	73892000	97248000	32	17	15	22	28	27	25	34	7	7	Carbamidomethylation; Deamidation (NQ)	102642	Scaffold attachment factor B1 OS=Homo sapiens OX=9606 GN=SAFB PE=1 SV=4
780	1123	sp|P30566|PUR8_HUMAN	279.26	45	11	19	39	34	38	39	23	30	37821000	66909000	240320000	218580000	159390000	202210000	86789000	119250000	19	19	5	8	18	16	21	20	13	12	Carbamidomethylation; Acetylation (Protein N-term); Deamidation (NQ)	54889	Adenylosuccinate lyase OS=Homo sapiens OX=9606 GN=ADSL PE=1 SV=2
589	1722	sp|P61106|RAB14_HUMAN	279.09	76	75	68	63	66	73	67	66	72	204030000	155860000	142800000	139600000	276660000	207700000	165130000	81000000	20	18	18	22	17	13	22	16	18	17	Carbamidomethylation; Deamidation (NQ)	23897	Ras-related protein Rab-14 OS=Homo sapiens OX=9606 GN=RAB14 PE=1 SV=4
522	539	sp|Q13045|FLII_HUMAN	279.02	31	16	23	23	22	9	16	9	12	109470000	157940000	225630000	241180000	83500000	161830000	56825000	63258000	33	33	18	26	29	26	10	18	14	15	Carbamidomethylation; Deamidation (NQ)	144751	Protein flightless-1 homolog OS=Homo sapiens OX=9606 GN=FLII PE=1 SV=2
1392	707	sp|P05091|ALDH2_HUMAN	278.95	57	0	0	2	2	49	50	0	0					424560000	449610000			24	23	0	0	1	1	26	22	0	0	Carbamidomethylation	56381	Aldehyde dehydrogenase mitochondrial OS=Homo sapiens OX=9606 GN=ALDH2 PE=1 SV=2
1047	302	sp|Q9BW19|KIFC1_HUMAN	278.82	53	6	1	32	2	45	28	16	7	12113000		95024000	830500	203270000	66598000	37069000	10160000	27	25	4	1	17	2	28	12	8	4	Carbamidomethylation; Deamidation (NQ)	73748	Kinesin-like protein KIFC1 OS=Homo sapiens OX=9606 GN=KIFC1 PE=1 SV=2
591	530	tr|E9PF10|E9PF10_HUMAN	278.67	32	7	10	15	18	23	21	10	9	55425000	49496000	99096000	113810000	207540000	307990000	54415000	59924000	35	34	11	14	17	19	26	29	13	13	Carbamidomethylation; Oxidation (M)	148094	Nuclear pore complex protein Nup155 OS=Homo sapiens OX=9606 GN=NUP155 PE=1 SV=1
591	534	sp|O75694|NU155_HUMAN	278.67	30	7	9	14	17	21	20	9	9	55425000	49496000	99096000	113810000	207540000	307990000	54415000	59924000	35	34	11	14	17	19	26	29	13	13	Carbamidomethylation; Oxidation (M)	155199	Nuclear pore complex protein Nup155 OS=Homo sapiens OX=9606 GN=NUP155 PE=1 SV=1
526	1479	sp|P36873|PP1G_HUMAN	278.36	50	41	44	39	39	41	40	40	45	14621000	24047000	21362000	7064300	28028000	62221000	49013000	54329000	17	3	18	21	19	19	18	18	20	23	Carbamidomethylation; Acetylation (Protein N-term); Deamidation (NQ)	36984	Serine/threonine-protein phosphatase PP1-gamma catalytic subunit OS=Homo sapiens OX=9606 GN=PPP1CC PE=1 SV=1
298	3735	sp|P16401|H15_HUMAN	278.3	42	42	40	42	38	36	36	26	36	2052500000	2449500000	3864000000	3654700000	796000000	1203000000	145000000	230070000	21	15	36	46	43	41	20	25	10	18	Acetylation (Protein N-term); Deamidation (NQ)	22580	Histone H1.5 OS=Homo sapiens OX=9606 GN=HIST1H1B PE=1 SV=3
411	571	tr|H0Y2W2|H0Y2W2_HUMAN	278.02	49	22	32	28	19	36	38	34	45									31	0	15	21	19	12	26	29	27	39	Oxidation (M); Deamidation (NQ)	64363	ATPase family AAA domain-containing protein 3A (Fragment) OS=Homo sapiens OX=9606 GN=ATAD3A PE=1 SV=1
630	854	tr|E7ES33|E7ES33_HUMAN	277.93	56	31	33	40	35	37	26	31	35	158220000	130700000	292740000	143260000	158110000	143800000	137240000	155350000	24	23	19	17	20	18	16	14	15	17	Carbamidomethylation; Deamidation (NQ)	48716	Septin-7 OS=Homo sapiens OX=9606 GN=SEPT7 PE=1 SV=3
630	856	sp|Q16181|SEPT7_HUMAN	277.93	54	30	31	38	33	35	25	30	33	158220000	130700000	292740000	143260000	158110000	143800000	137240000	155350000	24	23	19	17	20	18	16	14	15	17	Carbamidomethylation; Deamidation (NQ)	50680	Septin-7 OS=Homo sapiens OX=9606 GN=SEPT7 PE=1 SV=2
630	858	tr|E7EPK1|E7EPK1_HUMAN	277.93	54	30	31	38	33	35	25	30	33	158220000	130700000	292740000	143260000	158110000	143800000	137240000	155350000	24	23	19	17	20	18	16	14	15	17	Carbamidomethylation; Deamidation (NQ)	50695	Septin-7 OS=Homo sapiens OX=9606 GN=SEPT7 PE=1 SV=2
759	628	sp|Q96KP4|CNDP2_HUMAN	277.89	53	24	27	36	33	12	20	52	52	79037000	104150000	204140000	150690000	52188000	65378000	368950000	440350000	24	24	10	11	18	15	5	7	21	29	Carbamidomethylation; Oxidation (M); Deamidation (NQ)	52879	Cytosolic non-specific dipeptidase OS=Homo sapiens OX=9606 GN=CNDP2 PE=1 SV=2
1220	1631	sp|Q9NZL9|MAT2B_HUMAN	277.89	67	15	21	51	55	37	37	26	34	34317000	42588000	156330000	148700000	93794000	134720000	58826000	59704000	18	18	3	5	12	13	8	9	7	5	Carbamidomethylation; Deamidation (NQ)	37552	Methionine adenosyltransferase 2 subunit beta OS=Homo sapiens OX=9606 GN=MAT2B PE=1 SV=1
785	588	sp|P42166|LAP2A_HUMAN	277.87	40	30	38	23	20	18	23	7	7	65167000	83061000	20915000	5293400	23862000	50593000	2570500		24	13	21	25	21	11	13	14	4	3	Carbamidomethylation	75492	Lamina-associated polypeptide 2 isoform alpha OS=Homo sapiens OX=9606 GN=TMPO PE=1 SV=2
337	292	sp|P38606|VATA_HUMAN	277.82	50	39	39	30	37	42	33	45	41	374440000	355130000	254490000	263010000	493340000	395320000	492810000	428140000	26	26	30	23	23	27	30	19	36	30	Carbamidomethylation; Acetylation (Protein N-term); Oxidation (M); Deamidation (NQ)	68304	V-type proton ATPase catalytic subunit A OS=Homo sapiens OX=9606 GN=ATP6V1A PE=1 SV=2
578	1652	sp|P45880|VDAC2_HUMAN	277.75	68	61	53	61	63	53	47	53	51	760610000	670700000	832360000	781630000	663090000	623870000	471560000	433130000	17	17	22	19	19	22	15	17	18	13	Carbamidomethylation; Acetylation (Protein N-term); Deamidation (NQ)	31567	Voltage-dependent anion-selective channel protein 2 OS=Homo sapiens OX=9606 GN=VDAC2 PE=1 SV=2
374	555	sp|O43242|PSMD3_HUMAN	277.68	60	41	42	37	38	45	44	37	41	296980000	288850000	242010000	218570000	345420000	323820000	275330000	227790000	35	35	27	25	25	24	30	24	24	25	Carbamidomethylation; Oxidation (M); Deamidation (NQ)	60978	26S proteasome non-ATPase regulatory subunit 3 OS=Homo sapiens OX=9606 GN=PSMD3 PE=1 SV=2
569	601	tr|C9J2Y9|C9J2Y9_HUMAN	277.46	31	7	13	19	22	15	24	15	22	38048000	74995000	123830000	148740000	95194000	190340000	103210000	143870000	32	32	7	14	20	24	17	27	16	21	Carbamidomethylation; Deamidation (NQ)	133057	DNA-directed RNA polymerase subunit beta OS=Homo sapiens OX=9606 GN=POLR2B PE=1 SV=2
569	603	sp|P30876|RPB2_HUMAN	277.46	31	7	13	19	22	15	24	15	22	38048000	74995000	123830000	148740000	95194000	190340000	103210000	143870000	32	32	7	14	20	24	17	27	16	21	Carbamidomethylation; Deamidation (NQ)	133896	DNA-directed RNA polymerase II subunit RPB2 OS=Homo sapiens OX=9606 GN=POLR2B PE=1 SV=1
412	640	sp|P42285|MTREX_HUMAN	277.32	38	14	13	26	27	20	27	17	19	83028000	107220000	239940000	234280000	152220000	364230000	163890000	206250000	37	37	16	17	24	26	19	33	21	32	Carbamidomethylation; Oxidation (M); Deamidation (NQ)	117805	Exosome RNA helicase MTR4 OS=Homo sapiens OX=9606 GN=MTREX PE=1 SV=3
318	562	sp|P61221|ABCE1_HUMAN	277.22	56	30	36	41	43	43	45	38	39	137300000	179730000	483570000	499780000	306750000	684290000	381940000	502860000	35	35	17	23	28	30	29	37	29	34	Carbamidomethylation; Deamidation (NQ)	67314	ATP-binding cassette sub-family E member 1 OS=Homo sapiens OX=9606 GN=ABCE1 PE=1 SV=1
652	437	sp|Q9H0D6|XRN2_HUMAN	277.04	39	2	3	10	8	25	31	29	31	3045000	8816900	54696000	40130000	194710000	315290000	187480000	219620000	31	31	2	2	9	7	23	33	27	28	Carbamidomethylation; Oxidation (M); Deamidation (NQ)	108583	5'-3' exoribonuclease 2 OS=Homo sapiens OX=9606 GN=XRN2 PE=1 SV=1
688	1450	tr|H3BLU7|H3BLU7_HUMAN	276.95	53	49	45	49	49	52	51	45	47	102350000	94420000	113710000	126350000	166280000	151290000	54054000	64319000	19	12	16	15	16	18	18	16	13	14	Carbamidomethylation; Acetylation (Protein N-term); Oxidation (M); Deamidation (NQ)	34684	Aflatoxin B1 aldehyde reductase member 2 (Fragment) OS=Homo sapiens OX=9606 GN=AKR7A2 PE=1 SV=1
846	1056	sp|Q7Z4W1|DCXR_HUMAN	276.66	85	34	50	66	78	49	57	45	31	85240000	82489000	339320000	278660000	130610000	144380000	109600000	70486000	17	17	10	9	25	15	13	14	11	7	Carbamidomethylation; Acetylation (Protein N-term)	25913	L-xylulose reductase OS=Homo sapiens OX=9606 GN=DCXR PE=1 SV=2
430	566	sp|O95831|AIFM1_HUMAN	276.09	42	36	37	39	40	33	29	42	40	99572000	98302000	125330000	105170000	103550000	128910000	323070000	344160000	24	13	20	20	25	23	17	21	29	29	Carbamidomethylation; Oxidation (M); Deamidation (NQ)	66901	Apoptosis-inducing factor 1 mitochondrial OS=Homo sapiens OX=9606 GN=AIFM1 PE=1 SV=1
552	514	sp|Q08J23|NSUN2_HUMAN	275.98	47	28	30	23	27	31	41	14	6	154420000	250010000	171380000	121940000	285620000	480240000	34995000	11166000	31	31	21	22	18	22	23	28	12	4	Carbamidomethylation	86471	tRNA (cytosine(34)-C(5))-methyltransferase OS=Homo sapiens OX=9606 GN=NSUN2 PE=1 SV=2
602	500	sp|P48147|PPCE_HUMAN	275.82	53	24	20	18	27	32	39	20	26	75258000	90805000	66337000	126440000	288850000	500530000	139730000	102390000	33	33	15	12	13	18	23	25	17	18	Carbamidomethylation; Acetylation (Protein N-term)	80700	Prolyl endopeptidase OS=Homo sapiens OX=9606 GN=PREP PE=1 SV=2
679	635	sp|Q10713|MPPA_HUMAN	275.8	51	36	36	37	20	37	30	31	36	96014000	98026000	104990000	42597000	115710000	124840000	118740000	100460000	23	23	18	21	15	10	19	14	15	15	Carbamidomethylation	58253	Mitochondrial-processing peptidase subunit alpha OS=Homo sapiens OX=9606 GN=PMPCA PE=1 SV=2
593	587	sp|O00567|NOP56_HUMAN	275.77	41	16	21	36	39	20	22	28	28	75080000	107430000	309580000	314330000	102830000	134360000	167110000	181620000	23	23	12	13	25	27	11	14	19	21	Carbamidomethylation; Deamidation (NQ)	66050	Nucleolar protein 56 OS=Homo sapiens OX=9606 GN=NOP56 PE=1 SV=4
653	615	sp|P15144|AMPN_HUMAN	275.6	36	19	20	1	1	4	3	31	31	156080000	107630000	2269400	1990800	12058000	4032300	256670000	282910000	36	36	21	21	1	1	5	2	41	39	Carbamidomethylation; Oxidation (M); Deamidation (NQ)	109539	Aminopeptidase N OS=Homo sapiens OX=9606 GN=ANPEP PE=1 SV=4
702	3452	sp|P62829|RL23_HUMAN	275.57	74	71	71	74	71	71	71	71	71	472010000	525290000	712600000	568330000	652680000	632910000	497760000	313050000	13	13	13	17	22	14	17	16	13	12	Carbamidomethylation; Oxidation (M); Deamidation (NQ)	14865	60S ribosomal protein L23 OS=Homo sapiens OX=9606 GN=RPL23 PE=1 SV=1
410	584	sp|Q7L014|DDX46_HUMAN	275.55	37	19	18	29	26	27	31	21	22	103030000	124290000	146410000	249790000	308910000	399970000	206460000	184900000	38	37	19	18	25	29	26	30	19	22	Carbamidomethylation; Oxidation (M); Deamidation (NQ)	117362	Probable ATP-dependent RNA helicase DDX46 OS=Homo sapiens OX=9606 GN=DDX46 PE=1 SV=2
410	586	tr|A0A0C4DG89|A0A0C4DG89_HUMAN	275.55	37	19	18	28	26	27	31	21	22	103030000	124290000	146410000	249790000	308910000	399970000	206460000	184900000	38	37	19	18	25	29	26	30	19	22	Carbamidomethylation; Oxidation (M); Deamidation (NQ)	117461	Probable ATP-dependent RNA helicase DDX46 OS=Homo sapiens OX=9606 GN=DDX46 PE=1 SV=1
626	1609	sp|P22087|FBRL_HUMAN	275.43	64	34	34	60	44	35	39	53	60	125210000	165370000	289040000	312320000	126750000	146820000	349680000	356340000	19	19	14	15	18	20	12	16	20	22	Carbamidomethylation; Deamidation (NQ)	33784	rRNA 2'-O-methyltransferase fibrillarin OS=Homo sapiens OX=9606 GN=FBL PE=1 SV=2
677	1755	sp|P30510|1C14_HUMAN	275.37	47	36	44	42	41	28	23	41	41									18	0	21	24	20	17	8	7	15	15	Carbamidomethylation; Deamidation (NQ)	40838	HLA class I histocompatibility antigen Cw-14 alpha chain OS=Homo sapiens OX=9606 GN=HLA-C PE=1 SV=2
678	1774	sp|P30508|1C12_HUMAN	275.26	47	36	41	42	44	28	23	41	41									18	0	21	23	20	18	8	7	15	15	Carbamidomethylation; Deamidation (NQ)	40886	HLA class I histocompatibility antigen Cw-12 alpha chain OS=Homo sapiens OX=9606 GN=HLA-C PE=1 SV=2
817	1182	sp|P00390|GSHR_HUMAN	275.08	47	32	37	25	27	19	20	43	43	257250000	279140000	174200000	171740000	63675000	64857000	389040000	405100000	17	16	16	17	12	13	7	8	17	17	Carbamidomethylation; Deamidation (NQ)	56257	Glutathione reductase mitochondrial OS=Homo sapiens OX=9606 GN=GSR PE=1 SV=2
694	771	sp|Q8NC51|PAIRB_HUMAN	275.06	55	38	30	45	48	44	36	20	13	247640000	168420000	464590000	482170000	366730000	302890000	35439000	26285000	23	23	17	14	19	25	18	20	7	4	Carbamidomethylation; Oxidation (M)	44965	Plasminogen activator inhibitor 1 RNA-binding protein OS=Homo sapiens OX=9606 GN=SERBP1 PE=1 SV=2
214	792	sp|P37837|TALDO_HUMAN	274.85	59	54	54	52	56	58	51	54	52	1805400000	1751600000	2679900000	2037600000	1464200000	1310400000	1649200000	1581900000	31	31	40	38	43	37	38	23	37	38	Carbamidomethylation; Acetylation (Protein N-term); Oxidation (M); Deamidation (NQ)	37540	Transaldolase OS=Homo sapiens OX=9606 GN=TALDO1 PE=1 SV=2
751	510	sp|Q8N1G4|LRC47_HUMAN	274.65	48	9	21	32	31	24	23	39	42	27813000	56367000	170120000	111450000	83987000	116630000	212600000	276290000	27	27	7	11	17	16	11	11	20	24	Carbamidomethylation; Acetylation (Protein N-term)	63473	Leucine-rich repeat-containing protein 47 OS=Homo sapiens OX=9606 GN=LRRC47 PE=1 SV=1
538	1711	sp|P62140|PP1B_HUMAN	274.55	48	41	40	33	48	45	40	40	41	48481000	46601000	82656000	49437000	72975000	71135000	80611000	79043000	16	5	18	19	16	20	18	19	19	24	Carbamidomethylation; Acetylation (Protein N-term); Deamidation (NQ)	37187	Serine/threonine-protein phosphatase PP1-beta catalytic subunit OS=Homo sapiens OX=9606 GN=PPP1CB PE=1 SV=3
711	614	sp|P16615|AT2A2_HUMAN	274.33	31	22	21	4	5	22	22	17	16	93403000	80372000	4827800	9451800	130670000	197410000	44481000	59631000	30	19	21	16	4	5	23	21	18	14	Carbamidomethylation; Acetylation (Protein N-term); Deamidation (NQ)	114757	Sarcoplasmic/endoplasmic reticulum calcium ATPase 2 OS=Homo sapiens OX=9606 GN=ATP2A2 PE=1 SV=1
400	1414	sp|P15880|RS2_HUMAN	273.87	53	45	47	51	45	46	47	47	48	1002100000	1115000000	1323700000	1178700000	1583600000	1680800000	1391200000	1114000000	21	21	22	24	27	20	23	25	26	25	Carbamidomethylation; Oxidation (M); Deamidation (NQ)	31324	40S ribosomal protein S2 OS=Homo sapiens OX=9606 GN=RPS2 PE=1 SV=2
393	3648	sp|P10412|H14_HUMAN	273.59	40	40	37	40	40	37	37	37	39	165440000	221330000	789700000	481900000	94950000	186750000	84176000	160470000	21	4	24	33	31	28	16	21	20	24	Acetylation (Protein N-term); Deamidation (NQ)	21865	Histone H1.4 OS=Homo sapiens OX=9606 GN=HIST1H1E PE=1 SV=2
735	3450	sp|P30050|RL12_HUMAN	273.46	71	69	69	71	69	69	69	69	69	544060000	588800000	851890000	689560000	952020000	1009400000	752180000	516710000	15	15	14	14	17	13	18	16	15	13	Carbamidomethylation; Deamidation (NQ)	17819	60S ribosomal protein L12 OS=Homo sapiens OX=9606 GN=RPL12 PE=1 SV=1
1266	492	sp|Q9ULW0|TPX2_HUMAN	273.35	45	3	0	41	27	16	4	0	0	2207700		282080000	90879000	46203000	6176600			28	28	2	0	29	17	8	2	0	0	Carbamidomethylation; Deamidation (NQ)	85653	Targeting protein for Xklp2 OS=Homo sapiens OX=9606 GN=TPX2 PE=1 SV=2
697	1929	tr|A0A140T962|A0A140T962_HUMAN	273.33	44	36	40	42	41	24	19	40	40									17	0	21	23	20	17	7	6	15	15	Carbamidomethylation; Deamidation (NQ)	41525	HLA class I histocompatibility antigen Cw-6 alpha chain OS=Homo sapiens OX=9606 GN=HLA-C PE=1 SV=1
697	1933	tr|A0A140T9B3|A0A140T9B3_HUMAN	273.33	41	33	38	39	38	22	17	38	38									17	0	21	23	20	17	7	6	15	15	Carbamidomethylation; Deamidation (NQ)	44588	HLA class I histocompatibility antigen Cw-6 alpha chain OS=Homo sapiens OX=9606 GN=HLA-C PE=1 SV=1
697	1937	tr|A0A1W2PR11|A0A1W2PR11_HUMAN	273.33	50	41	46	47	46	27	21	46	46									17	0	21	23	20	17	7	6	15	15	Carbamidomethylation; Deamidation (NQ)	36849	HLA class I histocompatibility antigen Cw-6 alpha chain OS=Homo sapiens OX=9606 GN=HLA-C PE=1 SV=1
697	1938	sp|Q29963|1C06_HUMAN	273.33	44	36	41	42	41	24	19	41	41									17	0	21	23	20	17	7	6	15	15	Carbamidomethylation; Deamidation (NQ)	40969	HLA class I histocompatibility antigen Cw-6 alpha chain OS=Homo sapiens OX=9606 GN=HLA-C PE=1 SV=2
697	1939	sp|Q29865|1C18_HUMAN	273.33	44	36	41	42	41	24	19	41	41									17	0	21	23	20	17	7	6	15	15	Carbamidomethylation; Deamidation (NQ)	40933	HLA class I histocompatibility antigen Cw-18 alpha chain OS=Homo sapiens OX=9606 GN=HLA-C PE=1 SV=1
697	1940	tr|A0A140T9J9|A0A140T9J9_HUMAN	273.33	44	35	40	41	40	23	19	40	40									17	0	21	23	20	17	7	6	15	15	Carbamidomethylation; Deamidation (NQ)	41622	HLA class I histocompatibility antigen Cw-6 alpha chain OS=Homo sapiens OX=9606 GN=HLA-C PE=1 SV=1
272	669	tr|E9PD53|E9PD53_HUMAN	273.17	45	20	26	12	22	19	28	28	35	135070000	169430000	87197000	140510000	193390000	314550000	279850000	369770000	56	56	27	32	17	27	26	37	37	46	Carbamidomethylation; Deamidation (NQ)	144455	Structural maintenance of chromosomes protein OS=Homo sapiens OX=9606 GN=SMC4 PE=1 SV=1
272	671	sp|Q9NTJ3|SMC4_HUMAN	273.17	45	20	26	12	22	18	27	28	35	135070000	169430000	87197000	140510000	193390000	314550000	279850000	369770000	56	56	27	32	17	27	26	37	37	46	Carbamidomethylation; Deamidation (NQ)	147182	Structural maintenance of chromosomes protein 4 OS=Homo sapiens OX=9606 GN=SMC4 PE=1 SV=2
220	1936	sp|P62753|RS6_HUMAN	273.17	53	41	49	46	43	38	34	42	45	714400000	771530000	6549300000	3292200000	2383500000	4503400000	1008200000	771580000	23	23	37	27	43	41	39	31	44	28	Carbamidomethylation; Oxidation (M); Deamidation (NQ)	28681	40S ribosomal protein S6 OS=Homo sapiens OX=9606 GN=RPS6 PE=1 SV=1
553	960	tr|A0A1W2PNV4|A0A1W2PNV4_HUMAN	273.12	33	20	23	18	20	29	25	20	18									22	0	16	19	15	16	25	20	20	19	Carbamidomethylation; Acetylation (Protein N-term); Deamidation (NQ)	75873	Uncharacterized protein OS=Homo sapiens OX=9606 PE=4 SV=1
[truncated: 4,729 more rows]

## Sheet: Table S4
Supplementary Table 4. CoIP-MS assays data of SKM1 cells without or with HU treatment using CST MMP2 antibody
[truncated: 1,894 more rows]

## Sheet: Table S5
Supplementary Table 5. FPKM matrix of AML patient samples downloaded from TCGA database
[truncated: 34,324 more rows]
[truncated: 103 more columns]

[truncated: 1 more sheets: Table S6]
